# Supplementary material for: Fusobacterium nucleatum is enriched in invasive biofilms in colorectal cancer
Source: bioRxiv. 2025 Jan 1:2024.12.30.630810. Preprint. [Version 1] doi: 10.1101/2024.12.30.630810 (PMC11722383; doi:10.1101/2024.12.30.630810)
Supplement: Supplement 2 [file media-2.xlsx]

## Sheet: S1A | Replicate preprocessing
sample_name	Cohort	SpecimenID	raw_seqs	passing qiime QC	phiX_hits	total_chimeras	total_host_human_contaminant	total_other_known_contaminant	final_cleaned_seqs	avg_length	min	q1	median	q3	max
M1VS005T_R1	MAL1	S005T	19027	19027	0	2358	1580	4	15085	440.701	345	429	446	450	472
M1VS008T_R1	MAL1	S008T	25000	25000	0	10665	0	0	14335	437.232	362	429	434	446	468
M1VS009T_R1	MAL1	S009T	25000	25000	0	6858	3	0	18139	445.649	362	435	450	453	466
M1VS010T_R1	MAL1	S010T	25000	25000	0	7021	5	0	17974	440.785	400	429	446	451	466
M2S005T	MAL2	S005T	25000	20559	0	2714	0	0	17845	418.809	201	407	424	429	449
M2S008T	MAL2	S008T	25000	20602	0	4218	0	0	16384	414.583	200	405	411	424	450
M2S042TR	MAL2	S042T	25000	23383	0	4843	3	0	18537	416.103	213	406	421	428	449
M2S043TL	MAL2	S043T	25000	24350	0	8	1	0	24341	412.518	233	407	407	424	449
M2S044TR	MAL2	S044T	25000	24004	0	3644	0	3	20357	419.336	210	406	423	429	468
M2S046TL	MAL2	S046T	25000	23010	0	751	0	0	22259	418.54	229	406	424	429	449
M2S047TL	MAL2	S047T	25000	23480	0	1339	3	0	22138	419.186	234	407	424	429	449
M2S052TL	MAL2	S052T	25000	23474	0	1910	1	1	21562	421.807	234	424	424	429	449
M3S005T	MAL3	S005T	25000	23287	0	2850	2854	12	17571	417.731	261	407	424	429	455
M3S008T	MAL3	S008T	25000	23367	0	2316	77	4	20970	415.563	232	404	423	424	456
M3S009T	MAL3	S009T	25000	22222	0	2604	1252	0	18366	416.698	294	410	410	424	455
M3S010T	MAL3	S010T	25000	22364	0	2819	336	0	19209	417.861	260	407	424	429	455
M3S042T	MAL3	S042T	25000	22628	0	1741	1128	9	19750	424.632	243	424	429	429	455
M3S043T	MAL3	S043T	25000	21559	0	2482	2734	0	16343	414.008	227	404	407	425	455
M3S044T	MAL3	S044T	25000	22056	0	2456	2072	0	17528	418.25	293	404	423	429	454
M3S046T	MAL3	S046T	25000	23307	0	2874	685	0	19748	422.156	241	422	429	429	458
M3S047T	MAL3	S047T	25000	22352	0	1489	798	2	20063	426.259	227	429	429	429	455
M3S052T	MAL3	S052T	25000	21436	0	2062	2031	9	17334	421.457	262	424	424	429	455

## Sheet: S1B | Replicate phylum
SampleID	Cohort	SpecimenID	k_Archaea.p_Crenarchaeota	k_Archaea.p_Euryarchaeota	k_Archaea.p_unassigned	k_Bacteria.p_Acidobacteria	k_Bacteria.p_Actinobacteria	k_Bacteria.p_Armatimonadetes	k_Bacteria.p_Bacteroidetes	k_Bacteria.p_Chlamydiae	k_Bacteria.p_Chlorobi	k_Bacteria.p_Chloroflexi	k_Bacteria.p_Deferribacteres	k_Bacteria.p_DeinococcusThermus	k_Bacteria.p_Elusimicrobia	k_Bacteria.p_Fibrobacteres	k_Bacteria.p_Firmicutes	k_Bacteria.p_Fusobacteria	k_Bacteria.p_Incertae_sedis	k_Bacteria.p_Lentisphaerae	k_Bacteria.p_Nitrospira	k_Bacteria.p_Planctomycetes	k_Bacteria.p_Proteobacteria	k_Bacteria.p_Spirochaetes	k_Bacteria.p_Synergistetes	k_Bacteria.p_TM7	k_Bacteria.p_Tenericutes	k_Bacteria.p_Thermotogae	k_Bacteria.p_Verrucomicrobia	k_Bacteria.p_unassigned	k_unassigned.p_unassigned
M1VS005T.R1	MAL1	S005T	0	0	0	0	1.24627	0	26.291	0	0	0.0265164	0	0	0	0	54.7498	5.70103	0	0	0	0	11.7269	0.0066291	0	0	0	0	0.21876	0.0198873	0.0132582
M2S005T	MAL2	S005T	0.00560381	0.0224152	0	0.0168114	7.11124	0	14.7548	0	0	0.0112076	0	0	0	0	60.3979	7.59316	0	0.00560381	0	0	8.03026	0	0	0	0	0	1.97254	0.0784533	0
M3S005T	MAL3	S005T	0	0.0113824	0	0	0.779694	0	20.1981	0	0	0.028456	0.0113824	0	0	0	40.362	13.545	0	0	0	0	24.2616	0.136589	0.028456	0	0.0113824	0	0.56912	0.0512208	0.0056912
M1VS008T.R1	MAL1	S008T	0	0	0	0	14.0565	0	28.9362	0	0	0	0	0	0.0279037	0	33.9309	0.00697593	0	0.0418556	0	0	2.76247	0	0.251134	0	0	0	19.4419	0.544123	0
M2S008T	MAL2	S008T	0	0.012207	0	0.0183105	12.7808	0	31.6467	0	0.012207	0	0	0	0	0	41.0461	0.0671387	0	0.0915527	0	0.012207	6.7688	0	0.0915527	0.012207	0	0	7.35474	0.0854492	0
M3S008T	MAL3	S008T	0	0.00476872	0	0	2.37005	0	40.4387	0	0	0	0	0	0	0	41.8407	0.681927	0	0	0	0	8.0639	0.0286123	0.0572246	0	0	0	6.48069	0.033381	0
M1VS009T.R1	MAL1	S009T	0	0	0	0	1.8689	0	15.2269	0	0	0	0	0	0	0	23.3199	0.821434	0	0	0	0	49.2254	0	0.00551298	0.00551298	0	0	9.37207	0.154364	0
M3S009T	MAL3	S009T	0	0	0	0	0.843951	0	24.3548	0	0.00544484	0	0	0	0	0	29.1898	4.96025	0	0	0	0	12.2945	0.0217794	0.353915	0.00544484	0.0108897	0	27.8885	0.070783	0
M1VS010T.R1	MAL1	S010T	0	0	0	0	1.13497	0	24.1015	0	0	0	0	0	0	0	57.4496	14.8047	0	0	0	0	2.39234	0	0.0667631	0	0	0	0.00556359	0.0445087	0
M3S010T	MAL3	S010T	0	0	0	0	0.567442	0	29.356	0	0	0.00520589	0	0	0	0	41.4649	25.2069	0	0	0	0	3.11312	0.0364413	0.0520589	0	0.0312354	0	0.135353	0.0312354	0
M2S042TR	MAL2	S042T	0.0161838	0.161838	0	0.00539462	8.56665	0	23.4234	0.0161838	0	0.0917085	0	0	0.183417	0	39.7529	2.68112	0	0.0593408	0	0.00539462	17.1495	0.323677	0.345255	0.00539462	0.0161838	0	6.87274	0.323677	0
M3S042T	MAL3	S042T	0	0.00506329	0	0	0.572152	0	25.8177	0	0	0.00506329	0	0	0	0.00506329	17.5494	1.78228	0	0	0	0	53.8987	0.0202532	0.035443	0	0.0202532	0	0.263291	0.0253165	0
M2S043TL	MAL2	S043T	0	0.131465	0	0	0.768251	0	15.8703	0	0	0	0	0	0	0	37.9442	41.9334	0	0.0369747	0	0.0944908	2.16918	0.221848	0.213631	0	0	0	0.599811	0.00821659	0.00821659
M3S043T	MAL3	S043T	0	0.232515	0	0.00611883	1.64596	0	15.7805	0	0	0.0244753	0	0	0	0	56.5502	20.8774	0	0.0183565	0	0	3.98336	0.36713	0.0550694	0	0	0	0.385486	0.0550694	0.0183565
M2S044TR	MAL2	S044T	0	0.00491232	0	0	3.09967	0	45.5028	0	0	0.00491232	0	0	0	0	46.8291	0.555092	0	0	0	0	0.451933	3.26669	0.0147369	0	0.122808	0	0.00982463	0.00982463	0.12772
M3S044T	MAL3	S044T	0	0	0	0	0.998403	0	38.2816	0	0	0.00570516	0	0	0	0	54.3702	1.35212	0	0	0	0	1.7743	2.08809	0.0342309	0.00570516	0.90712	0	0.131219	0.0513464	0
M2S046TL	MAL2	S046T	0	0	0	0	3.69289	0	28.4245	0	0	0	0	0	0	0	54.387	1.23096	0	0.0269554	0	0	8.54037	0	0	0.00898513	0	0	3.63448	0.0449256	0.00898513
M3S046T	MAL3	S046T	0	0	0	0	1.93944	0	17.8854	0	0	0	0	0.0050638	0	0	68.4221	1.3571	0	0	0	0	9.97569	0	0	0	0	0	0.339275	0.0202552	0.0557018
M2S047TL	MAL2	S047T	0.0180685	0.302647	0	0.0632397	5.37989	0	23.1728	0	0	0.32975	0	0	0	0	28.5753	0.871804	0	0.0180685	0	0	38.7072	0.130996	0.0858253	0	0.0542054	0	1.78426	0.5014	0.00451712
M3S047T	MAL3	S047T	0	0	0	0	0.443603	0	5.47276	0	0.0049843	0.0049843	0.0049843	0	0	0	76.5439	0.792504	0	0	0	0	16.4382	0.0099686	0.0249215	0	0	0	0.219309	0.0348901	0.0049843
M2S052TL	MAL2	S052T	0	0.723495	0	0	2.92181	0	47.3843	0	0	0	0	0	0	0	17.2572	1.60004	0	0.00463779	0	0	29.2459	0	0.0278267	0	0	0	0.695668	0.129858	0.00927558
M3S052T	MAL3	S052T	0	0.011538	0	0.028845	1.1538	0.0519211	40.1927	0	0	0.023076	0.028845	0	0	0	23.8491	3.0345	0	0	0.00576901	0	30.8988	0.017307	0.0576901	0	0	0	0.426907	0.207684	0.011538

## Sheet: S1C | Replicate class
SampleID	Cohort	SpecimenID	k_Archaea.p_Crenarchaeota.c_Thermoprotei	k_Archaea.p_Euryarchaeota.c_Methanobacteria	k_Archaea.p_Euryarchaeota.c_Methanococci	k_Archaea.p_Euryarchaeota.c_Methanomicrobia	k_Archaea.p_Euryarchaeota.c_Thermoplasmata	k_Archaea.p_Euryarchaeota.c_unassigned	k_Archaea.p_unassigned.c_unassigned	k_Bacteria.p_Acidobacteria.c_Acidobacteria_Gp1	k_Bacteria.p_Acidobacteria.c_Acidobacteria_Gp23	k_Bacteria.p_Acidobacteria.c_Acidobacteria_Gp3	k_Bacteria.p_Acidobacteria.c_Holophagae	k_Bacteria.p_Actinobacteria.c_Actinobacteria	k_Bacteria.p_Armatimonadetes.c_Armatimonadia	k_Bacteria.p_Armatimonadetes.c_Incertae_sedis	k_Bacteria.p_Bacteroidetes.c_Bacteroidetes_incertae_sedis	k_Bacteria.p_Bacteroidetes.c_Bacteroidia	k_Bacteria.p_Bacteroidetes.c_Flavobacteria	k_Bacteria.p_Bacteroidetes.c_Sphingobacteria	k_Bacteria.p_Bacteroidetes.c_unassigned	k_Bacteria.p_Chlamydiae.c_Chlamydiae	k_Bacteria.p_Chlorobi.c_Ignavibacteria	k_Bacteria.p_Chloroflexi.c_Anaerolineae	k_Bacteria.p_Chloroflexi.c_Caldilineae	k_Bacteria.p_Chloroflexi.c_Chloroflexi	k_Bacteria.p_Chloroflexi.c_Dehalococcoidetes	k_Bacteria.p_Chloroflexi.c_Incertae_sedis	k_Bacteria.p_Chloroflexi.c_Ktedonobacteria	k_Bacteria.p_Chloroflexi.c_Thermomicrobia	k_Bacteria.p_Chloroflexi.c_unassigned	k_Bacteria.p_Deferribacteres.c_Deferribacteres	k_Bacteria.p_DeinococcusThermus.c_Deinococci	k_Bacteria.p_Elusimicrobia.c_Elusimicrobia	k_Bacteria.p_Fibrobacteres.c_Fibrobacteria	k_Bacteria.p_Firmicutes.c_Bacilli	k_Bacteria.p_Firmicutes.c_Clostridia	k_Bacteria.p_Firmicutes.c_Erysipelotrichia	k_Bacteria.p_Firmicutes.c_Incertae_sedis	k_Bacteria.p_Firmicutes.c_Negativicutes	k_Bacteria.p_Firmicutes.c_unassigned	k_Bacteria.p_Fusobacteria.c_Fusobacteria	k_Bacteria.p_Incertae_sedis.c_Incertae_sedis	k_Bacteria.p_Lentisphaerae.c_Lentisphaeria	k_Bacteria.p_Nitrospira.c_Nitrospira	k_Bacteria.p_Planctomycetes.c_Phycisphaerae	k_Bacteria.p_Planctomycetes.c_Planctomycetacia	k_Bacteria.p_Proteobacteria.c_Alphaproteobacteria	k_Bacteria.p_Proteobacteria.c_Betaproteobacteria
M1VS005T.R1	MAL1	S005T	0	0	0	0	0	0	0	0	0	0	0	1.24627	0	0	0	26.2844	0	0.0066291	0	0	0	0	0	0	0	0.0265164	0	0	0	0	0	0	0	17.5406	31.1104	1.58436	0	4.51442	0	5.70103	0	0	0	0	0	1.22638	1.04077
M2S005T	MAL2	S005T	0.00560381	0.0224152	0	0	0	0	0	0.0168114	0	0	0	7.11124	0	0	0	14.7044	0.00560381	0.0448305	0	0	0	0	0	0	0	0.0112076	0	0	0	0	0	0	0	1.36173	21.7484	0.459512	0.0168114	36.7834	0.0280191	7.59316	0	0.00560381	0	0	0	1.58027	0.42589
M3S005T	MAL3	S005T	0	0.0056912	0.0056912	0	0	0	0	0	0	0	0	0.779694	0	0	0	20.1582	0.0341472	0.0056912	0	0	0	0	0	0	0	0	0	0.028456	0	0.0113824	0	0	0	9.78317	27.0446	0.785385	0	2.74316	0.0056912	13.545	0	0	0	0	0	1.45695	0.677252
M1VS008T.R1	MAL1	S008T	0	0	0	0	0	0	0	0	0	0	0	14.0565	0	0	0	28.8594	0	0	0.0767353	0	0	0	0	0	0	0	0	0	0	0	0	0.0279037	0	0.683641	28.0991	0.160446	0	4.86223	0.125567	0.00697593	0	0.0418556	0	0	0	0.202302	0.139519
M2S008T	MAL2	S008T	0	0.00610352	0	0	0.00610352	0	0	0.0183105	0	0	0	12.7808	0	0	0.00610352	31.5247	0.0549316	0.0244141	0.0366211	0	0.012207	0	0	0	0	0	0	0	0	0	0	0	0	0.90332	33.8135	0.750732	0.00610352	5.52368	0.0488281	0.0671387	0	0.0915527	0	0.00610352	0.00610352	2.29492	1.11694
M3S008T	MAL3	S008T	0	0	0	0.00476872	0	0	0	0	0	0	0	2.37005	0	0	0	40.0811	0.00953743	0.00476872	0.343348	0	0	0	0	0	0	0	0	0	0	0	0	0	0	1.42585	38.536	0.572246	0.00476872	1.30186	0	0.681927	0	0	0	0	0	1.05866	1.28755
M1VS009T.R1	MAL1	S009T	0	0	0	0	0	0	0	0	0	0	0	1.8689	0	0	0	15.2269	0	0	0	0	0	0	0	0	0	0	0	0	0	0	0	0	0	7.25509	14.4716	0.0661558	0	1.51607	0.011026	0.821434	0	0	0	0	0	0.159877	0.57335
M3S009T	MAL3	S009T	0	0	0	0	0	0	0	0	0	0	0	0.843951	0	0	0	24.2568	0.0217794	0.0326691	0.0435587	0	0.00544484	0	0	0	0	0	0	0	0	0	0	0	0	8.52663	18.9644	0.332135	0	1.35032	0.0163345	4.96025	0	0	0	0	0	0.266797	1.14886
M1VS010T.R1	MAL1	S010T	0	0	0	0	0	0	0	0	0	0	0	1.13497	0	0	0	24.1015	0	0	0	0	0	0	0	0	0	0	0	0	0	0	0	0	0	31.1895	25.6203	0.0723267	0	0.561923	0.00556359	14.8047	0	0	0	0	0	0.500723	0.0834539
M3S010T	MAL3	S010T	0	0	0	0	0	0	0	0	0	0	0	0.567442	0	0	0	29.3144	0.0104118	0	0.0312354	0	0	0	0	0	0.00520589	0	0	0	0	0	0	0	0	22.25	15.9613	0.447707	0	2.80077	0.00520589	25.2069	0	0	0	0	0	0.322765	0.11453
M2S042TR	MAL2	S042T	0.0161838	0.161838	0	0	0	0	0	0	0	0.00539462	0	8.56665	0	0	0	23.2508	0.0863139	0.0269731	0.0593408	0.0161838	0	0.0539462	0	0.0107892	0.00539462	0	0.0107892	0	0.0107892	0	0	0.183417	0	6.90511	27.1026	0.604197	0	5.09791	0.0431569	2.68112	0	0.0593408	0	0	0.00539462	4.07294	1.85035
M3S042T	MAL3	S042T	0	0	0	0.00506329	0	0	0	0	0	0	0	0.572152	0	0	0	25.7924	0.0151899	0	0.0101266	0	0	0.00506329	0	0	0	0	0	0	0	0	0	0	0.00506329	5.76709	10.3848	0.729114	0	0.663291	0.00506329	1.78228	0	0	0	0	0	0.531646	0.359494
M2S043TL	MAL2	S043T	0	0.131465	0	0	0	0	0	0	0	0	0	0.768251	0	0	0	15.1267	0	0	0.743601	0	0	0	0	0	0	0	0	0	0	0	0	0	0	12.3865	23.0599	0.883283	0	1.61456	0	41.9334	0	0.0369747	0	0	0.0944908	0.805226	0.164332
M3S043T	MAL3	S043T	0	0.232515	0	0	0	0	0	0.00611883	0	0	0	1.64596	0	0	0	15.1196	0.0244753	0.0244753	0.611883	0	0	0.00611883	0	0	0.0183565	0	0	0	0	0	0	0	0	17.1572	36.4499	1.16258	0	1.78058	0	20.8774	0	0.0183565	0	0	0	0.88723	0.293704
M2S044TR	MAL2	S044T	0	0.00491232	0	0	0	0	0	0	0	0	0	3.09967	0	0	0	45.2424	0.00491232	0	0.25544	0	0	0	0	0	0	0.00491232	0	0	0	0	0	0	0	15.5082	24.1096	0.761409	0	6.44987	0	0.555092	0	0	0	0	0	0.112983	0.0245616
M3S044T	MAL3	S044T	0	0	0	0	0	0	0	0	0	0	0	0.998403	0	0	0	38.0933	0	0	0.18827	0	0	0	0	0	0	0.00570516	0	0	0	0	0	0	0	14.9133	32.5251	1.88841	0	5.02624	0.0171155	1.35212	0	0	0	0	0	0.0912825	0.154039
M2S046TL	MAL2	S046T	0	0	0	0	0	0	0	0	0	0	0	3.69289	0	0	0	28.411	0	0	0.0134777	0	0	0	0	0	0	0	0	0	0	0	0	0	0	22.4269	23.9678	0.628959	0	7.35882	0.00449256	1.23096	0	0.0269554	0	0	0	2.72699	3.06393
M3S046T	MAL3	S046T	0	0	0	0	0	0	0	0	0	0	0	1.93944	0	0	0	17.855	0.0101276	0.0101276	0.0101276	0	0	0	0	0	0	0	0	0	0	0	0.0050638	0	0	46.6781	19.364	0.78489	0	1.5951	0	1.3571	0	0	0	0	0	1.90905	0.916549
M2S047TL	MAL2	S047T	0.0180685	0.302647	0	0	0	0	0	0.0632397	0	0	0	5.37989	0	0	0	22.9967	0.0813082	0.076791	0.0180685	0	0	0.29813	0	0.0316198	0	0	0	0	0	0	0	0	0	10.2719	15.6247	0.420092	0	2.24501	0.0135514	0.871804	0	0.0180685	0	0	0	7.67459	1.18349
M3S047T	MAL3	S047T	0	0	0	0	0	0	0	0	0	0	0	0.443603	0	0	0	5.34317	0.0747645	0.0299058	0.0249215	0	0.0049843	0.0049843	0	0	0	0	0	0	0	0.0049843	0	0	0	67.4226	8.41848	0.249215	0.0049843	0.443603	0.0049843	0.792504	0	0	0	0	0	0.832378	0.508399
M2S052TL	MAL2	S052T	0	0.723495	0	0	0	0	0	0	0	0	0	2.92181	0	0	0	47.3565	0	0.0139134	0.0139134	0	0	0	0	0	0	0	0	0	0	0	0	0	0	2.10556	13.278	0.0602913	0	1.81338	0	1.60004	0	0.00463779	0	0	0	0.60755	0.111307
M3S052T	MAL3	S052T	0	0.011538	0	0	0	0	0	0.028845	0	0	0	1.1538	0	0.0519211	0.00576901	39.9792	0.011538	0.0346141	0.161532	0	0	0	0	0.00576901	0.00576901	0	0	0.011538	0	0.028845	0	0	0	4.89212	17.8609	0.305757	0	0.778816	0.011538	3.0345	0	0	0.00576901	0	0	1.00381	0.87112
[truncated: 17 more columns]

## Sheet: S1D | Replicate order
SampleID	Cohort	SpecimenID	k_Archaea.p_Crenarchaeota.c_Thermoprotei.o_Incertae_sedis	k_Archaea.p_Crenarchaeota.c_Thermoprotei.o_unassigned	k_Archaea.p_Euryarchaeota.c_Methanobacteria.o_Methanobacteriales	k_Archaea.p_Euryarchaeota.c_Methanococci.o_Methanococcales	k_Archaea.p_Euryarchaeota.c_Methanomicrobia.o_Methanomicrobiales	k_Archaea.p_Euryarchaeota.c_Methanomicrobia.o_Methanosarcinales	k_Archaea.p_Euryarchaeota.c_Methanomicrobia.o_unassigned	k_Archaea.p_Euryarchaeota.c_Thermoplasmata.o_Thermoplasmatales	k_Archaea.p_Euryarchaeota.c_unassigned.o_unassigned	k_Archaea.p_unassigned.c_unassigned.o_unassigned	k_Bacteria.p_Acidobacteria.c_Acidobacteria_Gp1.o_Incertae_sedis	k_Bacteria.p_Acidobacteria.c_Acidobacteria_Gp23.o_Incertae_sedis	k_Bacteria.p_Acidobacteria.c_Acidobacteria_Gp3.o_Incertae_sedis	k_Bacteria.p_Acidobacteria.c_Holophagae.o_Holophagales	k_Bacteria.p_Actinobacteria.c_Actinobacteria.o_Acidimicrobiales	k_Bacteria.p_Actinobacteria.c_Actinobacteria.o_Actinomycetales	k_Bacteria.p_Actinobacteria.c_Actinobacteria.o_Bifidobacteriales	k_Bacteria.p_Actinobacteria.c_Actinobacteria.o_Coriobacteriales	k_Bacteria.p_Actinobacteria.c_Actinobacteria.o_Euzebyales	k_Bacteria.p_Actinobacteria.c_Actinobacteria.o_Nitriliruptorales	k_Bacteria.p_Actinobacteria.c_Actinobacteria.o_Rubrobacterales	k_Bacteria.p_Actinobacteria.c_Actinobacteria.o_Solirubrobacterales	k_Bacteria.p_Actinobacteria.c_Actinobacteria.o_Thermoleophilales	k_Bacteria.p_Actinobacteria.c_Actinobacteria.o_unassigned	k_Bacteria.p_Armatimonadetes.c_Armatimonadia.o_Armatimonadales	k_Bacteria.p_Armatimonadetes.c_Incertae_sedis.o_Incertae_sedis	k_Bacteria.p_Bacteroidetes.c_Bacteroidetes_incertae_sedis.o_Incertae_sedis	k_Bacteria.p_Bacteroidetes.c_Bacteroidia.o_Bacteroidales	k_Bacteria.p_Bacteroidetes.c_Flavobacteria.o_Flavobacteriales	k_Bacteria.p_Bacteroidetes.c_Sphingobacteria.o_Sphingobacteriales	k_Bacteria.p_Bacteroidetes.c_unassigned.o_unassigned	k_Bacteria.p_Chlamydiae.c_Chlamydiae.o_Chlamydiales	k_Bacteria.p_Chlorobi.c_Ignavibacteria.o_Ignavibacteriales	k_Bacteria.p_Chloroflexi.c_Anaerolineae.o_Anaerolineales	k_Bacteria.p_Chloroflexi.c_Caldilineae.o_Caldilineales	k_Bacteria.p_Chloroflexi.c_Chloroflexi.o_Chloroflexales	k_Bacteria.p_Chloroflexi.c_Dehalococcoidetes.o_Incertae_sedis	k_Bacteria.p_Chloroflexi.c_Incertae_sedis.o_Incertae_sedis	k_Bacteria.p_Chloroflexi.c_Ktedonobacteria.o_Ktedonobacterales	k_Bacteria.p_Chloroflexi.c_Ktedonobacteria.o_Thermogemmatisporales	k_Bacteria.p_Chloroflexi.c_Thermomicrobia.o_Sphaerobacterales	k_Bacteria.p_Chloroflexi.c_unassigned.o_unassigned	k_Bacteria.p_Deferribacteres.c_Deferribacteres.o_Deferribacterales	k_Bacteria.p_DeinococcusThermus.c_Deinococci.o_Deinococcales	k_Bacteria.p_DeinococcusThermus.c_Deinococci.o_Thermales	k_Bacteria.p_Elusimicrobia.c_Elusimicrobia.o_Elusimicrobiales	k_Bacteria.p_Fibrobacteres.c_Fibrobacteria.o_Fibrobacterales
M1VS005T.R1	MAL1	S005T	0	0	0	0	0	0	0	0	0	0	0	0	0	0	0	0.112695	0	1.13358	0	0	0	0	0	0	0	0	0	26.2844	0	0.0066291	0	0	0	0	0	0	0	0.0265164	0	0	0	0	0	0	0	0	0
M2S005T	MAL2	S005T	0	0.00560381	0.0224152	0	0	0	0	0	0	0	0.0168114	0	0	0	0	0.0952648	4.24208	2.76828	0	0	0.00560381	0	0	0	0	0	0	14.7044	0.00560381	0.0448305	0	0	0	0	0	0	0	0.0112076	0	0	0	0	0	0	0	0	0
M3S005T	MAL3	S005T	0	0	0.0056912	0.0056912	0	0	0	0	0	0	0	0	0	0	0	0.147971	0.250413	0.375619	0	0	0	0	0	0.0056912	0	0	0	20.1582	0.0341472	0.0056912	0	0	0	0	0	0	0	0	0	0	0.028456	0	0.0113824	0	0	0	0
M1VS008T.R1	MAL1	S008T	0	0	0	0	0	0	0	0	0	0	0	0	0	0	0	0.00697593	6.50157	7.54098	0	0	0	0	0	0.00697593	0	0	0	28.8594	0	0	0.0767353	0	0	0	0	0	0	0	0	0	0	0	0	0	0	0.0279037	0
M2S008T	MAL2	S008T	0	0	0.00610352	0	0	0	0	0.00610352	0	0	0.0183105	0	0	0	0	0.158691	7.52563	5.09644	0	0	0	0	0	0	0	0	0.00610352	31.5247	0.0549316	0.0244141	0.0366211	0	0.012207	0	0	0	0	0	0	0	0	0	0	0	0	0	0
M3S008T	MAL3	S008T	0	0	0	0	0.00476872	0	0	0	0	0	0	0	0	0	0.00476872	0.100143	2.04578	0.219361	0	0	0	0	0	0	0	0	0	40.0811	0.00953743	0.00476872	0.343348	0	0	0	0	0	0	0	0	0	0	0	0	0	0	0	0
M1VS009T.R1	MAL1	S009T	0	0	0	0	0	0	0	0	0	0	0	0	0	0	0	0.242571	0.727714	0.898616	0	0	0	0	0	0	0	0	0	15.2269	0	0	0	0	0	0	0	0	0	0	0	0	0	0	0	0	0	0	0
M3S009T	MAL3	S009T	0	0	0	0	0	0	0	0	0	0	0	0	0	0	0	0.261352	0.299466	0.283132	0	0	0	0	0	0	0	0	0	24.2568	0.0217794	0.0326691	0.0435587	0	0.00544484	0	0	0	0	0	0	0	0	0	0	0	0	0	0
M1VS010T.R1	MAL1	S010T	0	0	0	0	0	0	0	0	0	0	0	0	0	0	0	0.0222544	0	1.11272	0	0	0	0	0	0	0	0	0	24.1015	0	0	0	0	0	0	0	0	0	0	0	0	0	0	0	0	0	0	0
M3S010T	MAL3	S010T	0	0	0	0	0	0	0	0	0	0	0	0	0	0	0	0.0572648	0.156177	0.354001	0	0	0	0	0	0	0	0	0	29.3144	0.0104118	0	0.0312354	0	0	0	0	0	0.00520589	0	0	0	0	0	0	0	0	0	0
M2S042TR	MAL2	S042T	0	0.0161838	0.161838	0	0	0	0	0	0	0	0	0	0.00539462	0	0.00539462	3.4094	1.17603	3.95425	0	0	0	0	0	0.0215785	0	0	0	23.2508	0.0863139	0.0269731	0.0593408	0.0161838	0	0.0539462	0	0.0107892	0.00539462	0	0.0107892	0	0	0.0107892	0	0	0	0.183417	0
M3S042T	MAL3	S042T	0	0	0	0	0	0	0.00506329	0	0	0	0	0	0	0	0	0.0860759	0.35443	0.126582	0	0	0	0	0	0.00506329	0	0	0	25.7924	0.0151899	0	0.0101266	0	0	0.00506329	0	0	0	0	0	0	0	0	0	0	0	0	0.00506329
M2S043TL	MAL2	S043T	0	0	0.131465	0	0	0	0	0	0	0	0	0	0	0	0	0.164332	0.0164332	0.587486	0	0	0	0	0	0	0	0	0	15.1267	0	0	0.743601	0	0	0	0	0	0	0	0	0	0	0	0	0	0	0	0
M3S043T	MAL3	S043T	0	0	0.232515	0	0	0	0	0	0	0	0.00611883	0	0	0	0	0.116258	0.599645	0.930062	0	0	0	0	0	0	0	0	0	15.1196	0.0244753	0.0244753	0.611883	0	0	0.00611883	0	0	0.0183565	0	0	0	0	0	0	0	0	0	0
M2S044TR	MAL2	S044T	0	0	0.00491232	0	0	0	0	0	0	0	0	0	0	0	0	0	0.0540355	3.04564	0	0	0	0	0	0	0	0	0	45.2424	0.00491232	0	0.25544	0	0	0	0	0	0	0.00491232	0	0	0	0	0	0	0	0	0
M3S044T	MAL3	S044T	0	0	0	0	0	0	0	0	0	0	0	0	0	0	0	0.0342309	0.159744	0.804427	0	0	0	0	0	0	0	0	0	38.0933	0	0	0.18827	0	0	0	0	0	0	0.00570516	0	0	0	0	0	0	0	0	0
M2S046TL	MAL2	S046T	0	0	0	0	0	0	0	0	0	0	0	0	0	0	0	0.202165	0.408823	3.0819	0	0	0	0	0	0	0	0	0	28.411	0	0	0.0134777	0	0	0	0	0	0	0	0	0	0	0	0	0	0	0	0
M3S046T	MAL3	S046T	0	0	0	0	0	0	0	0	0	0	0	0	0	0	0.0151914	0.658295	0.734252	0.531699	0	0	0	0	0	0	0	0	0	17.855	0.0101276	0.0101276	0.0101276	0	0	0	0	0	0	0	0	0	0	0	0	0.0050638	0	0	0
M2S047TL	MAL2	S047T	0	0.0180685	0.302647	0	0	0	0	0	0	0	0.0632397	0	0	0	0	2.55669	0.790496	1.93333	0	0	0.0316198	0	0	0.0677568	0	0	0	22.9967	0.0813082	0.076791	0.0180685	0	0	0.29813	0	0.0316198	0	0	0	0	0	0	0	0	0	0	0
M3S047T	MAL3	S047T	0	0	0	0	0	0	0	0	0	0	0	0	0	0	0.0049843	0.119623	0.189403	0.129592	0	0	0	0	0	0	0	0	0	5.34317	0.0747645	0.0299058	0.0249215	0	0.0049843	0.0049843	0	0	0	0	0	0	0	0	0.0049843	0	0	0	0
M2S052TL	MAL2	S052T	0	0	0.723495	0	0	0	0	0	0	0	0	0	0	0	0	0.102031	0.0834802	2.72702	0	0	0	0	0	0.00927558	0	0	0	47.3565	0	0.0139134	0.0139134	0	0	0	0	0	0	0	0	0	0	0	0	0	0	0	0
M3S052T	MAL3	S052T	0	0	0.011538	0	0	0	0	0	0	0	0.028845	0	0	0	0	0.213453	0.536518	0.398062	0	0	0	0.00576901	0	0	0	0.0519211	0.00576901	39.9792	0.011538	0.0346141	0.161532	0	0	0	0	0.00576901	0.00576901	0	0	0	0.011538	0	0.028845	0	0	0	0
[truncated: 79 more columns]

## Sheet: S1E | Replicate family
SampleID	Cohort	SpecimenID	k_Archaea.p_Crenarchaeota.c_Thermoprotei.o_Incertae_sedis.f_Incertae_sedis	k_Archaea.p_Crenarchaeota.c_Thermoprotei.o_unassigned.f_unassigned	k_Archaea.p_Euryarchaeota.c_Methanobacteria.o_Methanobacteriales.f_Methanobacteriaceae	k_Archaea.p_Euryarchaeota.c_Methanobacteria.o_Methanobacteriales.f_Methanothermaceae	k_Archaea.p_Euryarchaeota.c_Methanococci.o_Methanococcales.f_Methanococcaceae	k_Archaea.p_Euryarchaeota.c_Methanomicrobia.o_Methanomicrobiales.f_Methanocorpusculaceae	k_Archaea.p_Euryarchaeota.c_Methanomicrobia.o_Methanomicrobiales.f_Methanomicrobiaceae	k_Archaea.p_Euryarchaeota.c_Methanomicrobia.o_Methanomicrobiales.f_Methanomicrobiales_incertae_sedis	k_Archaea.p_Euryarchaeota.c_Methanomicrobia.o_Methanosarcinales.f_Methanosaetaceae	k_Archaea.p_Euryarchaeota.c_Methanomicrobia.o_Methanosarcinales.f_Methanosarcinaceae	k_Archaea.p_Euryarchaeota.c_Methanomicrobia.o_Methanosarcinales.f_unassigned	k_Archaea.p_Euryarchaeota.c_Methanomicrobia.o_unassigned.f_unassigned	k_Archaea.p_Euryarchaeota.c_Thermoplasmata.o_Thermoplasmatales.f_Thermoplasmatales_incertae_sedis	k_Archaea.p_Euryarchaeota.c_unassigned.o_unassigned.f_unassigned	k_Archaea.p_unassigned.c_unassigned.o_unassigned.f_unassigned	k_Bacteria.p_Acidobacteria.c_Acidobacteria_Gp1.o_Incertae_sedis.f_Incertae_sedis	k_Bacteria.p_Acidobacteria.c_Acidobacteria_Gp23.o_Incertae_sedis.f_Incertae_sedis	k_Bacteria.p_Acidobacteria.c_Acidobacteria_Gp3.o_Incertae_sedis.f_Incertae_sedis	k_Bacteria.p_Acidobacteria.c_Holophagae.o_Holophagales.f_Holophagaceae	k_Bacteria.p_Actinobacteria.c_Actinobacteria.o_Acidimicrobiales.f_Acidimicrobiaceae	k_Bacteria.p_Actinobacteria.c_Actinobacteria.o_Acidimicrobiales.f_Acidimicrobineae_incertae_sedis	k_Bacteria.p_Actinobacteria.c_Actinobacteria.o_Acidimicrobiales.f_Iamiaceae	k_Bacteria.p_Actinobacteria.c_Actinobacteria.o_Acidimicrobiales.f_unassigned	k_Bacteria.p_Actinobacteria.c_Actinobacteria.o_Actinomycetales.f_Actinomycetaceae	k_Bacteria.p_Actinobacteria.c_Actinobacteria.o_Actinomycetales.f_Actinopolysporaceae	k_Bacteria.p_Actinobacteria.c_Actinobacteria.o_Actinomycetales.f_Bogoriellaceae	k_Bacteria.p_Actinobacteria.c_Actinobacteria.o_Actinomycetales.f_Brevibacteriaceae	k_Bacteria.p_Actinobacteria.c_Actinobacteria.o_Actinomycetales.f_Cellulomonadaceae	k_Bacteria.p_Actinobacteria.c_Actinobacteria.o_Actinomycetales.f_Corynebacteriaceae	k_Bacteria.p_Actinobacteria.c_Actinobacteria.o_Actinomycetales.f_Demequinaceae	k_Bacteria.p_Actinobacteria.c_Actinobacteria.o_Actinomycetales.f_Dermabacteraceae	k_Bacteria.p_Actinobacteria.c_Actinobacteria.o_Actinomycetales.f_Dermacoccaceae	k_Bacteria.p_Actinobacteria.c_Actinobacteria.o_Actinomycetales.f_Dermatophilaceae	k_Bacteria.p_Actinobacteria.c_Actinobacteria.o_Actinomycetales.f_Dietziaceae	k_Bacteria.p_Actinobacteria.c_Actinobacteria.o_Actinomycetales.f_Geodermatophilaceae	k_Bacteria.p_Actinobacteria.c_Actinobacteria.o_Actinomycetales.f_Intrasporangiaceae	k_Bacteria.p_Actinobacteria.c_Actinobacteria.o_Actinomycetales.f_Jiangellaceae	k_Bacteria.p_Actinobacteria.c_Actinobacteria.o_Actinomycetales.f_Kineosporiaceae	k_Bacteria.p_Actinobacteria.c_Actinobacteria.o_Actinomycetales.f_Microbacteriaceae	k_Bacteria.p_Actinobacteria.c_Actinobacteria.o_Actinomycetales.f_Micrococcaceae	k_Bacteria.p_Actinobacteria.c_Actinobacteria.o_Actinomycetales.f_Micromonosporaceae	k_Bacteria.p_Actinobacteria.c_Actinobacteria.o_Actinomycetales.f_Mycobacteriaceae	k_Bacteria.p_Actinobacteria.c_Actinobacteria.o_Actinomycetales.f_Nocardiaceae	k_Bacteria.p_Actinobacteria.c_Actinobacteria.o_Actinomycetales.f_Nocardioidaceae	k_Bacteria.p_Actinobacteria.c_Actinobacteria.o_Actinomycetales.f_Nocardiopsaceae	k_Bacteria.p_Actinobacteria.c_Actinobacteria.o_Actinomycetales.f_Promicromonosporaceae	k_Bacteria.p_Actinobacteria.c_Actinobacteria.o_Actinomycetales.f_Propionibacteriaceae
M1VS005T.R1	MAL1	S005T	0	0	0	0	0	0	0	0	0	0	0	0	0	0	0	0	0	0	0	0	0	0	0	0.0132582	0	0	0.0132582	0	0	0	0	0	0	0	0	0	0	0	0	0.0464037	0	0.0066291	0	0	0	0	0.0331455
M2S005T	MAL2	S005T	0	0.00560381	0.0224152	0	0	0	0	0	0	0	0	0	0	0	0	0.0168114	0	0	0	0	0	0	0	0.0392267	0	0	0	0	0	0	0	0	0	0	0	0	0	0.00560381	0	0.0336229	0	0.00560381	0	0	0	0	0.0112076
M3S005T	MAL3	S005T	0	0	0.0056912	0	0.0056912	0	0	0	0	0	0	0	0	0	0	0	0	0	0	0	0	0	0	0.0056912	0.0056912	0	0.0398384	0	0.0113824	0	0	0	0	0.0056912	0	0.0113824	0	0	0	0.0341472	0	0	0	0.0056912	0	0	0.028456
M1VS008T.R1	MAL1	S008T	0	0	0	0	0	0	0	0	0	0	0	0	0	0	0	0	0	0	0	0	0	0	0	0	0	0	0	0	0	0	0	0	0	0	0	0	0	0	0	0	0	0	0	0	0	0	0
M2S008T	MAL2	S008T	0	0	0.00610352	0	0	0	0	0	0	0	0	0	0.00610352	0	0	0.0183105	0	0	0	0	0	0	0	0.0183105	0	0	0	0	0.0366211	0	0	0.00610352	0	0	0.00610352	0	0	0.0305176	0	0.0305176	0	0.012207	0	0	0	0	0.00610352
M3S008T	MAL3	S008T	0	0	0	0	0	0.00476872	0	0	0	0	0	0	0	0	0	0	0	0	0	0	0.00476872	0	0	0.00476872	0.00476872	0	0.00953743	0	0.00476872	0	0.00953743	0	0	0	0	0	0	0	0	0.0238436	0	0	0	0.00476872	0	0.00476872	0.0286123
M1VS009T.R1	MAL1	S009T	0	0	0	0	0	0	0	0	0	0	0	0	0	0	0	0	0	0	0	0	0	0	0	0.231545	0	0	0	0	0.00551298	0	0	0	0	0	0	0	0	0	0	0	0	0	0	0	0	0	0
M3S009T	MAL3	S009T	0	0	0	0	0	0	0	0	0	0	0	0	0	0	0	0	0	0	0	0	0	0	0	0.201459	0	0	0	0	0.00544484	0	0	0	0	0	0	0	0	0	0.00544484	0.00544484	0	0	0	0	0	0	0.0381139
M1VS010T.R1	MAL1	S010T	0	0	0	0	0	0	0	0	0	0	0	0	0	0	0	0	0	0	0	0	0	0	0	0.0222544	0	0	0	0	0	0	0	0	0	0	0	0	0	0	0	0	0	0	0	0	0	0	0
M3S010T	MAL3	S010T	0	0	0	0	0	0	0	0	0	0	0	0	0	0	0	0	0	0	0	0	0	0	0	0.0312354	0	0	0	0	0	0	0	0	0	0	0.00520589	0	0	0	0	0	0	0	0	0	0	0	0.0208236
M2S042TR	MAL2	S042T	0	0.0161838	0.161838	0	0	0	0	0	0	0	0	0	0	0	0	0	0	0.00539462	0	0.00539462	0	0	0	1.28931	0	0	0.231968	0	0.485515	0	0.0161838	0	0	0.118682	0.0107892	0	0	0	0.0107892	0.906296	0	0.0269731	0.199601	0.0431569	0	0	0.0647354
M3S042T	MAL3	S042T	0	0	0	0	0	0	0	0	0	0	0	0.00506329	0	0	0	0	0	0	0	0	0	0	0	0.0253165	0	0	0	0	0.0151899	0	0	0	0	0.00506329	0	0	0	0	0	0	0	0.00506329	0	0	0	0	0.0253165
M2S043TL	MAL2	S043T	0	0	0.131465	0	0	0	0	0	0	0	0	0	0	0	0	0	0	0	0	0	0	0	0	0	0	0	0	0	0.131465	0	0	0	0	0	0	0	0	0	0	0.0287581	0	0	0	0	0	0	0.00410829
M3S043T	MAL3	S043T	0	0	0.232515	0	0	0	0	0	0	0	0	0	0	0	0	0.00611883	0	0	0	0	0	0	0	0.0183565	0	0	0	0.00611883	0	0	0	0	0	0.0122377	0.00611883	0	0	0	0.00611883	0.0122377	0	0	0	0	0	0	0.0489506
M2S044TR	MAL2	S044T	0	0	0.00491232	0	0	0	0	0	0	0	0	0	0	0	0	0	0	0	0	0	0	0	0	0	0	0	0	0	0	0	0	0	0	0	0	0	0	0	0	0	0	0	0	0	0	0	0
M3S044T	MAL3	S044T	0	0	0	0	0	0	0	0	0	0	0	0	0	0	0	0	0	0	0	0	0	0	0	0.0114103	0	0	0	0	0	0	0	0	0	0	0	0	0	0	0	0	0	0	0	0	0	0	0.0228206
M2S046TL	MAL2	S046T	0	0	0	0	0	0	0	0	0	0	0	0	0	0	0	0	0	0	0	0	0	0	0	0.0763736	0	0	0	0	0.0763736	0	0	0	0	0.0404331	0	0	0	0	0	0	0	0	0	0	0	0	0
M3S046T	MAL3	S046T	0	0	0	0	0	0	0	0	0	0	0	0	0	0	0	0	0	0	0	0	0.0151914	0	0	0.0050638	0.0759571	0	0.0303828	0	0.0607656	0	0	0	0	0.0101276	0.0050638	0.050638	0	0	0.0303828	0.182297	0	0.0050638	0.0050638	0.0050638	0	0	0.136723
M2S047TL	MAL2	S047T	0	0.0180685	0.302647	0	0	0	0	0	0	0	0	0	0	0	0	0.0632397	0	0	0	0	0	0	0	0.221339	0	0	0	0	0.654982	0	0	0	0	0.00903424	0	0.0135514	0	0	0	0.614328	0	0.0632397	0.56464	0.0542054	0	0	0.36137
M3S047T	MAL3	S047T	0	0	0	0	0	0	0	0	0	0	0	0	0	0	0	0	0	0	0	0	0	0.0049843	0	0.0249215	0	0	0	0.0099686	0.0099686	0	0	0	0	0	0	0.0099686	0	0	0	0.0299058	0	0.0049843	0	0.0049843	0	0.0049843	0.0149529
M2S052TL	MAL2	S052T	0	0	0.723495	0	0	0	0	0	0	0	0	0	0	0	0	0	0	0	0	0	0	0	0	0.064929	0	0	0	0	0.0139134	0	0	0	0	0	0	0	0	0	0	0.0231889	0	0	0	0	0	0	0
M3S052T	MAL3	S052T	0	0	0.011538	0	0	0	0	0	0	0	0	0	0	0	0	0.028845	0	0	0	0	0	0	0	0.0346141	0	0	0	0	0	0	0	0.00576901	0	0	0.00576901	0	0	0	0.00576901	0.0403831	0.00576901	0	0	0	0	0	0.0923041
[truncated: 250 more columns]

## Sheet: S1F | Replicate genus
SampleID	Cohort	SpecimenID	k_Archaea.p_Crenarchaeota.c_Thermoprotei.o_Incertae_sedis.f_Incertae_sedis.g_Incertae_sedis	k_Archaea.p_Crenarchaeota.c_Thermoprotei.o_unassigned.f_unassigned.g_unassigned	k_Archaea.p_Euryarchaeota.c_Methanobacteria.o_Methanobacteriales.f_Methanobacteriaceae.g_Methanobrevibacter	k_Archaea.p_Euryarchaeota.c_Methanobacteria.o_Methanobacteriales.f_Methanobacteriaceae.g_Methanosphaera	k_Archaea.p_Euryarchaeota.c_Methanobacteria.o_Methanobacteriales.f_Methanobacteriaceae.g_unassigned	k_Archaea.p_Euryarchaeota.c_Methanobacteria.o_Methanobacteriales.f_Methanothermaceae.g_Methanothermus	k_Archaea.p_Euryarchaeota.c_Methanococci.o_Methanococcales.f_Methanococcaceae.g_Methanococcus	k_Archaea.p_Euryarchaeota.c_Methanomicrobia.o_Methanomicrobiales.f_Methanocorpusculaceae.g_Methanocorpusculum	k_Archaea.p_Euryarchaeota.c_Methanomicrobia.o_Methanomicrobiales.f_Methanomicrobiaceae.g_Methanofollis	k_Archaea.p_Euryarchaeota.c_Methanomicrobia.o_Methanomicrobiales.f_Methanomicrobiales_incertae_sedis.g_Methanoregula	k_Archaea.p_Euryarchaeota.c_Methanomicrobia.o_Methanosarcinales.f_Methanosaetaceae.g_Methanosaeta	k_Archaea.p_Euryarchaeota.c_Methanomicrobia.o_Methanosarcinales.f_Methanosarcinaceae.g_Methanohalobium	k_Archaea.p_Euryarchaeota.c_Methanomicrobia.o_Methanosarcinales.f_Methanosarcinaceae.g_Methanomethylovorans	k_Archaea.p_Euryarchaeota.c_Methanomicrobia.o_Methanosarcinales.f_Methanosarcinaceae.g_Methanosarcina	k_Archaea.p_Euryarchaeota.c_Methanomicrobia.o_Methanosarcinales.f_Methanosarcinaceae.g_unassigned	k_Archaea.p_Euryarchaeota.c_Methanomicrobia.o_Methanosarcinales.f_unassigned.g_unassigned	k_Archaea.p_Euryarchaeota.c_Methanomicrobia.o_unassigned.f_unassigned.g_unassigned	k_Archaea.p_Euryarchaeota.c_Thermoplasmata.o_Thermoplasmatales.f_Thermoplasmatales_incertae_sedis.g_Thermogymnomonas	k_Archaea.p_Euryarchaeota.c_unassigned.o_unassigned.f_unassigned.g_unassigned	k_Archaea.p_unassigned.c_unassigned.o_unassigned.f_unassigned.g_unassigned	k_Bacteria.p_Acidobacteria.c_Acidobacteria_Gp1.o_Incertae_sedis.f_Incertae_sedis.g_Acidobacterium	k_Bacteria.p_Acidobacteria.c_Acidobacteria_Gp1.o_Incertae_sedis.f_Incertae_sedis.g_Edaphobacter	k_Bacteria.p_Acidobacteria.c_Acidobacteria_Gp1.o_Incertae_sedis.f_Incertae_sedis.g_Gp1	k_Bacteria.p_Acidobacteria.c_Acidobacteria_Gp1.o_Incertae_sedis.f_Incertae_sedis.g_Granulicella	k_Bacteria.p_Acidobacteria.c_Acidobacteria_Gp1.o_Incertae_sedis.f_Incertae_sedis.g_Incertae_sedis	k_Bacteria.p_Acidobacteria.c_Acidobacteria_Gp1.o_Incertae_sedis.f_Incertae_sedis.g_unassigned	k_Bacteria.p_Acidobacteria.c_Acidobacteria_Gp23.o_Incertae_sedis.f_Incertae_sedis.g_Gp23	k_Bacteria.p_Acidobacteria.c_Acidobacteria_Gp3.o_Incertae_sedis.f_Incertae_sedis.g_Bryobacter	k_Bacteria.p_Acidobacteria.c_Holophagae.o_Holophagales.f_Holophagaceae.g_Geothrix	k_Bacteria.p_Acidobacteria.c_Holophagae.o_Holophagales.f_Holophagaceae.g_Holophaga	k_Bacteria.p_Actinobacteria.c_Actinobacteria.o_Acidimicrobiales.f_Acidimicrobiaceae.g_Acidimicrobium	k_Bacteria.p_Actinobacteria.c_Actinobacteria.o_Acidimicrobiales.f_Acidimicrobiaceae.g_Ferrimicrobium	k_Bacteria.p_Actinobacteria.c_Actinobacteria.o_Acidimicrobiales.f_Acidimicrobiaceae.g_Ilumatobacter	k_Bacteria.p_Actinobacteria.c_Actinobacteria.o_Acidimicrobiales.f_Acidimicrobiaceae.g_unassigned	k_Bacteria.p_Actinobacteria.c_Actinobacteria.o_Acidimicrobiales.f_Acidimicrobineae_incertae_sedis.g_Aciditerrimonas	k_Bacteria.p_Actinobacteria.c_Actinobacteria.o_Acidimicrobiales.f_Iamiaceae.g_Iamia	k_Bacteria.p_Actinobacteria.c_Actinobacteria.o_Acidimicrobiales.f_unassigned.g_unassigned	k_Bacteria.p_Actinobacteria.c_Actinobacteria.o_Actinomycetales.f_Actinomycetaceae.g_Actinobaculum	k_Bacteria.p_Actinobacteria.c_Actinobacteria.o_Actinomycetales.f_Actinomycetaceae.g_Actinomyces	k_Bacteria.p_Actinobacteria.c_Actinobacteria.o_Actinomycetales.f_Actinomycetaceae.g_Arcanobacterium	k_Bacteria.p_Actinobacteria.c_Actinobacteria.o_Actinomycetales.f_Actinomycetaceae.g_Mobiluncus	k_Bacteria.p_Actinobacteria.c_Actinobacteria.o_Actinomycetales.f_Actinomycetaceae.g_Trueperella	k_Bacteria.p_Actinobacteria.c_Actinobacteria.o_Actinomycetales.f_Actinomycetaceae.g_Varibaculum	k_Bacteria.p_Actinobacteria.c_Actinobacteria.o_Actinomycetales.f_Actinopolysporaceae.g_Actinopolyspora	k_Bacteria.p_Actinobacteria.c_Actinobacteria.o_Actinomycetales.f_Bogoriellaceae.g_Georgenia	k_Bacteria.p_Actinobacteria.c_Actinobacteria.o_Actinomycetales.f_Brevibacteriaceae.g_Brevibacterium	k_Bacteria.p_Actinobacteria.c_Actinobacteria.o_Actinomycetales.f_Cellulomonadaceae.g_Cellulomonas
M1VS005T.R1	MAL1	S005T	0	0	0	0	0	0	0	0	0	0	0	0	0	0	0	0	0	0	0	0	0	0	0	0	0	0	0	0	0	0	0	0	0	0	0	0	0	0	0.0132582	0	0	0	0	0	0	0.0132582	0
M2S005T	MAL2	S005T	0	0.00560381	0.0224152	0	0	0	0	0	0	0	0	0	0	0	0	0	0	0	0	0	0	0	0	0	0.0168114	0	0	0	0	0	0	0	0	0	0	0	0	0	0.0392267	0	0	0	0	0	0	0	0
M3S005T	MAL3	S005T	0	0	0.0056912	0	0	0	0.0056912	0	0	0	0	0	0	0	0	0	0	0	0	0	0	0	0	0	0	0	0	0	0	0	0	0	0	0	0	0	0	0	0.0056912	0	0	0	0	0.0056912	0	0.0398384	0
M1VS008T.R1	MAL1	S008T	0	0	0	0	0	0	0	0	0	0	0	0	0	0	0	0	0	0	0	0	0	0	0	0	0	0	0	0	0	0	0	0	0	0	0	0	0	0	0	0	0	0	0	0	0	0	0
M2S008T	MAL2	S008T	0	0	0.00610352	0	0	0	0	0	0	0	0	0	0	0	0	0	0	0.00610352	0	0	0	0.012207	0	0	0.00610352	0	0	0	0	0	0	0	0	0	0	0	0	0	0.0183105	0	0	0	0	0	0	0	0
M3S008T	MAL3	S008T	0	0	0	0	0	0	0	0.00476872	0	0	0	0	0	0	0	0	0	0	0	0	0	0	0	0	0	0	0	0	0	0	0	0	0	0	0.00476872	0	0	0	0.00476872	0	0	0	0	0.00476872	0	0.00953743	0
M1VS009T.R1	MAL1	S009T	0	0	0	0	0	0	0	0	0	0	0	0	0	0	0	0	0	0	0	0	0	0	0	0	0	0	0	0	0	0	0	0	0	0	0	0	0	0	0.231545	0	0	0	0	0	0	0	0
M3S009T	MAL3	S009T	0	0	0	0	0	0	0	0	0	0	0	0	0	0	0	0	0	0	0	0	0	0	0	0	0	0	0	0	0	0	0	0	0	0	0	0	0	0	0.201459	0	0	0	0	0	0	0	0
M1VS010T.R1	MAL1	S010T	0	0	0	0	0	0	0	0	0	0	0	0	0	0	0	0	0	0	0	0	0	0	0	0	0	0	0	0	0	0	0	0	0	0	0	0	0	0	0	0	0	0.0166908	0.00556359	0	0	0	0
M3S010T	MAL3	S010T	0	0	0	0	0	0	0	0	0	0	0	0	0	0	0	0	0	0	0	0	0	0	0	0	0	0	0	0	0	0	0	0	0	0	0	0	0	0	0.0312354	0	0	0	0	0	0	0	0
M2S042TR	MAL2	S042T	0	0.0161838	0.161838	0	0	0	0	0	0	0	0	0	0	0	0	0	0	0	0	0	0	0	0	0	0	0	0	0.00539462	0	0	0.00539462	0	0	0	0	0	0	0	1.24076	0	0.0485515	0	0	0	0	0.231968	0
M3S042T	MAL3	S042T	0	0	0	0	0	0	0	0	0	0	0	0	0	0	0	0	0.00506329	0	0	0	0	0	0	0	0	0	0	0	0	0	0	0	0	0	0	0	0	0	0.0151899	0	0	0	0.0101266	0	0	0	0
M2S043TL	MAL2	S043T	0	0	0.131465	0	0	0	0	0	0	0	0	0	0	0	0	0	0	0	0	0	0	0	0	0	0	0	0	0	0	0	0	0	0	0	0	0	0	0	0	0	0	0	0	0	0	0	0
M3S043T	MAL3	S043T	0	0	0.201921	0.0305941	0	0	0	0	0	0	0	0	0	0	0	0	0	0	0	0	0	0	0.00611883	0	0	0	0	0	0	0	0	0	0	0	0	0	0	0	0.0183565	0	0	0	0	0	0	0	0.00611883
M2S044TR	MAL2	S044T	0	0	0.00491232	0	0	0	0	0	0	0	0	0	0	0	0	0	0	0	0	0	0	0	0	0	0	0	0	0	0	0	0	0	0	0	0	0	0	0	0	0	0	0	0	0	0	0	0
M3S044T	MAL3	S044T	0	0	0	0	0	0	0	0	0	0	0	0	0	0	0	0	0	0	0	0	0	0	0	0	0	0	0	0	0	0	0	0	0	0	0	0	0	0	0.0114103	0	0	0	0	0	0	0	0
M2S046TL	MAL2	S046T	0	0	0	0	0	0	0	0	0	0	0	0	0	0	0	0	0	0	0	0	0	0	0	0	0	0	0	0	0	0	0	0	0	0	0	0	0	0	0.0763736	0	0	0	0	0	0	0	0
M3S046T	MAL3	S046T	0	0	0	0	0	0	0	0	0	0	0	0	0	0	0	0	0	0	0	0	0	0	0	0	0	0	0	0	0	0	0	0	0	0	0.0151914	0	0	0	0.0050638	0	0	0	0	0.0759571	0	0.0303828	0
M2S047TL	MAL2	S047T	0	0.0180685	0.302647	0	0	0	0	0	0	0	0	0	0	0	0	0	0	0	0	0	0	0	0	0	0.0632397	0	0	0	0	0	0	0	0	0	0	0	0	0	0.176168	0	0.0451712	0	0	0	0	0	0
M3S047T	MAL3	S047T	0	0	0	0	0	0	0	0	0	0	0	0	0	0	0	0	0	0	0	0	0	0	0	0	0	0	0	0	0	0	0	0	0	0	0	0.0049843	0	0	0.0149529	0	0	0	0.0099686	0	0	0	0.0099686
M2S052TL	MAL2	S052T	0	0	0.718857	0.00463779	0	0	0	0	0	0	0	0	0	0	0	0	0	0	0	0	0	0	0	0	0	0	0	0	0	0	0	0	0	0	0	0	0	0	0.064929	0	0	0	0	0	0	0	0
M3S052T	MAL3	S052T	0	0	0.011538	0	0	0	0	0	0	0	0	0	0	0	0	0	0	0	0	0	0.00576901	0	0.017307	0.00576901	0	0	0	0	0	0	0	0	0	0	0	0	0	0	0.0346141	0	0	0	0	0	0	0	0
[truncated: 944 more columns]

## Sheet: S1G | Replicate species-otu
SampleID	Cohort	SpecimenID	Acidaminococcus_fermentans	Acidaminococcus_intestinalis.Acidaminococcus_intestini	Acinetobacter_calcoaceticus.Acinetobacter_nosocomialis	Acinetobacter_junii	Acinetobacter_lwoffii.Prolinoborus_fasciculus	Actinomyces_cardiffensis	Actinomyces_lingnae	Actinomyces_odontolyticus	Actinomyces_turicensis	Aeromonas_allosaccharophila.Aeromonas_caviae.Aeromonas_hydrophila.Aeromonas_jandaei.Aeromonas_sanarellii.Aeromonas_sobria.Aeromonas_veronii	Aeromonas_aquariorum.Aeromonas_caviae.Aeromonas_hydrophila.Aeromonas_jandaei	Aeromonas_aquariorum.Aeromonas_caviae.Aeromonas_hydrophila.Aeromonas_jandaei.Aeromonas_media.Aeromonas_veronii	Aeromonas_encheleia.Aeromonas_hydrophila.Aeromonas_molluscorum	Aggregatibacter_segnis	Agrobacterium_larrymoorei.Agrobacterium_tumefaciens.Rhizobium_pusense	Akkermansia_muciniphila	Alistipes_finegoldii	Alistipes_indistinctus	Alistipes_massiliensis	Alistipes_onderdonkii	Alistipes_senegalensis	Alistipes_shahii	Alkanindiges_illinoisensis	Allisonella_histaminiformans	Anaerostipes_butyraticus	Anaerostipes_caccae	Anaerotruncus_colihominis	Atopobium_minutum	Bacillus_axarquiensis.Bacillus_malacitensis.Bacillus_mojavensis.Bacillus_subtilis.Bacillus_tequilensis	Bacteroides_acidifaciens	Bacteroides_caccae	Bacteroides_cellulosilyticus	Bacteroides_clarus	Bacteroides_coprocola	Bacteroides_coprophilus	Bacteroides_dorei	Bacteroides_dorei.Bacteroides_vulgatus	Bacteroides_eggerthii	Bacteroides_faecichinchillae.Bacteroides_thetaiotaomicron	Bacteroides_faecis	Bacteroides_faecis.Bacteroides_thetaiotaomicron	Bacteroides_finegoldii	Bacteroides_fragilis	Bacteroides_intestinalis	Bacteroides_massiliensis	Bacteroides_nordii	Bacteroides_ovatus
M1VS005T.R1	MAL1	S005T	0	0	0	0	0	0	0.0066291	0	0	0.0795492	0	0.0928074	0	0.152469	0	0.212131	0	0	0	0	0	0	0	0	0.0397746	0	0	0	0	0	0.159098	0	0	0	0	0	0	0.0132582	0.0066291	0.0066291	0	0.397746	6.29102	0	1.27279	0	1.12695
M2S005T	MAL2	S005T	0	0.302606	0	0	0	0	0.00560381	0.0280191	0	0.0224152	0	0.0448305	0	0.0392267	0	1.94452	0.00560381	0.0280191	0.106472	0.0784533	0.762118	0.112076	0	0.0336229	0.19053	0	0.00560381	0	0	0	0.257775	0.0392267	0	0.818156	0.168114	0.476324	0.00560381	0.162511	0	0	0.00560381	0.0112076	0.369851	0.0280191	0.106472	0	0.151303
M3S005T	MAL3	S005T	0	0.0170736	0.23903	0.0739855	0	0	0	0	0	0.0967503	0.113824	0.0398384	0	0.176427	0	0.534972	0.0512208	0	0	0	0.176427	0.056912	0	0.0113824	0.0682943	0.0170736	0.0170736	0	0	0.0056912	0.273177	0.0227648	0	0.0512208	0	0.62034	0.0455296	0.0170736	0.0227648	0.028456	0.0056912	0.0739855	2.21957	0.0056912	0.682943	0.0227648	1.01303
M1VS008T.R1	MAL1	S008T	0	0	0	0	0	0	0	0	0	0	0	0	0	0	0	17.684	2.09976	0.0418556	0	0.0767353	1.08825	0.795256	0	0.0279037	1.63934	0.0348797	0.0139519	0	0	0	0.369724	0.230206	0.0139519	0.0139519	0	2.52529	0.0558075	0.0139519	0.0279037	0.0209278	0.125567	0.0348797	0.0279037	0.0279037	1.53471	0.348797	0.22323
M2S008T	MAL2	S008T	0	0.628662	0	0	0	0	0	0.0183105	0	0	0	0	0	0	0	7.2876	0.848389	0.00610352	0.158691	0.22583	2.16675	0.445557	0	0.0244141	0.561523	0.012207	0.012207	0	0	0	0.421143	0.421143	0	1.06201	0.445557	1.81274	0.012207	0.390625	0	0	0	0.00610352	0.12207	0.0183105	0.738525	0.164795	0.543213
M3S008T	MAL3	S008T	0.0238436	0.00953743	0.123987	0.314735	0	0	0	0.00476872	0	0	0.0572246	0	0	0.00476872	0	6.35193	4.94993	0.238436	0	0.195517	3.1712	0.867907	0	0.181211	3.23319	0.133524	0.00953743	0	0	0.00476872	0.381497	0.314735	0.00476872	0.0476872	0	2.37005	0.0190749	0.0190749	0.00953743	0.00953743	0.0381497	0	0.181211	0.00476872	1.80734	0.729614	0.362423
M1VS009T.R1	MAL1	S009T	0	0	0	0	0	0	0	0.215006	0	0.00551298	0	0.00551298	0	0	0	8.76564	0.00551298	0	0	0	0	0.00551298	0	0	0.396935	0.0165389	0.011026	0	0	0	0.385909	0	0	0	0	0.452065	0.0661558	2.38712	0.0330779	0.00551298	0.0220519	0.00551298	0	0.011026	0.00551298	0.0441039	0.154364
M3S009T	MAL3	S009T	0	0.00544484	0	0.00544484	0.00544484	0	0.0108897	0.16879	0	0.00544484	0.0108897	0.0108897	0	0.0163345	0	27.344	0.0108897	0.00544484	0	0	0.0272242	0.0108897	0	0	0.424698	0	0.0217794	0.0163345	0	0	0.827616	0.00544484	0	0	0	0.843951	0.0598933	2.46107	0.0871175	0.0108897	0.0217794	0	0.353915	0	0.0490036	0.250463	0.675161
M1VS010T.R1	MAL1	S010T	0	0	0	0	0	0	0	0	0	0	0	0	0	0	0	0	0	0	0	0	0.13909	0	0	0	0	0	0	0	0	0	0.311561	0	0.00556359	0	0	7.97819	0.105708	0	0.0333816	0.0389451	0.0500723	0.0111272	0	0	2.42573	0	0.233671
M3S010T	MAL3	S010T	0	0.00520589	0	0	0	0.00520589	0.00520589	0.00520589	0.00520589	0	0.0312354	0.00520589	0.0104118	0	0	0.124941	0.0104118	0	0	0.00520589	0.046853	0	0	0	0.0624707	0	0.00520589	0.0208236	0	0	0.260295	0	0	0.00520589	0	5.52866	0.0728825	0.0676766	0.281118	0.109324	0.0364413	0.0260295	0.806913	0.00520589	1.62944	0.119736	0.734031
M2S042TR	MAL2	S042T	0.679722	0.151049	0	0	0	0.172628	0.0161838	0.366834	0.604197	0	0.0269731	0.0107892	0	0.0323677	0.463937	6.67853	0.0485515	0.0161838	0	0.226574	1.34865	0.0161838	0	0.0215785	0	0.0107892	0.107892	0.178022	0	0	0.0593408	0	0.0377623	0.0161838	0.0809192	0.188812	0	0.0593408	0.00539462	0.0161838	0.0161838	0.0215785	0.927874	0.0215785	0.0971031	0.237363	0.215785
M3S042T	MAL3	S042T	0	0	0	0	0	0	0	0.0101266	0	0	0.0405063	0	0	0	0	0.232911	0.0405063	0	0	0	0.0607595	0.0303797	0	0	0.232911	0	0	0.0253165	0	0	0.0911392	0	0	0	0	0.237975	0.00506329	0.0506329	0.0455696	0.0202532	0.0151899	0.00506329	1.56962	0.00506329	0.116456	0.106329	0.0860759
M2S043TL	MAL2	S043T	0	0.0492995	0	0	0	0	0	0	0	0.102707	0	0.0205415	0	0.106816	0	0.591594	0	0	0.00410829	0.0944908	0.069841	0.0451912	0	0	0.0123249	0	0.0616244	0.0123249	0	0	0	0.0369747	0	0	0	0.123249	0	0.33688	0	0	0	0	5.41473	0	0.0205415	0	0.710735
M3S043T	MAL3	S043T	0.0183565	0.0550694	0	0	0.0122377	0	0	0	0.0183565	0.0428318	0.0183565	0.0122377	0.0122377	0.0244753	0	0.342654	0.0428318	0	0	0.0122377	0.116258	0	0	0	0.0550694	0	0.0183565	0	0	0.00611883	0.152971	0.0305941	0	0.0122377	0	0.62412	0.0122377	0.195802	0.0183565	0	0.0122377	0	4.72985	0.0183565	0.116258	0.0856636	0.611883
M2S044TR	MAL2	S044T	0	0	0	0	0	0	0	0	0	0	0	0	0.00982463	0	0	0.00982463	0	0	0	0	0.0147369	0	0	0	0.0294739	0	0	1.10527	0	0	0	0	0	0.00982463	0	0.0147369	0	0	0.00491232	0	0	0	1.53755	0	0	0	0
M3S044T	MAL3	S044T	0	0.00570516	0	0	0	0	0	0.0114103	0	0	0	0.00570516	0	0	0	0.131219	0	0	0	0.0114103	0.0570516	0.00570516	0	0	0.0285258	0	0.00570516	0.502054	0	0	0.0285258	0	0	0	0	0.102693	0.0114103	0.0342309	0.0228206	0	0	0.00570516	1.57462	0.0171155	0.0228206	0.0114103	0.0342309
M2S046TL	MAL2	S046T	0	0.71881	0	0	0	0	0.00898513	0.0673885	0	0	0	0	0	0.206658	0	3.57608	0	0.202165	0	0.148255	1.32531	0	0	0.0628959	0	0	0	0	0	0	0.377375	0	0.0404331	0	0	0.372883	0.00898513	0	0	0	0.00449256	0	2.14745	0.161732	0.813154	0.0224628	0.269554
M3S046T	MAL3	S046T	0	0.0860847	0.881102	0.0405104	0.0303828	0	0	0	0	0	0	0	0	0.445615	0	0.334211	0	0.050638	0	0.0151914	0.324083	0	0	0.0303828	0.0658295	0	0	0	0	0	0.126595	0	0.0050638	0.0050638	0.0354466	0.0911485	0.0101276	0.0151914	0.0151914	0.0354466	0.025319	0.0607656	9.67693	0.0810209	0.172169	0.0101276	0.202552
M2S047TL	MAL2	S047T	0.171651	0.0180685	0	0	0	0.0135514	0	0.117445	0.0225856	0	0	0.00903424	0	0.0451712	2.62896	1.68489	0.0903424	0.0271027	0	0.0677568	3.92989	0.0180685	0	0.0406541	0	0	0.0180685	0.0406541	0	0	0.343301	0	0.0271027	0.261993	0.130996	0.776945	0	0.0632397	0.00451712	0.0632397	0	0.126479	1.77975	0.0813082	0.103894	0.0225856	0.433644
M3S047T	MAL3	S047T	0.0049843	0	0	0	0.0149529	0	0	0	0	0.049843	0.0697802	0	0	0	0	0.209341	0.0199372	0	0	0.0299058	0.0847331	0.0199372	0	0.0099686	0.229278	0	0.0049843	0	0	0	0.134576	0.0099686	0.0149529	0.0049843	0	0.333948	0.0299058	0.0049843	0.0049843	0.0049843	0.0049843	0.0049843	0.832378	0.0149529	0.109655	0.0598116	0.114639
M2S052TL	MAL2	S052T	0	0	0	0	0	0	0	0.0139134	0	0	0	0	0	0	0	0.691031	0	0.0139134	0.00463779	0	13.7696	0	0	0	0	0	0.0139134	0	0	0.00463779	0.278267	0.0463779	0	0	0.0231889	1.17336	0	0	0.0231889	0.120583	0.0185512	0.00463779	7.34162	0	0	0	0.760597
M3S052T	MAL3	S052T	0.017307	0.00576901	0	0.017307	0.663436	0.023076	0	0.00576901	0	0.0923041	0.0346141	0.023076	0	0.0576901	0	0.4096	0.023076	0.00576901	0	0.0346141	0.11538	0.017307	0.0576901	0	0.167301	0.00576901	0.011538	0	0	0	0.663436	0.028845	0.00576901	0	0	1.52302	0.028845	0.149994	0.00576901	0.00576901	0.0692281	0	31.4757	0.0403831	0.311526	0.011538	0.138456
[truncated: 427 more columns]
