# Supplementary material for: Fusobacterium nucleatum is enriched in invasive biofilms in colorectal cancer
Source: bioRxiv. 2025 Jan 1:2024.12.30.630810. Preprint. [Version 1] doi: 10.1101/2024.12.30.630810 (PMC11722383; doi:10.1101/2024.12.30.630810)
Supplement: Supplement 3 [file media-3.xlsx]

## Sheet: S2A | alpha
SpecimenID	PID	Type	Age	Sex	Ethnicity	Tumor Stage	Tumor Site	Tumor Location	Biofilm Status	Tumor pathology	Sequencing Cohort	BMI	BMI category	Ever smoker	Alcohol Consumption	Tumor grade	Mucinous	simpson_reciprocal	PD_whole_tree	chao1	observed_species	shannon	gini_index	fisher_alpha	margalef	brillouin_d	strong	mcintosh_d
S002N	S002	normal	77	Female	Chinese	n/a	n/a	n/a	No	n/a	MAL1	21.9	Normal Weight	No	No	n/a	n/a	39.204	39.3769	593.721	441	6.45844	0.995248	95.7079	48.0399	4.39814	0.672296	0.849
S002T	S002	tumor	77	Female	Chinese	Stage 3	Sigmoid	Left	No	Adenocarcinoma	MAL1	21.9	Normal Weight	No	No	Moderately differentiated -Low grade	n/a	36.1696	38.773	653.679	440	6.38618	0.995363	95.4316	47.9308	4.34873	0.672493	0.842367
S003N	S003	normal	68	Female	Malay	n/a	n/a	n/a	Yes	n/a	MAL1, MAL2	19.6	Normal Weight	No	No	n/a	n/a	8.7524	31.4191	525	330	4.8532	0.997545	66.3927	35.9208	3.30613	0.740609	0.668847
S003T	S003	tumor	68	Female	Malay	Stage 2	Cecum,Ascending	Right	Yes	Adenocarcinoma	MAL1 , MAL2	19.6	Normal Weight	No	No	Well differentiated -Low grade	n/a	4.99694	16.2545	188.5	115	3.14573	0.999473	18.4048	12.4467	2.16093	0.8454	0.558378
S004N	S004	normal	59	Male	Chinese	n/a	n/a	n/a	Yes	n/a	MAL3	21.8	Normal Weight	No	Yes	n/a	n/a	3.69758	19.8989	425.345	211	2.8666	0.99929	38.2282	22.9281	1.95556	0.870704	0.48493
S004T	S004	tumor	59	Male	Chinese	Stage 4	Cecum	Right	unknown	Adenocarcinoma	MAL3	21.8	Normal Weight	No	Yes	Moderately differentiated -Low grade	Mucinous adenocarcinoma	5.32411	31.336	722.622	348	4.34353	0.997939	70.9564	37.886	2.95507	0.774583	0.572486
S005T	S005	tumor	60	Female	Malay	n/a	n/a	n/a	Yes	n/a	MAL1, MAL2	26.7	Overweight	No	No	n/a	n/a	23.3411	30.3717	568.977	351	5.81178	0.996846	71.7243	38.2136	3.96693	0.707726	0.801235
S005N	S005	normal	60	Female	Malay	Stage 3	Cecum	Right	Yes	Adenocarcinoma	MAL1 , MAL2, MAL3	26.7	Overweight	No	No	Moderately differentiated -Low grade	n/a	23.9545	39.7688	597.893	401	5.98187	0.996187	84.8258	43.6727	4.07639	0.688667	0.80393
S006N	S006	normal	79	Male	Indian	n/a	n/a	n/a	No	n/a	MAL1	20.4	Normal Weight	Yes	Yes	n/a	n/a	14.0851	28.9098	374.263	289	5.16456	0.997693	56.2858	31.4443	3.52737	0.736512	0.741152
S006T	S006	tumor	79	Male	Indian	Stage 2	Sigmoid	Left	No	Adenocarcinoma	MAL1	20.4	Normal Weight	Yes	Yes	Moderately differentiated -Low grade	n/a	14.1875	23.2478	336.256	249	5.02979	0.998104	46.8264	27.0771	3.44156	0.74279	0.742125
S007N	S007	normal	71	Male	Chinese	n/a	n/a	n/a	No	n/a	MAL1	23.2	Normal Weight	No	Yes	n/a	n/a	25.9573	55.0853	1689.94	706	6.12793	0.994564	176.259	76.9731	4.1469	0.766889	0.812054
S007T	S007	tumor	71	Male	Chinese	Stage 1	Rectum	Left	No	Adenocarcinoma	MAL1	23.2	Normal Weight	No	Yes	Moderately differentiated -Low grade	n/a	27.8155	50.67	1418.55	695	6.22253	0.994385	172.633	75.7721	4.21156	0.75135	0.818793
S008N	S008	normal	72	Male	Malay	n/a	n/a	n/a	Yes	n/a	MAL1, MAL2	22.4	Normal Weight	Yes	No	n/a	n/a	13.27	48.8296	1639.51	647	5.6465	0.995387	157.091	70.5314	3.82182	0.774373	0.733007
S008T	S008	tumor	72	Male	Malay	Stage 4	Rectum	Left	Yes	Adenocarcinoma	MAL1, MAL2, MAL3	22.4	Normal Weight	Yes	No	Moderately differentiated -Low grade	n/a	20.5975	57.2284	1752.12	734	6.13605	0.994195	185.596	80.0302	4.14878	0.76078	0.787742
S009N	S009	normal	58	Female	Chinese	n/a	n/a	n/a	Yes	n/a	MAL1	20.4	Normal Weight	No	No	n/a	n/a	9.95575	35.5462	863.054	425	4.81797	0.997538	91.313	46.293	3.27544	0.795678	0.690151
S009T	S009	tumor	58	Female	Chinese	Stage 4	Splenic Flexure	Left	Yes	Adenocarcinoma	MAL1	20.4	Normal Weight	No	No	Moderately differentiated -Low grade	n/a	17.3527	29.7194	845.965	431	5.4653	0.997008	92.9546	46.9481	3.72075	0.763052	0.76782
S010N	S010	normal	58	Female	Malay	n/a	n/a	n/a	Yes	n/a	MAL1	27.9	Overweight	No	No	n/a	n/a	11.7397	28.3781	664.073	326	4.71159	0.998196	65.3889	35.484	3.21508	0.801374	0.715482
S010T	S010	tumor	58	Female	Malay	Stage 2	Rectum	Left	Yes	Adenocarcinoma	MAL1, MAL3	27.9	Overweight	No	No	Well differentiated -Low grade	n/a	8.11229	24.6085	536.037	249	4.22755	0.998736	46.8264	27.0771	2.89059	0.812804	0.655629
S011N	S011	normal	67	Male	Chinese	n/a	n/a	n/a	Yes	n/a	MAL1	29.1	Overweight	No	No	n/a	n/a	27.2259	35.7392	881.815	466	5.82512	0.996593	102.686	50.7695	3.96578	0.773254	0.81673
S011T	S011	tumor	67	Male	Chinese	Stage 2	Sigmoid	Left	Yes	Adenocarcinoma	MAL1	29.1	Overweight	No	No	Moderately differentiated -Low grade	n/a	23.5224	38.8671	930.162	487	5.80435	0.996435	108.65	53.0623	3.94837	0.768853	0.802043
S012N	S012	normal	77	Male	Indian	n/a	n/a	n/a	No	n/a	MAL1	27.2	Overweight	No	No	n/a	n/a	16.8989	32.6646	622.368	385	5.4344	0.997179	80.5719	41.9258	3.70357	0.750243	0.764584
S012T	S012	tumor	77	Male	Indian	Stage 2	Rectosigmoid	Left	No	Adenocarcinoma	MAL1	27.2	Overweight	No	No	Moderately differentiated -Low grade	n/a	8.29607	25.9804	454.936	282	4.25807	0.998582	54.6012	30.68	2.90707	0.816334	0.65958
S013N	S013	normal	59	Female	Malay	n/a	n/a	n/a	No	n/a	MAL1	23.2	Normal Weight	No	No	n/a	n/a	23.6449	34.3188	540.391	375	5.48396	0.997332	77.9423	40.8339	3.74013	0.775825	0.802583
S013T	S013	tumor	59	Female	Malay	Stage 3	Sigmoid	Left	No	Adenocarcinoma	MAL1	23.2	Normal Weight	No	No	unknown	unknown	13.3731	24.8422	400.553	265	4.6519	0.998441	50.5612	28.824	3.18052	0.807613	0.734077
S014N	S014	normal	70	Female	Chinese	n/a	n/a	n/a	No	n/a	MAL1	16.4	Underweight	No	No	n/a	n/a	20.9266	48.0066	1124	609	5.81066	0.995432	145.115	66.3825	3.9369	0.756699	0.7895
S014T	S014	tumor	70	Female	Chinese	Stage 3	Sigmoid	Left	No	Adenocarcinoma	MAL1	16.4	Underweight	No	No	Moderately differentiated -Low grade	n/a	5.10657	28.4652	577.15	271	3.45049	0.99899	51.9788	29.479	2.35247	0.857392	0.563257
S015N	S015	normal	72	Female	Indian	n/a	n/a	n/a	No	n/a	MAL1	28.3	Overweight	No	No	n/a	n/a	24.468	34.7886	911.764	476	5.70736	0.996692	105.514	51.8613	3.88387	0.780752	0.806108
S015T	S015	polyp	72	Female	Indian	n/a	n/a	n/a	Yes	Tubulovillus adenoma	MAL1	28.3	Overweight	No	No	n/a	n/a	20.5281	24.257	615.844	303	5.2371	0.997918	59.6912	32.9729	3.57998	0.770129	0.787366
S016N	S016	normal	78	Male	Chinese	n/a	n/a	n/a	Yes	n/a	MAL1	21.2	Normal Weight	Yes	Yes	n/a	n/a	10.8657	36.768	926.944	435	5.14804	0.997205	94.0533	47.3848	3.50179	0.777781	0.703852
S016T	S016	tumor	78	Male	Chinese	Stage 4	Cecum	Right	Yes	Adenocarcinoma	MAL1	21.2	Normal Weight	Yes	Yes	n/a	n/a	12.1906	33.9578	981.571	408	5.25301	0.997285	86.7048	44.4369	3.57766	0.772593	0.720988
S018N	S018	normal	73	Female	Chinese	n/a	n/a	n/a	Yes	n/a	MAL1	24.2	Normal Weight	No	No	n/a	n/a	24.3049	31.7892	672.25	361	5.63076	0.997246	74.2991	39.3054	3.84332	0.754222	0.805424
S018T	S018	tumor	73	Female	Chinese	Stage 4	Hepatic Flexure	Right	Yes	Adenocarcinoma	MAL1	24.2	Normal Weight	No	No	Moderately differentiated -Low grade	n/a	15.2059	36.2097	837.234	401	5.38232	0.997244	84.8258	43.6727	3.66746	0.772209	0.751263
S019N	S019	normal	54	Female	Other	n/a	n/a	n/a	Yes	n/a	MAL1	41.3	Obese	No	No	n/a	n/a	27.9838	40.484	1043.91	533	5.99688	0.995953	122.038	58.0846	4.07581	0.75894	0.81937
S019T	S019	tumor	54	Female	Other	Stage 4	Hepatic Flexure	Right	Yes	Adenocarcinoma	MAL1	41.3	Obese	No	No	Moderately differentiated -Low grade	n/a	31.1135	40.2455	856.452	450	5.9593	0.996476	98.2044	49.0226	4.05937	0.751322	0.82923
S020N	S020	normal	76	Male	Chinese	n/a	n/a	n/a	No	n/a	MAL1	20.3	Normal Weight	Yes	No	n/a	n/a	10.4821	38.5184	672.719	421	5.15176	0.996971	90.223	45.8563	3.50287	0.749597	0.698294
S020T	S020	tumor	76	Male	Chinese	Stage 2	Rectosigmoid	Left	Yes	Adenocarcinoma	MAL1	20.3	Normal Weight	Yes	No	Moderately differentiated -Low grade	n/a	8.398	22.5847	362.037	186	3.81581	0.999162	32.7906	20.1986	2.61566	0.845152	0.661715
S021T	S021	tumor	57	Female	Malay	Stage 3	Splenic Flexure	Left	No	Adenocarcinoma	MAL1	22	Normal Weight	No	No	Moderately differentiated -Low grade	n/a	19.1893	37.1949	738.483	409	5.43804	0.997154	86.9741	44.5461	3.70446	0.763904	0.779718
S022N	S022	normal	48	Male	Malay	n/a	n/a	n/a	Yes	n/a	MAL3	24.9	Normal Weight	Yes	No	n/a	n/a	8.1386	35.4049	599.765	391	4.7864	0.997472	82.1604	42.5808	3.25518	0.770256	0.656203
S022T	S022	tumor	48	Male	Malay	Stage 3	Sigmoid,Rectum	Left	Yes	Adenocarcinoma	MAL3	24.9	Normal Weight	Yes	No	Moderately differentiated -Low grade	n/a	11.8331	37.7873	679.875	398	5.22614	0.997106	84.0238	43.3451	3.5569	0.746816	0.716649
S023N	S023	normal	85	Female	Chinese	n/a	n/a	n/a	No	n/a	MAL1	24.5	Normal Weight	No	No	n/a	n/a	8.55218	27.7031	736.757	311	4.01964	0.998669	61.6586	33.8463	2.74098	0.851223	0.664872
S023T	S023	tumor	85	Female	Chinese	Stage 4	Rectum	Left	No	Adenocarcinoma	MAL1	24.5	Normal Weight	No	No	Moderately differentiated -Low grade	n/a	10.9696	42.496	1253.48	534	4.95152	0.996855	122.334	58.1938	3.35585	0.796971	0.705307
S024N	S024	normal	77	Male	Malay	n/a	n/a	n/a	No	n/a	MAL1	19.9	Normal Weight	Yes	No	n/a	n/a	31.9928	50.6098	1624.44	665	6.42421	0.994251	162.866	72.4966	4.35302	0.732481	0.831737
S024T	S024	tumor	77	Male	Malay	Stage 4	Rectum	Left	No	Adenocarcinoma	MAL1	19.9	Normal Weight	Yes	No	Moderately differentiated -Low grade	n/a	25.3325	61.5675	1977.53	790	6.3447	0.993391	204.735	86.1443	4.28548	0.743663	0.809624
S025N	S025	normal	54	Female	Malay	n/a	n/a	n/a	No	n/a	MAL1	18.7	Normal Weight	No	No	n/a	n/a	16.4883	40.7376	845.754	474	5.3806	0.996815	104.947	51.6429	3.65679	0.775305	0.761543
S025T	S025	tumor	54	Female	Malay	Stage 4	Transverse	Left	No	Adenocarcinoma	MAL1	18.7	Normal Weight	No	No	Moderately differentiated -Low grade	n/a	11.9233	40.3721	883.175	445	5.09775	0.997082	96.8153	48.4767	3.46462	0.763192	0.717762
S026N	S026	normal	78	Female	Chinese	n/a	n/a	n/a	No	n/a	MAL1	28.1	Overweight	No	No	n/a	n/a	13.1995	23.962	516.618	285	4.7727	0.998287	55.3217	31.0076	3.26141	0.796596	0.732267
S026T	S026	tumor	78	Female	Chinese	Stage 2	Sigmoid	Left	No	Adenocarcinoma	MAL1	28.1	Overweight	No	No	Moderately differentiated -Low grade	n/a	6.75193	22.086	417.528	260	4.02591	0.998606	49.387	28.2781	2.74738	0.797085	0.621532
S027N	S027	normal	56	Male	Other	n/a	n/a	n/a	unknown	n/a	MAL3	29.3	Overweight	Yes	Yes	n/a	n/a	13.0972	42.6963	747.474	483	5.53063	0.996136	107.507	52.6256	3.7554	0.727215	0.731182
S027T	S027	tumor	56	Male	Other	Stage 3	Sigmoid	Left	Yes	Adenocarcinoma	MAL3	29.3	Overweight	Yes	Yes	Moderately differentiated -Low grade	n/a	11.0814	45.7664	755.721	466	5.3593	0.996417	102.686	50.7695	3.63963	0.731804	0.70685
S028N	S028	normal	74	Male	Indian	n/a	n/a	n/a	Yes	n/a	MAL3	31.6	Obese	Yes	Yes	n/a	n/a	5.17501	43.1974	615.162	305	3.82803	0.998593	60.1816	33.1912	2.6066	0.823569	0.566223
S028T	S028	tumor	74	Male	Indian	Stage 4	Rectum	Left	Yes	Adenocarcinoma	MAL3	31.6	Obese	Yes	Yes	Moderately differentiated -Low grade	n/a	4.74077	35.6911	608.558	367	3.85053	0.998035	75.855	39.9605	2.61187	0.792398	0.546327
S029N	S029	normal	66	Male	Malay	n/a	n/a	n/a	Yes	n/a	MAL3	27.3	Overweight	No	No	n/a	n/a	38.9356	43.4652	896.155	522	6.35316	0.995286	118.797	56.8836	4.31915	0.717058	0.848444
S029T	S029	tumor	66	Male	Malay	Stage 2	Sigmoid	Left	Yes	Adenocarcinoma	MAL3	27.3	Overweight	No	No	Moderately differentiated -Low grade	n/a	3.90362	38.0914	683.594	406	3.85934	0.997817	86.1668	44.2186	2.61338	0.795245	0.498985
S030N	S030	normal	71	Male	Chinese	n/a	n/a	n/a	Yes	n/a	MAL3	17.3	Underweight	Yes	Yes	n/a	n/a	4.95975	33.9352	793.237	355	3.85556	0.998314	72.7515	38.6503	2.61916	0.819603	0.556687
S030T	S030	tumor	71	Male	Chinese	Stage 4	Cecum	Right	Yes	Adenocarcinoma	MAL3	17.3	Underweight	Yes	Yes	n/a	Mucinous adenocarcinoma	4.00894	37.8036	719.725	386	3.69096	0.99805	80.8361	42.0349	2.50004	0.806075	0.505747
S031N	S031	normal	78	Male	Malay	n/a	n/a	n/a	Yes	n/a	MAL3	29.7	Overweight	Yes	No	n/a	n/a	14.5693	39.0641	892.538	446	5.40471	0.996825	97.0927	48.5858	3.67582	0.75565	0.745663
S031T	S031	tumor	78	Male	Malay	Stage 4	Cecum	Right	Yes	Adenocarcinoma	MAL3	29.7	Overweight	Yes	No	Moderately differentiated -Low grade	n/a	19.6141	49.1829	875.471	478	5.66825	0.996501	106.082	52.0797	3.85435	0.754727	0.78223
S032N	S032	normal	65	Male	Indian	n/a	n/a	n/a	No	n/a	MAL3	25.8	Overweight	No	No	n/a	n/a	15.2111	33.5491	640.63	371	5.38369	0.997221	76.8969	40.3972	3.66976	0.739759	0.751307
S032T	S032	tumor	65	Male	Indian	Stage 4	Rectum	Left	No	Adenocarcinoma	MAL3	25.8	Overweight	No	No	Moderately differentiated -Low grade	n/a	10.6047	47.5609	762.158	420	4.97284	0.997266	89.9511	45.7471	3.38077	0.764987	0.700103
S034N	S034	normal	57	Female	Chinese	n/a	n/a	n/a	No	n/a	MAL2	30.5	Overweight	No	No	n/a	n/a	45.506	67.2023	887	684	7.22699	0.99096	169.031	74.5711	4.89192	0.626515	0.860589
S034T	S034	tumor	57	Female	Chinese	Stage 2	Sigmoid	Left	Yes	Adenocarcinoma	MAL2	30.5	Overweight	No	No	Moderately differentiated -Low grade	n/a	27.7244	153.742	728	343	5.80571	0.99705	69.6811	37.3401	3.9652	0.723765	0.818478
S035N	S035	normal	74	Male	Indian	n/a	n/a	n/a	No	n/a	MAL2	22.7	Normal Weight	No	No	n/a	n/a	5.40066	29.8169	438.5	260	3.7096	0.998796	49.387	28.2781	2.53004	0.811126	0.5756
S035T	S035	tumor	74	Male	Indian	Stage 3	Rectosigmoid	Left	No	Adenocarcinoma	MAL2	22.7	Normal Weight	No	No	Moderately differentiated -Low grade	n/a	6.70352	44.5896	353.143	276	4.23453	0.998283	53.167	30.025	2.88719	0.771753	0.62013
S036N	S036	normal	49	Female	Chinese	n/a	n/a	n/a	No	n/a	MAL2	21	Normal Weight	No	No	n/a	n/a	69.0518	67.5103	1000.39	686	7.31609	0.991419	169.684	74.7894	4.95628	0.643615	0.888778
S036T	S036	tumor	49	Female	Chinese	Stage 4	Sigmoid	Left	No	Adenocarcinoma	MAL2	21	Normal Weight	No	No	Moderately differentiated -Low grade	n/a	22.8595	32.7258	304.75	275	6.0935	0.995913	52.9288	29.9158	4.16364	0.583876	0.799044
S037N	S037	normal	57	Female	Chinese	n/a	n/a	n/a	Yes	n/a	MAL2	24.5	Normal Weight	No	No	n/a	n/a	30.0468	29.7653	433.677	274	5.74914	0.997399	52.6909	29.8066	3.93481	0.715872	0.826043
S037T	S037	tumor	57	Female	Chinese	Stage 3	Sigmoid	Left	Yes	Adenocarcinoma	MAL2	24.5	Normal Weight	No	No	Moderately differentiated -Low grade	n/a	31.2817	42.3522	464.878	324	5.9307	0.996945	64.8884	35.2657	4.05304	0.711856	0.829718
S038N	S038	normal	49	Male	Malay	n/a	n/a	n/a	Yes	n/a	MAL2	28.7	Overweight	No	No	n/a	n/a	8.03183	31.3359	356	265	4.4042	0.998404	50.5612	28.824	3.0075	0.77485	0.653856
S038T	S038	tumor	49	Male	Malay	Stage 3	Splenic Flexure	Left	Yes	Adenocarcinoma	MAL2	28.7	Overweight	No	No	Moderately differentiated -Low grade	n/a	24.9276	28.195	464.25	258	5.54154	0.997683	48.9191	28.0597	3.7939	0.715927	0.808
S039N	S039	normal	49	Female	Chinese	n/a	n/a	n/a	No	n/a	MAL2	25.4	Overweight	No	No	n/a	n/a	30.7731	62.4658	632.522	522	6.6783	0.993471	118.797	56.8836	4.53437	0.631059	0.828231
S039T	S039	tumor	49	Female	Chinese	Stage 4	Cecum	Right	Yes	Adenocarcinoma	MAL2	25.4	Overweight	No	No	Poorly differentiated -High grade	n/a	9.62553	209.537	959.24	322	4.41656	0.998363	64.3889	35.0473	3.01202	0.816992	0.684705
S040N	S040	normal	84	Female	Chinese	n/a	n/a	n/a	Yes	n/a	MAL2	16.6	Underweight	No	No	n/a	n/a	22.7772	33.9232	520.528	284	5.39843	0.997837	55.0813	30.8984	3.6937	0.754428	0.798662
S040T	S040	tumor	84	Female	Chinese	Stage 1	Sigmoid	Left	Yes	Adenocarcinoma	MAL2	16.6	Underweight	No	No	Moderately differentiated -Low grade	n/a	14.1095	63.5373	372.528	271	5.25611	0.997711	51.9788	29.479	3.59374	0.723539	0.741384
S041N	S041	normal	50	Male	Malay	n/a	n/a	n/a	Yes	n/a	MAL2	24.1	Normal Weight	Yes	No	n/a	n/a	17.3672	79.0943	833.412	550	5.9566	0.995218	127.098	59.9407	4.04053	0.724383	0.767921
S041T	S041	tumor	50	Male	Malay	Stage 3	Rectosigmoid	Left	Yes	Adenocarcinoma	MAL2	24.1	Normal Weight	Yes	No	Moderately differentiated -Low grade	n/a	50.9721	42.7575	436	352	6.94612	0.993734	71.9807	38.3228	4.73911	0.529993	0.868848
S042N	S042	normal	58	Male	Chinese	n/a	n/a	n/a	Yes	n/a	MAL3	25.8	Overweight	Yes	No	n/a	n/a	6.68523	18.5648	324.87	184	3.78176	0.999098	32.3635	19.9802	2.59056	0.819648	0.619597
S042T	S042	tumor	58	Male	Chinese	Stage 3	Cecum	Right	Yes	Adenocarcinoma	MAL2, MAL3	25.8	Overweight	Yes	No	n/a	n/a	64.5111	67.4282	1358.85	762	7.35107	0.990821	195.088	83.0872	4.97313	0.650835	0.884572
S043N	S043	normal	52	Female	Malay	n/a	n/a	n/a	No	n/a	MAL2	21.1	Normal Weight	No	No	n/a	n/a	22.2614	58.5998	585.242	507	6.36636	0.993808	114.417	55.2459	4.32006	0.641955	0.796224
S043T	S043	tumor	52	Female	Malay	Stage 2	Sigmoid	Left	No	Adenocarcinoma	MAL2, MAL3	21.1	Normal Weight	No	No	Moderately differentiated -Low grade	n/a	7.79956	36.4423	326.2	241	4.65671	0.998209	44.984	26.2036	3.18349	0.743071	0.648587
S044N	S044	normal	41	Male	Indian	n/a	n/a	n/a	No	n/a	MAL2	24.5	Normal Weight	No	Yes	n/a	n/a	35.7153	59.0815	593.684	517	6.88354	0.99276	117.331	56.3377	4.67404	0.60709	0.841302
S044T	S044	tumor	41	Male	Indian	Stage 4	Cecum	Right	Yes	Adenocarcinoma	MAL2, MAL3	24.5	Normal Weight	No	Yes	Well differentiated -Low grade	n/a	9.28847	35.5729	347.231	200	4.39597	0.99875	35.8135	21.7272	3.01213	0.770789	0.678848
S045N	S045	normal	49	Female	Chinese	n/a	n/a	n/a	Yes	n/a	MAL2	21.1	Normal Weight	No	No	n/a	n/a	10.7797	39.9354	640.273	376	5.11037	0.997343	78.2043	40.9431	3.48004	0.755624	0.702632
S045T	S045	tumor	49	Female	Chinese	Stage 1	Cecum	Right	Yes	Adenocarcinoma	MAL2	21.1	Normal Weight	No	No	n/a	n/a	13.1118	28.0191	330.024	245	4.78471	0.998381	45.9031	26.6403	3.27389	0.779854	0.731338
S046N	S046	normal	51	Female	Chinese	n/a	n/a	n/a	Yes	n/a	MAL2	27.6	Overweight	No	No	n/a	n/a	21.3275	70.5147	653.208	565	6.11583	0.994581	131.611	61.5785	4.14542	0.716187	0.791585
S046T	S046	tumor	51	Female	Chinese	Stage 2	Sigmoid	Left	Yes	Adenocarcinoma	MAL2, MAL3	27.6	Overweight	No	No	n/a	Mucinous adenocarcinoma	22.1584	40.2322	610.278	340	5.75133	0.996996	68.9187	37.0126	3.92702	0.714625	0.795727
S047N	S047	normal	55	Male	Chinese	n/a	n/a	n/a	No	n/a	MAL2	19.7	Normal Weight	No	No	n/a	n/a	6.36246	44.4098	517.333	416	5.21765	0.99583	88.8654	45.3104	3.54107	0.674508	0.609808
S047T	S047	tumor	55	Male	Chinese	Stage 1	Descending	Left	No	Adenocarcinoma	MAL2, MAL3	19.7	Normal Weight	No	No	Moderately differentiated -Low grade	n/a	19.0527	54.6894	535.417	461	6.36382	0.994226	101.279	50.2236	4.3248	0.625374	0.778893
S048N	S048	normal	74	Female	Malay	n/a	n/a	n/a	No	n/a	MAL2	37.7	Obese	No	No	n/a	n/a	57.7193	66.815	998.319	711	7.19848	0.991542	177.915	77.519	4.87292	0.656265	0.877376
S048T	S048	tumor	74	Female	Malay	Stage 4	Rectum	Left	No	Adenocarcinoma	MAL2	37.7	Obese	No	No	Moderately differentiated -Low grade	n/a	4.30955	22.1735	282.583	125	3.02072	0.999484	20.3279	13.5385	2.07324	0.854105	0.523665
S049N	S049	normal	52	Female	Chinese	n/a	n/a	n/a	Yes	n/a	MAL3	27.9	Overweight	No	No	n/a	n/a	21.4764	45.4874	876.448	507	5.92435	0.995772	114.417	55.2459	4.02488	0.724459	0.792345
S049T	S049	tumor	52	Female	Chinese	Stage 4	Rectum	Left	Yes	Adenocarcinoma	MAL3	27.9	Overweight	No	No	Moderately differentiated -Low grade	n/a	30.2485	59.3681	1156.08	644	6.51658	0.993831	156.135	70.2038	4.41552	0.701617	0.826659
S050N	S050	normal	63	Male	Chinese	n/a	n/a	n/a	No	n/a	MAL2	21.6	Normal Weight	Yes	Yes	n/a	n/a	23.926	47.8426	499.636	331	5.91471	0.996616	66.6443	36.0299	4.03823	0.6777	0.803807
S050T	S050	tumor	63	Male	Chinese	Stage 2	Splenic Flexure	Left	No	Adenocarcinoma	MAL2	21.6	Normal Weight	Yes	Yes	Poorly differentiated -High grade	n/a	18.0189	54.697	769	399	5.54691	0.996905	84.2909	43.4543	3.77901	0.728371	0.772346
S052N	S052	normal	83	Male	Malay	n/a	n/a	n/a	No	n/a	MAL3	21.3	Normal Weight	Yes	No	n/a	n/a	5.60567	38.1084	643.383	359	3.98098	0.998114	73.7823	39.087	2.70367	0.80114	0.583624
S052T	S052	tumor	83	Male	Malay	Stage 2	Sigmoid	Left	No	Adenocarcinoma	MAL2, MAL3	21.3	Normal Weight	Yes	No	Moderately differentiated -Low grade	n/a	9.44677	28.604	527.964	260	4.47023	0.998505	49.387	28.2781	3.05576	0.783717	0.681638
S053N	S053	normal	53	Male	Chinese	n/a	n/a	n/a	No	n/a	MAL2	32.7	Overweight	No	No	n/a	n/a	7.60114	25.3805	251	221	4.40687	0.99816	40.4528	24.02	3.01083	0.714669	0.643895
S053T	S053	tumor	53	Male	Chinese	Stage 1	Rectum	Left	No	Adenocarcinoma	MAL2	32.7	Overweight	No	No	Moderately differentiated -Low grade	n/a	66.7143	70.1857	1194.46	729	7.3588	0.990972	183.917	79.4843	4.98127	0.641687	0.886666
S056N	S056	normal	75	Male	Indian	n/a	n/a	n/a	Yes	n/a	MAL2	27.1	Overweight	Yes	No	n/a	n/a	11.2728	23.2598	302.889	216	4.57907	0.998559	39.337	23.4741	3.13499	0.779515	0.709437
S056T	S056	tumor	75	Male	Indian	Stage 4	Ascending	Right	Yes	Adenocarcinoma	MAL2	27.1	Overweight	Yes	No	Moderately differentiated -Low grade	n/a	15.1996	366.643	1623.06	466	5.23586	0.997144	102.686	50.7695	3.5603	0.78873	0.751209
S057N	S057	normal	72	Male	Chinese	n/a	n/a	n/a	No	n/a	MAL2	24	Normal Weight	No	No	n/a	n/a	2.83616	53.2267	278	194	3.22754	0.99885	34.511	21.0721	2.20131	0.769931	0.410418
S057T	S057	tumor	72	Male	Chinese	Stage 3	Descending	Left	No	Adenocarcinoma	MAL2	24	Normal Weight	No	No	Moderately differentiated -Low grade	n/a	31.4256	32.9901	324.143	256	6.02629	0.996689	48.4522	27.8413	4.1235	0.627715	0.830132
S058N	S058	normal	67	Female	Chinese	n/a	n/a	n/a	No	n/a	MAL2	19.3	Normal Weight	No	No	n/a	n/a	9.60482	30.9289	479.357	237	4.44775	0.998633	44.0691	25.7669	3.04386	0.787418	0.684354
S058T	S058	tumor	67	Female	Chinese	Stage 2	Sigmoid	Left	No	Adenocarcinoma	MAL2	19.3	Normal Weight	No	No	Moderately differentiated -Low grade	n/a	4.64753	21.741	320.476	170	3.24823	0.999312	29.4072	18.4517	2.22408	0.85257	0.541696
S059N	S059	normal	70	Female	Chinese	n/a	n/a	n/a	No	n/a	MAL3	25.1	Overweight	No	No	n/a	n/a	4.3529	39.9099	720.098	435	3.92301	0.997288	94.0533	47.3848	2.65124	0.766892	0.526094
S059T	S059	tumor	70	Female	Chinese	Stage 1	Sigmoid	Left	No	Adenocarcinoma	MAL3	25.1	Overweight	No	No	Moderately differentiated -Low grade	n/a	3.81168	43.504	674.5	394	3.45088	0.998043	82.9576	42.9084	2.33306	0.809975	0.492854
S060N	S060	normal	71	Male	Chinese	n/a	n/a	n/a	Yes	n/a	MAL2	18.2	Underweight	Yes	Yes	n/a	n/a	10.6891	39.1302	504.146	309	4.90959	0.997886	61.1653	33.628	3.35093	0.757865	0.701331
S060T	S060	tumor	71	Male	Chinese	Stage 2	Hepatic Flexure	Right	Yes	Adenocarcinoma	MAL2	18.2	Underweight	Yes	Yes	Moderately differentiated -Low grade	n/a	62.9216	81.0699	1756.67	878	7.36756	0.989994	236.05	95.7523	4.97328	0.670968	0.882993
S061N	S061	normal	39	Male	Other	n/a	n/a	n/a	Yes	n/a	MAL3	14.5	Underweight	No	No	n/a	n/a	11.6573	32.848	618.778	300	4.85912	0.99813	58.9574	32.6453	3.31943	0.774386	0.714442
S061T	S061	tumor	39	Male	Other	Stage 3	Cecum	Right	Yes	Adenocarcinoma	MAL3	14.5	Underweight	No	No	Poorly differentiated -High grade	n/a	23.384	43.1114	806	449	5.79087	0.996472	97.9261	48.9134	3.94131	0.738342	0.801427
S062N	S062	normal	68	Male	Chinese	n/a	n/a	n/a	No	n/a	MAL3	30	Obese	No	No	n/a	n/a	7.38036	32.7994	696.109	390	4.68219	0.997639	81.8951	42.4717	3.18436	0.781368	0.638454
S062T	S062	tumor	68	Male	Chinese	Stage 1	Sigmoid	Left	No	Adenocarcinoma	MAL3	30	Obese	No	No	Moderately differentiated -Low grade	n/a	2.58694	35.0338	661.833	326	3.30928	0.998371	65.3889	35.484	2.24297	0.795374	0.382185
S063N	S063	normal	70	Male	Malay	n/a	n/a	n/a	No	n/a	MAL3	29.3	Overweight	Yes	No	n/a	n/a	5.10246	53.6846	884.153	564	4.78845	0.995915	131.309	61.4693	3.23308	0.749236	0.563076
S063T	S063	polyp	70	Male	Malay	n/a	Sigmoid	Left	No	Tubulovillus adenoma with moderate dysplasia	MAL3	29.3	Overweight	Yes	No	n/a	n/a	6.14606	39.8415	653.482	369	3.85777	0.998202	76.3755	40.1789	2.61862	0.818852	0.602817
S064N	S064	normal	56	Female	Malay	n/a	n/a	n/a	No	n/a	MAL3	21.5	Normal Weight	No	No	n/a	n/a	7.03593	45.297	882.266	485	4.72435	0.996752	108.078	52.8439	3.19972	0.754715	0.62946
S064T	S064	tumor	56	Female	Malay	Stage 4	Rectum	Left	No	Adenocarcinoma	MAL3	21.5	Normal Weight	No	No	Moderately differentiated -Low grade	n/a	7.063	30.5778	524.579	283	4.01597	0.998617	54.8411	30.7892	2.7391	0.816802	0.630191
S065N	S065	normal	59	Male	Malay	n/a	n/a	n/a	Yes	n/a	MAL3	20.3	Normal Weight	No	No	n/a	n/a	4.24723	36.3748	672.838	406	3.96413	0.997875	86.1668	44.2186	2.68667	0.808003	0.520107
S065T	S065	tumor	59	Male	Malay	Stage 3	Cecum	Right	Yes	Adenocarcinoma	MAL3	20.3	Normal Weight	No	No	Moderately differentiated -Low grade	n/a	7.47742	36.7476	899.5	397	4.54734	0.997745	83.7569	43.2359	3.09103	0.793591	0.640876
S068N	S068	normal	34	Male	Malay	n/a	n/a	n/a	Yes	n/a	MAL3	22.1	Normal Weight	Yes	No	n/a	n/a	10.929	34.101	708.121	421	5.29746	0.996919	90.223	45.8563	3.60371	0.746604	0.704741
S068T	S068	tumor	34	Male	Malay	Stage 4	Hepatic Flexure	Right	Yes	Adenocarcinoma	MAL3	22.1	Normal Weight	Yes	No	Moderately differentiated -Low grade	Mucinous adenocarcinoma	11.8822	32.6719	590.305	372	5.08841	0.997534	77.1579	40.5064	3.46692	0.766271	0.717256
S069N	S069	normal	77	Female	Indian	n/a	n/a	n/a	No	n/a	MAL3	31.2	Obese	No	No	n/a	n/a	17.444	35.4697	621.06	357	5.30092	0.997517	73.2664	38.8687	3.61598	0.759552	0.768455
S069T	S069	tumor	77	Female	Indian	Stage 1	Rectum	Left	Yes	Adenocarcinoma	MAL3	31.2	Obese	No	No	Moderately differentiated -Low grade	n/a	12.2759	43.7276	633.098	342	4.99694	0.997792	69.4267	37.2309	3.40811	0.771287	0.721995
S070N	S070	normal	62	Male	Chinese	n/a	n/a	n/a	Yes	n/a	MAL3	24.7	Normal Weight	Yes	No	n/a	n/a	21.9554	37.0242	755.017	443	5.78041	0.996475	96.2612	48.2583	3.93449	0.736899	0.794736
S070T	S070	tumor	62	Male	Chinese	Stage 3	Transverse	Left	Yes	Adenocarcinoma	MAL3	24.7	Normal Weight	Yes	No	Moderately differentiated -Low grade	Mucinous adenocarcinoma	33.7427	89.7574	2182.37	1180	7.46751	0.984857	355.049	128.725	5.00327	0.642523	0.83643
S071N	S071	normal	73	Male	Chinese	n/a	n/a	n/a	Yes	n/a	MAL3	22.9	Normal Weight	Yes	Yes	n/a	n/a	27.5707	43.8091	963.405	547	6.1738	0.995291	126.201	59.6132	4.19294	0.722828	0.817944
S071T	S071	tumor	73	Male	Chinese	Stage 4	Cecum	Right	Yes	Adenocarcinoma	MAL3	22.9	Normal Weight	Yes	Yes	Moderately differentiated -Low grade	Mucinous adenocarcinoma	22.2085	50.436	973.102	487	5.83415	0.996219	108.65	53.0623	3.96728	0.743375	0.795969
S072N	S072	normal	70	Male	Chinese	n/a	n/a	n/a	Yes	n/a	MAL3	20.7	Normal Weight	Yes	No	n/a	n/a	7.7754	38.5609	768.842	402	4.7112	0.997635	85.0935	43.7818	3.20392	0.78447	0.648025
S072T	S072	tumor	70	Male	Chinese	Stage 4	Ascending	Right	Yes	Adenocarcinoma	MAL3	20.7	Normal Weight	Yes	No	Poorly differentiated -High grade	n/a	9.60057	35.2938	742.429	415	5.13694	0.997111	88.5946	45.2012	3.49426	0.753882	0.684282
S073N	S073	normal	64	Female	Malay	n/a	n/a	n/a	Yes	n/a	MAL3	24.9	Normal Weight	No	No	n/a	n/a	28.591	44.1484	919.965	505	6.33901	0.995185	113.836	55.0276	4.31022	0.704899	0.821409
S073T	S073	tumor	64	Female	Malay	Stage 3	Transverse	Left	Yes	Adenocarcinoma	MAL3	24.9	Normal Weight	No	No	Moderately differentiated -Low grade	n/a	43.3775	63.4607	1077	601	6.74645	0.993889	142.63	65.509	4.5793	0.696986	0.856959
S074N	S074	normal	58	Female	Chinese	n/a	n/a	n/a	Yes	n/a	MAL3	28.5	Overweight	No	No	n/a	n/a	15.7237	42.8629	680.692	416	5.32253	0.997115	88.8654	45.3104	3.62287	0.756495	0.755565
S074T	S074	tumor	58	Female	Chinese	Stage 1	Rectum	Left	Yes	Adenocarcinoma	MAL3	28.5	Overweight	No	No	Moderately differentiated -Low grade	n/a	15.4818	47.4455	1092.98	452	5.45465	0.996877	98.7615	49.2409	3.71091	0.767805	0.753582
S075N	S075	normal	58	Male	Chinese	n/a	n/a	n/a	Yes	n/a	MAL3	20.4	Normal Weight	No	No	n/a	n/a	13.7224	40.3305	811.318	466	5.50042	0.996393	102.686	50.7695	3.73774	0.732022	0.737617
S075T	S075	polyp	58	Male	Chinese	n/a	Ascending	Right	No	polyp	MAL3	20.4	Normal Weight	No	No	n/a	n/a	21.0483	43.7221	983	502	6.00504	0.99551	112.967	54.7	4.08012	0.707545	0.790139
S076N	S076	normal	69	Female	Chinese	n/a	n/a	n/a	No	n/a	MAL3	15.4	Underweight	No	No	n/a	n/a	2.92176	33.4093	788.25	393	3.76154	0.997613	82.6917	42.7992	2.54528	0.758186	0.419272
S076T	S076	tumor	69	Female	Chinese	Stage 2	Cecum,Ascending	Right	No	Adenocarcinoma	MAL3	15.4	Underweight	No	No	Well differentiated -Low grade	n/a	1.85367	37.91	693.119	392	2.66604	0.998092	82.4259	42.69	1.78947	0.805425	0.268265
S077N	S077	normal	84	Female	Chinese	n/a	n/a	n/a	Yes	n/a	MAL3	19.1	Normal Weight	No	No	n/a	n/a	22.782	42.8836	845.923	492	6.04835	0.995677	110.084	53.6082	4.11189	0.714906	0.798685
S077T	S077	tumor	84	Female	Chinese	Stage 4	Transverse	Left	Yes	Adenocarcinoma	MAL3	19.1	Normal Weight	No	No	Moderately differentiated -Low grade	n/a	16.3436	49.2013	1110.78	597	5.96749	0.995006	141.393	65.0723	4.04404	0.728212	0.760444
S078N	S078	normal	74	Male	Chinese	n/a	n/a	n/a	Yes	n/a	MAL3	20.7	Normal Weight	No	No	n/a	n/a	38.638	45.8237	1210.39	612	6.49031	0.994398	146.05	66.71	4.4027	0.715071	0.847822
S078T	S078	tumor	74	Male	Chinese	Stage 2	Splenic Flexure	Left	Yes	Adenocarcinoma	MAL3	20.7	Normal Weight	No	No	Moderately differentiated -Low grade	n/a	39.9484	47.3844	997.631	549	6.52888	0.994683	126.798	59.8316	4.43585	0.70364	0.85051
S080N	S080	normal	73	Male	Chinese	n/a	n/a	n/a	Yes	n/a	MAL3	21.8	Normal Weight	No	No	n/a	n/a	8.57595	31.5098	682.105	377	4.47921	0.997997	78.4664	41.0523	3.04749	0.807245	0.665351
S080T	S080	tumor	73	Male	Chinese	Stage 4	Sigmoid	Left	Yes	Adenocarcinoma	MAL3	21.8	Normal Weight	No	No	Moderately differentiated -Low grade	n/a	6.53132	30.4051	518.484	248	3.75024	0.998938	46.5951	26.9679	2.5616	0.83925	0.615019
S082N	S082	normal	52	Male	Chinese	n/a	n/a	n/a	No	n/a	MAL3	26.9	Overweight	No	No	n/a	n/a	4.79611	50.1526	683.846	436	4.55376	0.996957	94.3285	47.494	3.08628	0.746285	0.549012
S082T	S082	tumor	52	Male	Chinese	Stage 2	Hepatic Flexure	Right	Yes	Adenocarcinoma	MAL3	26.9	Overweight	No	No	Moderately differentiated -Low grade	n/a	4.65152	46.4783	784.977	363	3.7573	0.998321	74.8168	39.5238	2.55054	0.825183	0.541897
S083N	S083	normal	58	Female	Chinese	n/a	n/a	n/a	Yes	n/a	MAL3	19.5	Normal Weight	No	No	n/a	n/a	15.7525	31.778	558.656	363	5.35192	0.997383	74.8168	39.5238	3.65006	0.757787	0.755798
S083T	S083	tumor	58	Female	Chinese	Stage 1	Transverse	Left	Yes	Adenocarcinoma	MAL3	19.5	Normal Weight	No	No	Poorly differentiated -High grade	n/a	5.15517	34.0408	580.875	329	3.66806	0.998492	66.1414	35.8116	2.49258	0.826789	0.565369
S084N	S084	normal	60	Female	Chinese	n/a	n/a	n/a	No	n/a	MAL3	27.5	Overweight	Yes	Yes	n/a	n/a	24.1478	39.0346	825.32	470	6.07558	0.995647	103.814	51.2062	4.13207	0.70101	0.804758
S084T	S084	tumor	60	Female	Chinese	Stage 4	Sigmoid	Left	Yes	Adenocarcinoma	MAL3	27.5	Overweight	Yes	Yes	Well differentiated -Low grade	n/a	7.79157	35.7179	656.279	422	4.89899	0.99705	90.4952	45.9655	3.3276	0.744315	0.648401
S085N	S085	normal	66	Female	Chinese	n/a	n/a	n/a	No	n/a	MAL3	24.9	Normal Weight	No	No	n/a	n/a	42.0617	50.4736	897.708	557	6.75744	0.993813	129.198	60.705	4.58959	0.661765	0.854578
S085T	S085	tumor	66	Female	Chinese	Stage 1	Sigmoid	Left	No	Adenocarcinoma	MAL3	24.9	Normal Weight	No	No	n/a	Mucinous adenocarcinoma	6.04453	40.9	681.333	409	4.44835	0.997305	86.9741	44.5461	3.01764	0.750435	0.599408
S086T	S086	tumor	60	Female	Chinese	Stage 1	Cecum	Right	Yes	Adenocarcinoma	MAL3	18.8	Normal Weight	No	No	Moderately differentiated -Low grade	n/a	10.6576	40.0678	659.882	401	5.32304	0.99683	84.8258	43.6727	3.62234	0.725587	0.700874
S088N	S088	normal	76	Female	Chinese	n/a	n/a	n/a	No	n/a	MAL3	22.6	Normal Weight	No	No	n/a	n/a	30.9223	46.7836	922.477	497	6.41668	0.994778	111.523	54.1541	4.36212	0.6652	0.828671
S088T	S088	tumor	76	Female	Chinese	Stage 2	Rectosigmoid	Left	Yes	Adenocarcinoma	MAL3	22.6	Normal Weight	No	No	Moderately differentiated -Low grade	n/a	14.7255	45.4727	781.846	457	5.30315	0.996789	100.158	49.7868	3.60369	0.751726	0.74707
S089N	S089	normal	33	Female	Other	n/a	n/a	n/a	No	n/a	MAL3	17	Underweight	No	No	n/a	n/a	12.69	37.8848	803.306	433	5.40949	0.996673	93.5035	47.1665	3.67879	0.728954	0.726739
S089T	S089	tumor	33	Female	Other	unknown	Cecum	Right	No	unknown	MAL3	17	Underweight	No	No	unknown	unknown	15.3413	48.5437	949.12	562	5.71736	0.995335	130.705	61.2509	3.87443	0.715655	0.752409
S090N	S090	normal	75	Male	Chinese	n/a	n/a	n/a	No	n/a	MAL3	23.1	Normal Weight	No	Yes	n/a	n/a	13.6513	42.1649	718.167	449	5.6609	0.995958	97.9261	48.9134	3.84751	0.691705	0.736907
S090T	S090	tumor	75	Male	Chinese	Stage 2	Rectum	Left	Yes	Adenocarcinoma	MAL3	23.1	Normal Weight	No	Yes	Moderately differentiated -Low grade	n/a	13.6758	41.8929	746.105	441	5.26172	0.996824	95.7079	48.0399	3.57618	0.746477	0.737152
S091N	S091	normal	70	Male	Malay	n/a	n/a	n/a	Yes	n/a	MAL3	24.9	Normal Weight	Yes	No	n/a	n/a	3.0091	38.2839	797.439	427	3.57391	0.997744	91.8593	46.5114	2.41338	0.801242	0.427914
S091T	S091	tumor	70	Male	Malay	Stage 1	Cecum	Right	Yes	Adenocarcinoma	MAL3	24.9	Normal Weight	Yes	No	Well differentiated -Low grade	n/a	20.8812	67.536	724.043	472	5.89663	0.995839	104.38	51.4246	4.00863	0.705894	0.78926
S093N	S093	normal	65	Female	Indian	n/a	n/a	n/a	No	n/a	MAL3	26.8	Overweight	No	No	n/a	n/a	6.94688	36.4027	622.109	395	4.52068	0.997585	83.2239	43.0176	3.07102	0.772235	0.627026
S093T	S093	tumor	65	Female	Indian	Stage 2	Cecum	Right	Yes	Adenocarcinoma	MAL3	26.8	Overweight	No	No	Moderately differentiated -Low grade	n/a	2.75911	47.0759	862.538	416	3.11854	0.997988	88.8654	45.3104	2.10076	0.815835	0.402099
S094N	S094	normal	55	Female	Indian	n/a	n/a	n/a	Yes	n/a	MAL3	36.5	Obese	No	No	n/a	n/a	12.4839	34.7895	586.122	376	5.13749	0.99719	78.2043	40.9431	3.49759	0.733175	0.724407
S094T	S094	tumor	55	Female	Indian	Stage 2	Ascending	Right	Yes	Adenocarcinoma	MAL3	36.5	Obese	No	No	Moderately differentiated -Low grade	n/a	19.743	41.8786	840.541	500	5.69442	0.996252	112.389	54.4817	3.86877	0.752947	0.782976
S095N	S095	normal	66	Female	Malay	n/a	n/a	n/a	No	n/a	MAL3	27.3	Overweight	No	No	n/a	n/a	15.3782	37.6122	957.643	450	5.52388	0.9966	98.2044	49.0226	3.75642	0.745684	0.752719
S095T	S095	tumor	66	Female	Malay	Stage 1	Rectum	Left	Yes	Adenocarcinoma	MAL3	27.3	Overweight	No	No	Moderately differentiated -Low grade	n/a	8.98765	28.6563	484	292	4.4985	0.998382	57.0114	31.7719	3.07114	0.805218	0.673346
S096N	S096	normal	65	Male	Chinese	n/a	n/a	n/a	No	n/a	MAL3	27.3	Overweight	Yes	Yes	n/a	n/a	4.74896	36.7247	602.8	361	4.21788	0.997872	74.2991	39.3054	2.86587	0.777147	0.546728
S096T	S096	tumor	65	Male	Chinese	Stage 1	Rectum	Left	Yes	Adenocarcinoma	MAL3	27.3	Overweight	Yes	Yes	Moderately differentiated -Low grade	n/a	7.13083	42.9052	733.652	451	4.73101	0.997006	98.4828	49.1317	3.20842	0.759532	0.632003
S097N	S097	normal	60	Female	Malay	n/a	n/a	n/a	Yes	n/a	MAL3	29.3	Overweight	No	No	n/a	n/a	37.5785	48.8421	1090.78	618	6.56915	0.994101	147.925	67.3651	4.45546	0.706829	0.845546
S097T	S097	tumor	60	Female	Malay	Stage 3	Sigmoid	Left	Yes	Adenocarcinoma	MAL3	29.3	Overweight	No	No	Moderately differentiated -Low grade	n/a	43.0527	50.92	1045.48	565	6.64377	0.994417	131.611	61.5785	4.51365	0.702096	0.856381
S098N	S098	normal	52	Female	Chinese	n/a	n/a	n/a	No	n/a	MAL3	37.7	Obese	No	No	n/a	n/a	6.05249	50.5548	1125.37	555	4.43983	0.996694	128.597	60.4866	2.99768	0.793383	0.599678
S098T	S098	polyp	52	Female	Chinese	n/a	Transverse	Left	Yes	Tubulovillus adenoma	MAL3	37.7	Obese	No	No	n/a	n/a	2.70506	66.6557	724.865	346	2.88745	0.998718	70.4455	37.6677	1.95311	0.85749	0.396052
S099N	S099	normal	63	Female	Malay	n/a	n/a	n/a	Yes	n/a	MAL3	30.4	Obese	No	No	n/a	n/a	12.923	35.0831	579.655	357	4.99613	0.997754	73.2664	38.8687	3.4058	0.779557	0.729308
S099T	S099	tumor	63	Female	Malay	Stage 1	Cecum	Right	Yes	Adenocarcinoma	MAL3	30.4	Obese	No	No	Moderately differentiated -Low grade	n/a	10.0663	41.4026	883.188	426	5.02367	0.997141	91.5861	46.4022	3.4151	0.756408	0.691914
S100N	S100	normal	68	Female	Chinese	n/a	n/a	n/a	Yes	n/a	MAL3	20.7	Normal Weight	No	Yes	n/a	n/a	26.2033	56.511	1483.03	725	6.26963	0.993806	182.578	79.0475	4.23854	0.732751	0.812987
S100T	S100	tumor	68	Female	Chinese	Stage 2	Transverse	Left	Yes	Adenocarcinoma	MAL3	20.7	Normal Weight	No	Yes	Moderately differentiated -Low grade	n/a	32.6732	43.2137	1003.48	558	6.32796	0.995008	129.499	60.8142	4.29735	0.71507	0.833607
S101N	S101	normal	56	Male	Chinese	n/a	n/a	n/a	Yes	n/a	MAL3	20.3	Normal Weight	No	No	n/a	n/a	34.5129	52.5018	1062.33	614	6.54207	0.994111	146.674	66.9284	4.43671	0.705619	0.838382
S101T	S101	tumor	56	Male	Chinese	Stage 3	Cecum	Right	Yes	Adenocarcinoma	MAL3	20.3	Normal Weight	No	No	Moderately differentiated -Low grade	n/a	13.6275	47.2865	966.169	512	5.61354	0.995877	115.871	55.7918	3.80928	0.726485	0.736669
S102N	S102	normal	62	Female	Indian	n/a	n/a	n/a	Yes	n/a	MAL3	25.7	Overweight	No	No	n/a	n/a	19.8802	47.7536	1170.05	634	6.23302	0.994319	152.962	69.112	4.22182	0.719296	0.783762
S102T	S102	tumor	62	Female	Indian	Stage 3	Sigmoid	Left	Yes	Adenocarcinoma	MAL3	25.7	Overweight	No	No	Moderately differentiated -Low grade	n/a	17.5374	48.0101	759.1	463	5.85546	0.995924	101.841	50.4419	3.98147	0.705186	0.7691
S105N	S105	normal	49	Male	Malay	n/a	n/a	n/a	Yes	n/a	MAL3	27.5	Overweight	No	No	n/a	n/a	41.9082	54.7936	1241.11	720	6.85257	0.992628	180.908	78.5016	4.63757	0.689637	0.854293
S105T	S105	tumor	49	Male	Malay	Stage 2	Sigmoid	Left	Yes	Adenocarcinoma	MAL3	27.5	Overweight	No	No	Moderately differentiated -Low grade	n/a	28.0731	54.4344	847.214	484	6.06284	0.995997	107.792	52.7347	4.12497	0.735979	0.819674
S106N	S106	normal	63	Male	Chinese	n/a	n/a	n/a	Yes	n/a	MAL3	16.2	Underweight	No	No	n/a	n/a	8.7892	40.4896	746.508	417	4.5992	0.997609	89.1365	45.4196	3.12428	0.794959	0.669563
S106T	S106	tumor	63	Male	Chinese	Stage 2	Sigmoid	Left	Yes	Adenocarcinoma	MAL3	16.2	Underweight	No	No	Moderately differentiated -Low grade	n/a	8.48727	31.6817	497.167	257	3.93168	0.998871	48.6855	27.9505	2.68605	0.843115	0.663554
S107N	S107	normal	88	Female	Chinese	n/a	n/a	n/a	Yes	n/a	MAL3	15.6	Underweight	No	No	n/a	n/a	21.9009	51.2642	1355.18	653	5.95378	0.994969	159.009	71.1864	4.03074	0.7585	0.794469
S107T	S107	tumor	88	Female	Chinese	Stage 3	Cecum	Right	Yes	Adenocarcinoma	MAL3	15.6	Underweight	No	No	Moderately differentiated -Low grade	n/a	14.0108	37.6431	682.591	396	5.17055	0.997502	83.4903	43.1268	3.5225	0.787415	0.740439
S109N	S109	normal	66	Female	Indian	n/a	n/a	n/a	Yes	n/a	MAL3	40.9	Obese	No	No	n/a	n/a	34.1568	58.7355	950	593	6.54416	0.994011	140.159	64.6355	4.43883	0.684459	0.837488
S109T	S109	tumor	66	Female	Indian	Stage 2	Splenic Flexure	Left	Yes	Adenocarcinoma	MAL3	40.9	Obese	No	No	Well differentiated -Low grade	n/a	18.2085	40.5378	993.4	538	5.9996	0.995449	123.52	58.6306	4.07341	0.729991	0.773588
S110N	S110	normal	76	Male	Chinese	n/a	n/a	n/a	Yes	n/a	MAL3	20.1	Normal Weight	No	No	n/a	n/a	21.3302	47.193	811	482	6.14845	0.995346	107.221	52.5164	4.18002	0.689088	0.791599
S110T	S110	tumor	76	Male	Chinese	Stage 1	Descending	Left	Yes	Adenocarcinoma	MAL3	20.1	Normal Weight	No	No	Moderately differentiated -Low grade	n/a	4.98845	35.1084	748.72	382	3.78975	0.998109	79.7806	41.5982	2.56958	0.809552	0.557994
S111N	S111	normal	67	Female	Chinese	n/a	n/a	n/a	Yes	n/a	MAL3	33.7	Obese	No	No	n/a	n/a	15.8059	49.5224	1051.42	546	5.66655	0.995933	125.902	59.504	3.84433	0.752005	0.756229
S111T	S111	tumor	67	Female	Chinese	Stage 2	Transverse	Left	Yes	Adenocarcinoma	MAL3	33.7	Obese	No	No	Moderately differentiated -Low grade	n/a	19.775	49.6095	891.159	484	5.81811	0.996104	107.792	52.7347	3.95527	0.72748	0.783159
S112N	S112	normal	60	Male	Indian	n/a	n/a	n/a	No	n/a	MAL3	24.6	Normal Weight	No	No	n/a	n/a	13.2379	47.5386	976.2	505	5.54775	0.996231	113.836	55.0276	3.76675	0.748557	0.73267
S112T	S112	tumor	60	Male	Indian	Stage 3	Rectosigmoid	Left	No	Adenocarcinoma	MAL3	24.6	Normal Weight	No	No	Moderately differentiated -Low grade	n/a	4.69296	23.6027	401.529	244	3.76648	0.998779	45.6729	26.5311	2.57059	0.802909	0.54397
S114N	S114	normal	70	Male	Other	n/a	n/a	n/a	No	n/a	MAL3	19.2	Normal Weight	No	No	n/a	n/a	30.5605	53.8899	1071.62	639	6.51373	0.993717	154.546	69.6579	4.41293	0.688657	0.827599
S114T	S114	tumor	70	Male	Other	n/a	Sigmoid	Left	No	Adenocarcinoma	MAL3	19.2	Normal Weight	No	No	Poorly differentiated -High grade	n/a	27.3326	36.5122	636.56	404	5.9855	0.996356	85.6297	44.0002	4.07926	0.707801	0.817108
S115N	S115	normal	74	Female	Chinese	n/a	n/a	n/a	No	n/a	MAL3	20.5	Normal Weight	No	No	n/a	n/a	4.22766	43.6701	911.942	423	3.83156	0.997913	90.7676	46.0747	2.59417	0.82042	0.518973
S115T	S115	tumor	74	Female	Chinese	unknown	Sigmoid	Left	Yes	Adenocarcinoma	MAL3	20.5	Normal Weight	No	No	Moderately differentiated -Low grade	n/a	4.81676	36.0449	654.846	407	4.36413	0.997543	86.4357	44.3278	2.96141	0.77916	0.550002
S116N	S116	normal	48	Male	Chinese	n/a	n/a	n/a	Yes	n/a	MAL3	18.7	Normal Weight	Yes	No	n/a	n/a	20.1212	39.782	944.703	470	5.45843	0.996924	103.814	51.2062	3.71253	0.783241	0.785123
S116T	S116	tumor	48	Male	Chinese	Stage 3	Rectum	Left	Yes	Adenocarcinoma	MAL3	18.7	Normal Weight	Yes	No	Moderately differentiated -Low grade	n/a	18.6139	38.4367	770.059	418	5.49516	0.996892	89.4078	45.5288	3.741	0.743187	0.776181
S117N	S117	normal	78	Male	Chinese	n/a	n/a	n/a	Yes	n/a	MAL3	17	Underweight	No	Yes	n/a	n/a	48.375	43.5586	792.882	477	6.6226	0.994894	105.798	51.9705	4.50789	0.679785	0.865099
S117T	S117	tumor	78	Male	Chinese	Stage 4	Cecum	Right	Yes	Adenocarcinoma	MAL3	17	Underweight	No	Yes	Moderately differentiated -Low grade	n/a	11.9773	51.4838	996.156	502	5.62119	0.99607	112.967	54.7	3.81746	0.736728	0.718422
S118N	S118	normal	67	Male	Chinese	n/a	n/a	n/a	Yes	n/a	MAL3	23.6	Normal Weight	No	Yes	n/a	n/a	10.2299	42.3625	883.354	505	5.17688	0.996551	113.836	55.0276	3.51114	0.761641	0.694471
S118T	S118	tumor	67	Male	Chinese	Stage 1	Hepatic Flexure	Right	Yes	Adenocarcinoma	MAL3	23.6	Normal Weight	No	Yes	Moderately differentiated -Low grade	n/a	1.90161	38.4258	659.024	325	2.52065	0.998676	65.1386	35.3749	1.69905	0.837352	0.27768
S119N	S119	normal	79	Male	Chinese	n/a	n/a	n/a	Yes	n/a	MAL3	25.7	Overweight	Yes	No	n/a	n/a	19.311	42.5245	1049.22	527	5.71706	0.996091	120.267	57.4296	3.88185	0.75481	0.780446
S119T	S119	tumor	79	Male	Chinese	Stage 4	Transverse	Left	Yes	Adenocarcinoma	MAL3	25.7	Overweight	Yes	No	Poorly differentiated -High grade	n/a	19.9146	44.7704	678.324	436	5.63669	0.996733	94.3285	47.494	3.83693	0.755714	0.783957
S120N	S120	normal	62	Female	Indian	n/a	n/a	n/a	Yes	n/a	MAL3	24.3	Normal Weight	No	No	n/a	n/a	15.0332	42.2353	871.109	445	5.68089	0.996532	96.8153	48.4767	3.86669	0.747068	0.749779
S120T	S120	tumor	62	Female	Indian	Stage 3	Ascending	Right	Yes	Adenocarcinoma	MAL3	24.3	Normal Weight	No	No	Poorly differentiated -High grade	n/a	7.22151	31.8405	523.769	323	4.19972	0.998324	64.6386	35.1565	2.86022	0.808118	0.634386
S122N	S122	normal	90	Female	Chinese	n/a	n/a	n/a	Yes	n/a	MAL3	19.1	Normal Weight	No	No	n/a	n/a	8.21748	42.752	904.259	462	5.12653	0.996749	101.56	50.3327	3.48102	0.752828	0.657906
S122T	S122	tumor	90	Female	Chinese	Stage 4	Hepatic Flexure	Right	Yes	Adenocarcinoma	MAL3	19.1	Normal Weight	No	No	n/a	Mucinous adenocarcinoma	8.91805	47.228	1151.11	496	5.35234	0.996264	111.235	54.0449	3.63211	0.742133	0.672034
S123N	S123	normal	74	Male	Chinese	n/a	n/a	n/a	Yes	n/a	MAL3	26.4	Overweight	Yes	No	n/a	n/a	8.18258	45.3903	878.068	484	4.94595	0.996764	107.792	52.7347	3.35423	0.758087	0.657156
S123T	S123	tumor	74	Male	Chinese	Stage 1	Ascending	Right	Yes	Adenocarcinoma	MAL3	26.4	Overweight	Yes	No	Moderately differentiated -Low grade	n/a	13.276	40.4321	1007.56	472	5.37648	0.996609	104.38	51.4246	3.65297	0.748079	0.733069
S124T	S124	tumor	43	Female	Chinese	Stage 2	Rectum	Left	Yes	Adenocarcinoma	MAL3	20.6	Normal Weight	No	No	Moderately differentiated -Low grade	n/a	1.5036	19.0101	327.154	125	1.41047	0.999687	20.3279	13.5385	0.959352	0.900316	0.186393
S125N	S125	normal	78	Female	Chinese	n/a	n/a	n/a	Yes	n/a	MAL3	17.1	Underweight	No	No	n/a	n/a	4.77957	50.3045	1022.76	538	4.56281	0.996421	123.52	58.6306	3.0823	0.758119	0.548215
S125T	S125	tumor	78	Female	Chinese	Stage 2	Cecum	Right	Yes	Adenocarcinoma	MAL3	17.1	Underweight	No	No	n/a	Mucinous adenocarcinoma	9.78469	44.9033	1015.78	484	5.29907	0.996589	107.792	52.7347	3.59834	0.755615	0.687364
S126N	S126	normal	73	Male	Chinese	n/a	n/a	n/a	No	n/a	MAL3	23.9	Normal Weight	No	No	n/a	n/a	11.0154	42.3037	758.643	349	4.55446	0.998226	71.2121	37.9952	3.10456	0.825805	0.705942
S126T	S126	tumor	73	Male	Chinese	Stage 3	Sigmoid	Left	No	Adenocarcinoma	MAL3	23.9	Normal Weight	No	No	Moderately differentiated -Low grade	unknown	4.97499	31.0956	493.6	299	3.73439	0.998658	58.7133	32.5361	2.54271	0.831661	0.557382
S127N	S127	normal	31	Male	Malay	n/a	n/a	n/a	Yes	n/a	MAL3	19	Normal Weight	Yes	No	n/a	n/a	13.5635	54.1301	1082.49	524	5.32941	0.996598	119.384	57.102	3.61683	0.781569	0.736024
S127T	S127	tumor	31	Male	Malay	Stage 4	Sigmoid	Left	Yes	Adenocarcinoma	MAL3	19	Normal Weight	Yes	No	Poorly differentiated -High grade	n/a	9.86856	38.3988	775.538	389	4.84617	0.997697	81.63	42.3625	3.29926	0.788192	0.68874
S128N	S128	normal	76	Male	Chinese	n/a	n/a	n/a	No	n/a	MAL3	21.5	Normal Weight	No	No	n/a	n/a	14.9659	45.4375	899.622	544	5.63879	0.995644	125.305	59.2856	3.82293	0.728014	0.749194
S128T	S128	tumor	76	Male	Chinese	Stage 4	Sigmoid	Left	No	Adenocarcinoma	MAL3	21.5	Normal Weight	No	No	Moderately differentiated -Low grade	n/a	9.86093	33.0203	714.341	343	4.44705	0.998208	69.6811	37.3401	3.02977	0.808473	0.688615
S129N	S129	normal	47	Male	Malay	n/a	n/a	n/a	Yes	n/a	MAL3	20.7	Normal Weight	No	No	n/a	n/a	17.0852	45.7504	1268.16	561	5.64866	0.995806	130.403	61.1417	3.83022	0.742985	0.765928
S129T	S129	tumor	47	Male	Malay	Stage 2	Descending	Left	Yes	Adenocarcinoma	MAL3	20.7	Normal Weight	No	No	Moderately differentiated -Low grade	n/a	2.37656	32.0223	515.533	205	1.87763	0.999516	36.9068	22.2731	1.27512	0.932629	0.354969
S130N	S130	normal	48	Female	Malay	n/a	n/a	n/a	Yes	n/a	MAL3	29.3	Overweight	No	No	n/a	n/a	20.4807	44.5664	1029.05	531	5.64598	0.99622	121.447	57.8663	3.83319	0.760667	0.787108
S130T	S130	tumor	48	Female	Malay	Stage 3	Cecum	Right	Yes	Adenocarcinoma	MAL3	29.3	Overweight	No	No	Moderately differentiated -Low grade	n/a	4.9054	36.7372	562.732	301	3.7121	0.998639	59.2018	32.7545	2.52685	0.824127	0.55418
S132T	S132	tumor	74	Male	Chinese	Stage 2	Rectum	Left	Yes	Adenocarcinoma	MAL3	21.6	Normal Weight	No	No	Moderately differentiated -Low grade	n/a	3.30318	28.0394	420.435	218	3.35056	0.998954	39.7825	23.6924	2.28617	0.800678	0.454445
S133N	S133	normal	64	Female	Malay	n/a	n/a	n/a	No	n/a	MAL3	23.4	Normal Weight	No	No	n/a	n/a	11.7637	38.8351	855.267	439	5.09923	0.997186	95.1555	47.8216	3.46705	0.772661	0.715783
S133T	S133	tumor	64	Female	Malay	unknown	Sigmoid	Left	No	unknown	MAL3	23.4	Normal Weight	No	No	unknown	unknown	29.0498	53.0752	940.28	583	6.65358	0.993529	137.088	63.5437	4.51402	0.657947	0.822907
S134N	S134	normal	80	Female	Chinese	n/a	n/a	n/a	No	n/a	MAL3	20.9	Normal Weight	No	No	n/a	n/a	1.55677	33.1313	781.794	292	1.62608	0.999194	57.0114	31.7719	1.08887	0.911508	0.200587
S134T	S134	tumor	80	Female	Chinese	unknown	Cecum	Right	No	unknown	MAL3	20.9	Normal Weight	No	No	unknown	unknown	5.64557	36.5605	700.609	392	4.46312	0.997561	82.4259	42.69	3.0312	0.780764	0.585135

## Sheet: S2B | phylum
SpecimenID	PID	Type	Age	Sex	Ethnicity	Tumor Stage	Tumor Site	Tumor Location	Biofilm Status	Tumor pathology	Sequencing Cohort	BMI	BMI category	Ever smoker	Alcohol Consumption	Tumor grade	Mucinous	k_Archaea.p_Euryarchaeota	k_Bacteria.p_Acidobacteria	k_Bacteria.p_Actinobacteria	k_Bacteria.p_Armatimonadetes	k_Bacteria.p_Bacteroidetes	k_Bacteria.p_Chlamydiae	k_Bacteria.p_Chlorobi	k_Bacteria.p_Chloroflexi	k_Bacteria.p_Deferribacteres	k_Bacteria.p_DeinococcusThermus	k_Bacteria.p_Elusimicrobia	k_Bacteria.p_Fibrobacteres	k_Bacteria.p_Firmicutes	k_Bacteria.p_Fusobacteria	k_Bacteria.p_Incertae_sedis	k_Bacteria.p_Lentisphaerae	k_Bacteria.p_Nitrospira	k_Bacteria.p_Planctomycetes	k_Bacteria.p_Proteobacteria	k_Bacteria.p_Spirochaetes	k_Bacteria.p_Synergistetes	k_Bacteria.p_TM7	k_Bacteria.p_Tenericutes	k_Bacteria.p_Thermotogae	k_Bacteria.p_Verrucomicrobia	k_Bacteria.p_unassigned	k_unassigned.p_unassigned
S002N	S002	normal	77	Female	Chinese	n/a	n/a	n/a	No	n/a	MAL1	21.9	Normal Weight	No	No	n/a	n/a	0.0315789	0	5.53684	0	25.2947	0	0	0	0	0	0	0	56.6211	2.13684	0	0.0105263	0	0	8.13684	0	0.0315789	0.0210526	0.4	0	0.336842	1.44211	0
S002T	S002	tumor	77	Female	Chinese	Stage 3	Sigmoid	Left	No	Adenocarcinoma	MAL1	21.9	Normal Weight	No	No	Moderately differentiated -Low grade	n/a	0.0105263	0	4.72632	0	20.7579	0	0	0	0	0	0	0	61.0632	2.67368	0	0.0105263	0	0	8.45263	0.0210526	0	0	0.494737	0	0.0421053	1.74737	0
S003N	S003	normal	68	Female	Malay	n/a	n/a	n/a	Yes	n/a	MAL1, MAL2	19.6	Normal Weight	No	No	n/a	n/a	0	0	1.96842	0	10.6632	0	0	0	0	0	0	0	12.8316	1.31579	0	0	0	0	69.8947	0	0	0	0	0	3.29474	0.0315789	0
S003T	S003	tumor	68	Female	Malay	Stage 2	Cecum,Ascending	Right	Yes	Adenocarcinoma	MAL1 , MAL2	19.6	Normal Weight	No	No	Well differentiated -Low grade	n/a	0	0	0.115789	0	3.23158	0	0	0	0	0	0	0	36.3474	48.1474	0	0	0	0	12.1474	0	0	0	0	0	0.0105263	0	0
S004N	S004	normal	59	Male	Chinese	n/a	n/a	n/a	Yes	n/a	MAL3	21.8	Normal Weight	No	Yes	n/a	n/a	0	0	0.168421	0	0.557895	0	0	0	0	0	0	0	50.9158	0.105263	0	0	0	0	48.1684	0	0	0	0	0	0.0526316	0.0315789	0
S004T	S004	tumor	59	Male	Chinese	Stage 4	Cecum	Right	unknown	Adenocarcinoma	MAL3	21.8	Normal Weight	No	Yes	Moderately differentiated -Low grade	Mucinous adenocarcinoma	0	0	4.2	0	4.18947	0	0	0	0	0	0	0	35.9579	1.58947	0	0	0	0	53.7684	0.0105263	0.0736842	0	0	0	0.178947	0.0315789	0
S005T	S005	tumor	60	Female	Malay	n/a	n/a	n/a	Yes	n/a	MAL1, MAL2	26.7	Overweight	No	No	n/a	n/a	0	0	1.23158	0	26.1579	0	0	0	0	0	0	0	55.0211	5.61053	0	0	0	0	11.7263	0.0105263	0	0	0	0	0.221053	0.0210526	0
S005N	S005	normal	60	Female	Malay	Stage 3	Cecum	Right	Yes	Adenocarcinoma	MAL1 , MAL2, MAL3	26.7	Overweight	No	No	Moderately differentiated -Low grade	n/a	0	0.0105263	1.78947	0	35.0211	0	0	0	0	0	0	0	55.1579	2.26316	0	0.0105263	0	0.0315789	5.13684	0	0.0105263	0	0	0	0.494737	0.0736842	0
S006N	S006	normal	79	Male	Indian	n/a	n/a	n/a	No	n/a	MAL1	20.4	Normal Weight	Yes	Yes	n/a	n/a	0	0	3.4	0	38.6	0	0	0.0210526	0	0	0	0	44.3263	4.2	0	0	0	0	9.33684	0	0.0947368	0	0	0	0	0.0210526	0
S006T	S006	tumor	79	Male	Indian	Stage 2	Sigmoid	Left	No	Adenocarcinoma	MAL1	20.4	Normal Weight	Yes	Yes	Moderately differentiated -Low grade	n/a	0	0	0.715789	0	21.1474	0	0	0	0	0	0	0	48.6105	1.98947	0	0	0	0	27.4105	0	0	0	0	0	0.115789	0.0105263	0
S007N	S007	normal	71	Male	Chinese	n/a	n/a	n/a	No	n/a	MAL1	23.2	Normal Weight	No	Yes	n/a	n/a	0.0105263	0	1.68421	0	34.9684	0	0	0	0	0	11.5579	0	41.3158	0.115789	0	0.0210526	0	0	6.48421	0	0.0631579	0	0	0	0.0315789	3.74737	0
S007T	S007	tumor	71	Male	Chinese	Stage 1	Rectum	Left	No	Adenocarcinoma	MAL1	23.2	Normal Weight	No	Yes	Moderately differentiated -Low grade	n/a	0	0	5.44211	0	32.9158	0	0	0	0	0	10.3684	0	43.8421	0.0105263	0	0.0526316	0	0	4.88421	0	0.0421053	0	0	0	0.0210526	2.42105	0
S008N	S008	normal	72	Male	Malay	n/a	n/a	n/a	Yes	n/a	MAL1, MAL2	22.4	Normal Weight	Yes	No	n/a	n/a	0	0	20.2316	0	19.3368	0	0	0	0	0	0	0	33.0947	0	0	0	0	0	1.74737	0	0.231579	0	0	0	24.7579	0.6	0
S008T	S008	tumor	72	Male	Malay	Stage 4	Rectum	Left	Yes	Adenocarcinoma	MAL1, MAL2, MAL3	22.4	Normal Weight	Yes	No	Moderately differentiated -Low grade	n/a	0	0	13.4526	0	29.2421	0	0	0	0	0	0.0105263	0	33.4421	0.0105263	0	0.0315789	0	0	2.86316	0	0.315789	0	0	0	19.7684	0.863158	0
S009N	S009	normal	58	Female	Chinese	n/a	n/a	n/a	Yes	n/a	MAL1	20.4	Normal Weight	No	No	n/a	n/a	0	0	1	0	18.1579	0	0	0	0	0	0	0	21.9368	0.431579	0	0.0105263	0	0	45.1053	0	0	0.0105263	0	0	13.2737	0.0736842	0
S009T	S009	tumor	58	Female	Chinese	Stage 4	Splenic Flexure	Left	Yes	Adenocarcinoma	MAL1	20.4	Normal Weight	No	No	Moderately differentiated -Low grade	n/a	0	0	1.71579	0	16.3895	0	0	0	0	0	0	0	22.7158	0.821053	0	0	0	0	49.0316	0	0	0	0	0	9.27368	0.0526316	0
S010N	S010	normal	58	Female	Malay	n/a	n/a	n/a	Yes	n/a	MAL1	27.9	Overweight	No	No	n/a	n/a	0	0	1.24211	0	31.4737	0	0	0	0	0	0	0	50.9684	13.3158	0	0	0	0	2.92632	0	0.0315789	0	0	0	0.0210526	0.0210526	0
S010T	S010	tumor	58	Female	Malay	Stage 2	Rectum	Left	Yes	Adenocarcinoma	MAL1, MAL3	27.9	Overweight	No	No	Well differentiated -Low grade	n/a	0	0	1.06316	0	24.7895	0	0	0	0	0	0	0	55.9263	15.5368	0	0	0	0	2.6	0	0.0526316	0	0	0	0.0105263	0.0210526	0
S011N	S011	normal	67	Male	Chinese	n/a	n/a	n/a	Yes	n/a	MAL1	29.1	Overweight	No	No	n/a	n/a	0	0	5.90526	0	37.5474	0	0	0	0	0	0	0	50.5158	2.61053	0	0	0	0	3.12632	0	0.0210526	0.0105263	0	0	0.0210526	0.242105	0
S011T	S011	tumor	67	Male	Chinese	Stage 2	Sigmoid	Left	Yes	Adenocarcinoma	MAL1	29.1	Overweight	No	No	Moderately differentiated -Low grade	n/a	0	0	18.7368	0	33.1474	0	0	0	0	0	0	0	41.0526	1.45263	0	0.0105263	0	0	5.16842	0	0.0947368	0.0315789	0	0	0.105263	0.2	0
S012N	S012	normal	77	Male	Indian	n/a	n/a	n/a	No	n/a	MAL1	27.2	Overweight	No	No	n/a	n/a	0	0	4.96842	0	21.2316	0	0	0	0	0	0	0	37.9789	0.957895	0	0	0	0	28.0211	0	0.0736842	0	0	0	6.76842	0	0
S012T	S012	tumor	77	Male	Indian	Stage 2	Rectosigmoid	Left	No	Adenocarcinoma	MAL1	27.2	Overweight	No	No	Moderately differentiated -Low grade	n/a	0	0	2.23158	0	18.8105	0	0	0	0	0	0	0	39.0105	0.368421	0	0	0	0	38.5579	0	0	0	0	0	1.01053	0.0105263	0
S013N	S013	normal	59	Female	Malay	n/a	n/a	n/a	No	n/a	MAL1	23.2	Normal Weight	No	No	n/a	n/a	0	0	10.7053	0	13.4316	0	0	0	0	0	0	0	42.4	4.27368	0	0	0	0	28.6737	0	0	0	0	0	0.452632	0.0631579	0
S013T	S013	tumor	59	Female	Malay	Stage 3	Sigmoid	Left	No	Adenocarcinoma	MAL1	23.2	Normal Weight	No	No	unknown	unknown	0	0	3.51579	0	5.67368	0	0	0	0	0	0	0	31.9895	3.58947	0	0	0	0	55.1368	0	0.0315789	0.0105263	0	0	0.0105263	0.0421053	0
S014N	S014	normal	70	Female	Chinese	n/a	n/a	n/a	No	n/a	MAL1	16.4	Underweight	No	No	n/a	n/a	0	0	13.7684	0	24.1579	0	0	0	0	0	0	0	51.6105	0.0947368	0	0.0210526	0	0	0.778947	0	2.17895	0	0	0	6.89474	0.494737	0
S014T	S014	tumor	70	Female	Chinese	Stage 3	Sigmoid	Left	No	Adenocarcinoma	MAL1	16.4	Underweight	No	No	Moderately differentiated -Low grade	n/a	0	0	1.12632	0	39.6	0	0	0	0	0	0	0	31.3579	22.3579	0	0	0	0	4.95789	0	0.0526316	0	0	0	0.231579	0.315789	0
S015N	S015	normal	72	Female	Indian	n/a	n/a	n/a	No	n/a	MAL1	28.3	Overweight	No	No	n/a	n/a	0	0	14.1474	0	36.0737	0	0	0	0	0	0	0	41.4	0.0315789	0	0	0	0	8.12632	0	0	0.0105263	0	0	0	0.210526	0
S015T	S015	polyp	72	Female	Indian	n/a	n/a	n/a	Yes	Tubulovillus adenoma	MAL1	28.3	Overweight	No	No	n/a	n/a	0	0	10.9053	0	28.3053	0	0	0	0	0	0	0	33.2632	0.0842105	0	0	0	0	27.3474	0	0	0	0	0	0	0.0947368	0
S016N	S016	normal	78	Male	Chinese	n/a	n/a	n/a	Yes	n/a	MAL1	21.2	Normal Weight	Yes	Yes	n/a	n/a	0	0	7.29474	0	25.5684	0	0	0	0	0	0	0	32.0526	1	0	0	0	0	31.5368	0	1.10526	0.0315789	0	0	1.11579	0.294737	0
S016T	S016	tumor	78	Male	Chinese	Stage 4	Cecum	Right	Yes	Adenocarcinoma	MAL1	21.2	Normal Weight	Yes	Yes	n/a	n/a	0	0	5.23158	0	29.0842	0	0	0	0	0	0	0	28.7895	2.76842	0	0	0	0	32.8737	0	0.694737	0.0105263	0	0	0.378947	0.168421	0
S018N	S018	normal	73	Female	Chinese	n/a	n/a	n/a	Yes	n/a	MAL1	24.2	Normal Weight	No	No	n/a	n/a	0.0105263	0	10.2316	0	30.3263	0	0	0	0	0	0	0	50.1579	2.18947	0	0	0	0	4.14737	0	0	0	0	0	2.87368	0.0631579	0
S018T	S018	tumor	73	Female	Chinese	Stage 4	Hepatic Flexure	Right	Yes	Adenocarcinoma	MAL1	24.2	Normal Weight	No	No	Moderately differentiated -Low grade	n/a	0	0	7.54737	0	36.1684	0	0	0	0.0315789	0	0	0	45.8737	7.66316	0	0	0	0	1.70526	0	0	0	0	0	0.915789	0.0947368	0
S019N	S019	normal	54	Female	Other	n/a	n/a	n/a	Yes	n/a	MAL1	41.3	Obese	No	No	n/a	n/a	0	0	2.78947	0	40.4737	0	0	0	0	0	0	0	48.8211	0.505263	0	0.126316	0	0	6	0	0.705263	0.0105263	0.0105263	0	0	0.557895	0
S019T	S019	tumor	54	Female	Other	Stage 4	Hepatic Flexure	Right	Yes	Adenocarcinoma	MAL1	41.3	Obese	No	No	Moderately differentiated -Low grade	n/a	0.0105263	0	2.91579	0	34.1579	0	0	0	0	0	0	0	43.9368	4.21053	0	0.0526316	0	0	7.61053	0	6.77895	0.0105263	0.0631579	0	0.0105263	0.242105	0
S020N	S020	normal	76	Male	Chinese	n/a	n/a	n/a	No	n/a	MAL1	20.3	Normal Weight	Yes	No	n/a	n/a	0	0	4.2	0	31.2105	0	0	0	0	0	0	0	52.2211	0.547368	0	0	0	0	11.3789	0.0631579	0.0421053	0.0631579	0.0421053	0	0.0526316	0.178947	0
S020T	S020	tumor	76	Male	Chinese	Stage 2	Rectosigmoid	Left	Yes	Adenocarcinoma	MAL1	20.3	Normal Weight	Yes	No	Moderately differentiated -Low grade	n/a	0	0	0.178947	0	16.2105	0	0	0	0	0	0	0	46.8737	24.7579	0	0	0	0	11.7474	0.147368	0.0315789	0.0315789	0	0	0	0.0210526	0
S021T	S021	tumor	57	Female	Malay	Stage 3	Splenic Flexure	Left	No	Adenocarcinoma	MAL1	22	Normal Weight	No	No	Moderately differentiated -Low grade	n/a	0.126316	0	20.0316	0	23.7789	0	0	0	0.0210526	0	0	0	38.7579	0.0210526	0	0.0631579	0	0	6.71579	0	0.357895	0	0	0	10	0.126316	0
S022N	S022	normal	48	Male	Malay	n/a	n/a	n/a	Yes	n/a	MAL3	24.9	Normal Weight	Yes	No	n/a	n/a	0.0315789	0	2.24211	0	29.8421	0	0	0	0	0	0	0	55.8842	4.22105	0	0.0105263	0	0	7.31579	0	0.263158	0	0	0	0.157895	0.0315789	0
S022T	S022	tumor	48	Male	Malay	Stage 3	Sigmoid,Rectum	Left	Yes	Adenocarcinoma	MAL3	24.9	Normal Weight	Yes	No	Moderately differentiated -Low grade	n/a	0	0	0.421053	0	40.8947	0	0	0	0	0	0	0.0105263	39.7053	9.07368	0	0	0	0	9.76842	0.0105263	0.0526316	0	0.0105263	0	0.0315789	0.0210526	0
S023N	S023	normal	85	Female	Chinese	n/a	n/a	n/a	No	n/a	MAL1	24.5	Normal Weight	No	No	n/a	n/a	0.0315789	0	0.0736842	0	28.3474	0	0	0	0	0	0	0	34.6526	15.9263	0	0	0	0	20.7684	0	0.0210526	0	0	0	0.0842105	0.0947368	0
S023T	S023	tumor	85	Female	Chinese	Stage 4	Rectum	Left	No	Adenocarcinoma	MAL1	24.5	Normal Weight	No	No	Moderately differentiated -Low grade	n/a	0.0631579	0	0.252632	0	20.0316	0	0	0	0	0	0	0	46.5895	0.105263	0	0	0	0	31.8105	0	0.0421053	0	0	0	0.663158	0.442105	0
S024N	S024	normal	77	Male	Malay	n/a	n/a	n/a	No	n/a	MAL1	19.9	Normal Weight	Yes	No	n/a	n/a	0.378947	0	10.3263	0	20.0421	0	0	0	0	0	0	0	57.0737	0.0210526	0	0.0736842	0	0	10.2105	0	0.789474	0	0	0	0.0736842	1.01053	0
S024T	S024	tumor	77	Male	Malay	Stage 4	Rectum	Left	No	Adenocarcinoma	MAL1	19.9	Normal Weight	Yes	No	Moderately differentiated -Low grade	n/a	0.178947	0	14.2526	0	13.6105	0	0	0	0	0	0	0	42.8842	0	0	0.0736842	0	0	27.5684	0	0.494737	0	0	0	0.0526316	0.884211	0
S025N	S025	normal	54	Female	Malay	n/a	n/a	n/a	No	n/a	MAL1	18.7	Normal Weight	No	No	n/a	n/a	0.0736842	0	5.61053	0	19.9263	0	0	0	0.0105263	0	0	0	49.7684	2.64211	0	0	0	0	3.53684	0.536842	0.389474	0	0	0	17.3474	0.157895	0
S025T	S025	tumor	54	Female	Malay	Stage 4	Transverse	Left	No	Adenocarcinoma	MAL1	18.7	Normal Weight	No	No	Moderately differentiated -Low grade	n/a	0.0421053	0	13.3579	0	28.9368	0	0	0	0	0	0	0	22	0.0105263	0	0.0736842	0	0	14.2526	0.410526	1.88421	0	0	0	18.8737	0.157895	0
S026N	S026	normal	78	Female	Chinese	n/a	n/a	n/a	No	n/a	MAL1	28.1	Overweight	No	No	n/a	n/a	0	0	15.5368	0	3.69474	0	0	0	0	0	0	0	51.0526	0	0	0	0	0	29.6737	0	0	0	0.0105263	0	0	0.0315789	0
S026T	S026	tumor	78	Female	Chinese	Stage 2	Sigmoid	Left	No	Adenocarcinoma	MAL1	28.1	Overweight	No	No	Moderately differentiated -Low grade	n/a	0	0	7.63158	0	3.08421	0	0	0	0	0	0	0	46.4105	0	0	0	0	0	42.8526	0	0	0	0	0	0	0.0210526	0
S027N	S027	normal	56	Male	Other	n/a	n/a	n/a	unknown	n/a	MAL3	29.3	Overweight	Yes	Yes	n/a	n/a	0.631579	0	2.18947	0	28.4211	0	0	0	0	0	0	0	45.3474	17.5579	0	0	0	0	5.08421	0.0105263	0.252632	0	0	0	0.421053	0.0736842	0.0105263
S027T	S027	tumor	56	Male	Other	Stage 3	Sigmoid	Left	Yes	Adenocarcinoma	MAL3	29.3	Overweight	Yes	Yes	Moderately differentiated -Low grade	n/a	0.0421053	0.0736842	0.642105	0	35.2526	0	0	0	0	0	0	0	42.8421	12.4947	0	0	0.0105263	0	8.42105	0	0.0421053	0	0.0105263	0	0.0315789	0.105263	0.0315789
S028N	S028	normal	74	Male	Indian	n/a	n/a	n/a	Yes	n/a	MAL3	31.6	Obese	Yes	Yes	n/a	n/a	0.147368	0	0.389474	0	21.3789	0	0	0	0	0	0	0	19.1579	13.9158	0.0105263	0	0	0	42.3368	0	0.0421053	0	0	0	2.57895	0.0210526	0.0210526
S028T	S028	tumor	74	Male	Indian	Stage 4	Rectum	Left	Yes	Adenocarcinoma	MAL3	31.6	Obese	Yes	Yes	Moderately differentiated -Low grade	n/a	0	0	0.263158	0	27.5368	0	0	0	0	0	0	0	25.2632	42.5474	0	0	0	0	3.67368	0.0210526	0.178947	0	0.0210526	0	0.452632	0.0421053	0
S029N	S029	normal	66	Male	Malay	n/a	n/a	n/a	Yes	n/a	MAL3	27.3	Overweight	No	No	n/a	n/a	2.02105	0	1.32632	0	26.5053	0	0	0	0	0	0	0	57.5474	0.315789	0	0	0	0	11.8105	0	0.221053	0	0	0	0.157895	0.0947368	0
S029T	S029	tumor	66	Male	Malay	Stage 2	Sigmoid	Left	Yes	Adenocarcinoma	MAL3	27.3	Overweight	No	No	Moderately differentiated -Low grade	n/a	0.0105263	0	0.315789	0	7.04211	0	0	0	0	0	0	0	12.7053	3.6	0	0	0	0	76.1474	0	0.0842105	0	0	0	0.0526316	0.0315789	0.0105263
S030N	S030	normal	71	Male	Chinese	n/a	n/a	n/a	Yes	n/a	MAL3	17.3	Underweight	Yes	Yes	n/a	n/a	0.0105263	0	0.452632	0	24.4632	0	0	0	0	0	0	0	21.7895	0.168421	0	0	0	0	10.2947	0.0105263	1.97895	0	0	0	40.7789	0.0526316	0
S030T	S030	tumor	71	Male	Chinese	Stage 4	Cecum	Right	Yes	Adenocarcinoma	MAL3	17.3	Underweight	Yes	Yes	n/a	Mucinous adenocarcinoma	0	0	0.694737	0	23.9579	0	0	0	0.0210526	0	0	0	19.6421	0.410526	0	0	0	0	7.55789	0	1.27368	0	0.0105263	0	46.3474	0.0842105	0
S031N	S031	normal	78	Male	Malay	n/a	n/a	n/a	Yes	n/a	MAL3	29.7	Overweight	Yes	No	n/a	n/a	0	0	0.957895	0	32.0316	0	0	0	0.0210526	0	0	0	58.3474	2.2	0	0	0	0	5.75789	0.0105263	0.168421	0	0	0	0.463158	0.0315789	0.0105263
S031T	S031	tumor	78	Male	Malay	Stage 4	Cecum	Right	Yes	Adenocarcinoma	MAL3	29.7	Overweight	Yes	No	Moderately differentiated -Low grade	n/a	0.0105263	0	2.52632	0	30.3263	0	0	0	0	0	0	0	44.1263	3.78947	0	0	0	0	18.7053	0	0.115789	0	0	0	0.294737	0.0842105	0.0210526
S032N	S032	normal	65	Male	Indian	n/a	n/a	n/a	No	n/a	MAL3	25.8	Overweight	No	No	n/a	n/a	0.0315789	0	1.96842	0	37.9158	0	0	0	0	0	0	0	45.2316	5.47368	0	0	0	0	8.56842	0	0.463158	0	0	0	0.336842	0	0.0105263
S032T	S032	tumor	65	Male	Indian	Stage 4	Rectum	Left	No	Adenocarcinoma	MAL3	25.8	Overweight	No	No	Moderately differentiated -Low grade	n/a	0	0	1.56842	0	31.6632	0	0	0.0105263	0	0	0	0	47.5474	10.5053	0	0	0	0	8.26316	0	0.126316	0	0	0	0.0736842	0.221053	0.0210526
S034N	S034	normal	57	Female	Chinese	n/a	n/a	n/a	No	n/a	MAL2	30.5	Overweight	No	No	n/a	n/a	0.147368	0.0631579	7.58947	0	28.2	0	0	0.147368	0.0631579	0.0210526	0.0105263	0	29.7158	1.34737	0	0	0	0.115789	28.3789	0.210526	0.0315789	0.0631579	0	0	2.53684	1.30526	0
S034T	S034	tumor	57	Female	Chinese	Stage 2	Sigmoid	Left	Yes	Adenocarcinoma	MAL2	30.5	Overweight	No	No	Moderately differentiated -Low grade	n/a	0	0	4.05263	0	40.2947	0	0	0	0	0	0	0	25.4632	16.4105	0	0	0	0	12.7684	0.0526316	0	0	0	0	0.0210526	0.147368	0.789474
S035N	S035	normal	74	Male	Indian	n/a	n/a	n/a	No	n/a	MAL2	22.7	Normal Weight	No	No	n/a	n/a	0.357895	0	2.58947	0	23.3789	0	0	0.0105263	0	0	0	0	23.2105	0.0105263	0	0.105263	0	0	12.8737	0.0105263	0.810526	0	0	0	36.5158	0.0947368	0.0315789
S035T	S035	tumor	74	Male	Indian	Stage 3	Rectosigmoid	Left	No	Adenocarcinoma	MAL2	22.7	Normal Weight	No	No	Moderately differentiated -Low grade	n/a	0.273684	0.0315789	5.16842	0	27.0947	0	0	0	0	0	0	0	18.6421	0.0105263	0	0.115789	0	0.0210526	16.0316	0	1.50526	0	0	0	30.9263	0.126316	0.0526316
S036N	S036	normal	49	Female	Chinese	n/a	n/a	n/a	No	n/a	MAL2	21	Normal Weight	No	No	n/a	n/a	0.378947	0.0526316	7.28421	0	26.4105	0	0	0.221053	0	0	0.210526	0	38.1474	2.87368	0.0210526	0.0842105	0	0.0736842	18.1579	0.347368	0.231579	0.0315789	0.0105263	0	5.07368	0.378947	0.0105263
S036T	S036	tumor	49	Female	Chinese	Stage 4	Sigmoid	Left	No	Adenocarcinoma	MAL2	21	Normal Weight	No	No	Moderately differentiated -Low grade	n/a	0	0.231579	13.9263	0	12.6737	0	0	0	0	0	0	0	36.8842	3.46316	0	0	0	0.136842	31.7158	0	0	0	0	0	0.494737	0.452632	0.0210526
S037N	S037	normal	57	Female	Chinese	n/a	n/a	n/a	Yes	n/a	MAL2	24.5	Normal Weight	No	No	n/a	n/a	0	0.0315789	5.6	0	31.1368	0	0.0315789	0	0	0	0	0	50.0421	0.0105263	0	0.0105263	0	0	12.3368	0.0315789	0.0105263	0.0210526	0	0	0.684211	0.0421053	0.0105263
S037T	S037	tumor	57	Female	Chinese	Stage 3	Sigmoid	Left	Yes	Adenocarcinoma	MAL2	24.5	Normal Weight	No	No	Moderately differentiated -Low grade	n/a	0	0	6.41053	0	29.0632	0	0	0.0421053	0	0.0210526	0.0105263	0	52.7684	0.273684	0	0	0	0	10.2842	0.0105263	0.0210526	0.0736842	0	0	0.957895	0.0105263	0.0526316
S038N	S038	normal	49	Male	Malay	n/a	n/a	n/a	Yes	n/a	MAL2	28.7	Overweight	No	No	n/a	n/a	0	0.0105263	6.37895	0	45.1368	0	0	0.0526316	0	0	0	0	41.5368	0.0842105	0	0	0	0.0105263	6.61053	0.105263	0	0	0	0	0	0.0736842	0
S038T	S038	tumor	49	Male	Malay	Stage 3	Splenic Flexure	Left	Yes	Adenocarcinoma	MAL2	28.7	Overweight	No	No	Moderately differentiated -Low grade	n/a	0	0.0105263	9.15789	0	30.1263	0	0	0.0105263	0	0	0	0	34.7895	20.9263	0	0	0	0	4.37895	0	0.557895	0	0	0	0.0105263	0.0315789	0
S039N	S039	normal	49	Female	Chinese	n/a	n/a	n/a	No	n/a	MAL2	25.4	Overweight	No	No	n/a	n/a	0.284211	0.0421053	5	0	25.1368	0	0	0.368421	0.0421053	0	0.115789	0	25.8737	1.12632	0	0.0421053	0	0.0526316	39.3053	0.242105	0.0842105	0.0315789	0	0	1.38947	0.842105	0.0210526
S039T	S039	tumor	49	Female	Chinese	Stage 4	Cecum	Right	Yes	Adenocarcinoma	MAL2	25.4	Overweight	No	No	Poorly differentiated -High grade	n/a	0.347368	0	1.15789	0	21.6526	0	0	0.178947	0	0.115789	0	0	31.2842	2.70526	0	0	0	0	39.6947	1.13684	0	0	0	0	0.0736842	0.263158	1.17895
S040N	S040	normal	84	Female	Chinese	n/a	n/a	n/a	Yes	n/a	MAL2	16.6	Underweight	No	No	n/a	n/a	1	0	5.81053	0	33.3474	0	0	0	0	0	0	0	49.1474	1.74737	0	0.0105263	0	0.0105263	4.90526	0.0105263	0.242105	0	0	0	3.69474	0.0631579	0.0105263
S040T	S040	tumor	84	Female	Chinese	Stage 1	Sigmoid	Left	Yes	Adenocarcinoma	MAL2	16.6	Underweight	No	No	Moderately differentiated -Low grade	n/a	1.2	0.0105263	2.37895	0	27.1579	0	0	0.0315789	0	0	0	0	59.1263	2.06316	0	0.0526316	0	0	4.63158	0	0.515789	0	0.0210526	0	2.56842	0.0736842	0.168421
S041N	S041	normal	50	Male	Malay	n/a	n/a	n/a	Yes	n/a	MAL2	24.1	Normal Weight	Yes	No	n/a	n/a	0.0526316	0	4.89474	0	16.9789	0.0105263	0.0736842	0.284211	0	0	0	0	59.1158	0.168421	0	0.115789	0	0.105263	11.9579	0.0315789	0	0.0105263	0.0105263	0	5.46316	0.589474	0.136842
S041T	S041	tumor	50	Male	Malay	Stage 3	Rectosigmoid	Left	Yes	Adenocarcinoma	MAL2	24.1	Normal Weight	Yes	No	Moderately differentiated -Low grade	n/a	0	0.105263	13.4211	0	12.4105	0	0	1.64211	0.0842105	0	0	0	28.0526	0.336842	0	0.0947368	0	0.0210526	38.1789	0	0.115789	0.0736842	0	0	2.22105	3.16842	0.0105263
S042N	S042	normal	58	Male	Chinese	n/a	n/a	n/a	Yes	n/a	MAL3	25.8	Overweight	Yes	No	n/a	n/a	0	0	0.736842	0	4.82105	0	0	0	0	0	0	0	55.3579	0	0	0	0	0	39.0211	0	0	0	0	0	0.0315789	0.0315789	0
S042T	S042	tumor	58	Male	Chinese	Stage 3	Cecum	Right	Yes	Adenocarcinoma	MAL2, MAL3	25.8	Overweight	Yes	No	n/a	n/a	0.263158	0.0105263	8.22105	0	24.7263	0	0	0.126316	0	0	0.157895	0	39.0526	2.43158	0	0.0315789	0	0.0105263	17.2632	0.410526	0.442105	0.0105263	0.0105263	0	6.62105	0.2	0
S043N	S043	normal	52	Female	Malay	n/a	n/a	n/a	No	n/a	MAL2	21.1	Normal Weight	No	No	n/a	n/a	0.0631579	0.0842105	27.5684	0	13.1789	0.136842	0.0210526	0.621053	0	0	0	0	20.0842	4.26316	0	0.147368	0	0.305263	32.0842	0.221053	0.178947	0.0842105	0	0	0.273684	0.652632	0.0210526
S043T	S043	tumor	52	Female	Malay	Stage 2	Sigmoid	Left	No	Adenocarcinoma	MAL2, MAL3	21.1	Normal Weight	No	No	Moderately differentiated -Low grade	n/a	0.136842	0	0.694737	0	15.7684	0	0	0	0	0	0	0	37.8632	42.4632	0	0.0631579	0	0.105263	1.88421	0.147368	0.115789	0	0	0	0.736842	0	0.0210526
S044N	S044	normal	41	Male	Indian	n/a	n/a	n/a	No	n/a	MAL2	24.5	Normal Weight	No	Yes	n/a	n/a	0.315789	0.147368	5.82105	0	29.9263	0	0	0.305263	0.0105263	0	0	0	23.0316	1.30526	0	0.0210526	0	0.0210526	35.6737	0.231579	0.126316	0.0947368	0	0	2.03158	0.852632	0.0210526
S044T	S044	tumor	41	Male	Indian	Stage 4	Cecum	Right	Yes	Adenocarcinoma	MAL2, MAL3	24.5	Normal Weight	No	Yes	Well differentiated -Low grade	n/a	0	0	2.54737	0	45.9789	0	0	0.0210526	0	0	0	0	46.7053	0.642105	0	0	0	0	0.452632	3.28421	0	0	0.231579	0	0	0.0631579	0.0736842
S045N	S045	normal	49	Female	Chinese	n/a	n/a	n/a	Yes	n/a	MAL2	21.1	Normal Weight	No	No	n/a	n/a	0	0.0315789	1.84211	0	48.6421	0	0	0.0631579	0	0	0	0	33.8421	0.178947	0	0	0	0	14.8	0.0210526	0.0210526	0.0105263	0	0	0.378947	0.147368	0.0105263
S045T	S045	tumor	49	Female	Chinese	Stage 1	Cecum	Right	Yes	Adenocarcinoma	MAL2	21.1	Normal Weight	No	No	n/a	n/a	0.0315789	0.0105263	0.726316	0	41.2947	0	0	0	0	0	0	0	45.9053	0.0105263	0	0	0	0	11.7474	0.126316	0.0631579	0.0842105	0	0	0	0	0
S046N	S046	normal	51	Female	Chinese	n/a	n/a	n/a	Yes	n/a	MAL2	27.6	Overweight	No	No	n/a	n/a	0	0.0210526	2.56842	0	44.7579	0	0	0.705263	0	0	0	0	32.8211	0.2	0	0.115789	0	0.0842105	14.9368	0.0210526	0.0526316	0.0315789	0	0	2.87368	0.747368	0.0631579
S046T	S046	tumor	51	Female	Chinese	Stage 2	Sigmoid	Left	Yes	Adenocarcinoma	MAL2, MAL3	27.6	Overweight	No	No	n/a	Mucinous adenocarcinoma	0	0	3.63158	0	28.1158	0	0	0	0	0	0	0	54.1053	1.17895	0	0.0105263	0	0	8.98947	0	0	0.0105263	0	0	3.87368	0.0421053	0.0421053
S047N	S047	normal	55	Male	Chinese	n/a	n/a	n/a	No	n/a	MAL2	19.7	Normal Weight	No	No	n/a	n/a	0.410526	0.0105263	4	0	19.8526	0	0	0.378947	0.0421053	0	0	0	21.2211	1.07368	0	0.0315789	0	0.0421053	51.0947	0	0.263158	0	0	0	0.978947	0.6	0
S047T	S047	tumor	55	Male	Chinese	Stage 1	Descending	Left	No	Adenocarcinoma	MAL2, MAL3	19.7	Normal Weight	No	No	Moderately differentiated -Low grade	n/a	0.410526	0.0736842	5.74737	0	22.5789	0	0	0.326316	0	0	0	0	28.7474	0.673684	0	0.0210526	0	0	38.6	0.147368	0.136842	0	0.0210526	0	1.88421	0.589474	0.0210526
S048N	S048	normal	74	Female	Malay	n/a	n/a	n/a	No	n/a	MAL2	37.7	Obese	No	No	n/a	n/a	0.273684	0.0842105	7.46316	0	21.3158	0	0	0.326316	0.0315789	0	0.0421053	0	37.8947	2.86316	0	0.0631579	0	0.0947368	24.9263	0.115789	0.210526	0	0	0	3.53684	0.736842	0
S048T	S048	tumor	74	Female	Malay	Stage 4	Rectum	Left	No	Adenocarcinoma	MAL2	37.7	Obese	No	No	Moderately differentiated -Low grade	n/a	0.115789	0.0105263	2.33684	0	22.1579	0	0	0	0	0.0105263	0	0	28.5474	3.12632	0	0	0	0	43.5263	0	0	0	0	0	0.126316	0.0105263	0.0315789
S049N	S049	normal	52	Female	Chinese	n/a	n/a	n/a	Yes	n/a	MAL3	27.9	Overweight	No	No	n/a	n/a	0.231579	0	26.2842	0	13.9368	0	0	0	0	0	0	0	53.5263	0.263158	0	0	0	0	4.75789	0.0526316	0.0210526	0	0	0	0.126316	0.789474	0.0105263
S049T	S049	tumor	52	Female	Chinese	Stage 4	Rectum	Left	Yes	Adenocarcinoma	MAL3	27.9	Overweight	No	No	Moderately differentiated -Low grade	n/a	2.64211	0	11.7684	0	21.1158	0	0	0.0105263	0	0	0	0	57.3579	0.284211	0	0.0105263	0	0	5.50526	0.0842105	0.0421053	0	0.0947368	0	0.273684	0.8	0.0105263
S050N	S050	normal	63	Male	Chinese	n/a	n/a	n/a	No	n/a	MAL2	21.6	Normal Weight	Yes	Yes	n/a	n/a	0	0	5.13684	0	35.0316	0	0	0.105263	0	0	2.10526	0	42.3895	0.473684	0	0.126316	0	0.0210526	13.2211	0.273684	0.157895	0	0	0	0.663158	0.263158	0.0315789
S050T	S050	tumor	63	Male	Chinese	Stage 2	Splenic Flexure	Left	No	Adenocarcinoma	MAL2	21.6	Normal Weight	Yes	Yes	Poorly differentiated -High grade	n/a	0	0	4.61053	0	35.3789	0	0	0.0105263	0	0	0.189474	0	33.9474	18.6105	0	0.0210526	0	0	4.47368	1.32632	1.03158	0	0	0	0.126316	0.178947	0.0947368
S052N	S052	normal	83	Male	Malay	n/a	n/a	n/a	No	n/a	MAL3	21.3	Normal Weight	Yes	No	n/a	n/a	0.0526316	0	1.57895	0	8.38947	0	0	0	0.0210526	0	0	0	39.2842	9.17895	0	0	0	0	40.7789	0	0.0631579	0	0	0	0.536842	0.0842105	0.0105263
S052T	S052	tumor	83	Male	Malay	Stage 2	Sigmoid	Left	No	Adenocarcinoma	MAL2, MAL3	21.3	Normal Weight	Yes	No	Moderately differentiated -Low grade	n/a	0.684211	0	3	0	49.2737	0	0	0	0	0	0	0	16.1789	1.6	0	0.0105263	0	0	28.3684	0	0.0421053	0	0	0	0.810526	0.0315789	0
S053N	S053	normal	53	Male	Chinese	n/a	n/a	n/a	No	n/a	MAL2	32.7	Overweight	No	No	n/a	n/a	0	0.4	2.33684	0	33.4	0	0	0.0631579	0	0	0	0	4.95789	0.0210526	0	0	0	0	58.4632	0.0315789	0	0	0	0	0.0842105	0.242105	0
S053T	S053	tumor	53	Male	Chinese	Stage 1	Rectum	Left	No	Adenocarcinoma	MAL2	32.7	Overweight	No	No	Moderately differentiated -Low grade	n/a	0.210526	0.0210526	8.13684	0	24.4105	0	0	0.136842	0.0105263	0	0.189474	0	39.3368	3.08421	0	0.0421053	0	0.0105263	18.2316	0.305263	0.252632	0.0210526	0.0105263	0	5	0.557895	0.0315789
S056N	S056	normal	75	Male	Indian	n/a	n/a	n/a	Yes	n/a	MAL2	27.1	Overweight	Yes	No	n/a	n/a	0	0	3.81053	0	35.2211	0	0	0	0	0	0	0	34.1895	0.336842	0	0	0	0	26.3789	0.0421053	0	0.0210526	0	0	0	0	0
S056T	S056	tumor	75	Male	Indian	Stage 4	Ascending	Right	Yes	Adenocarcinoma	MAL2	27.1	Overweight	Yes	No	Moderately differentiated -Low grade	n/a	0	0.168421	4.22105	0	31.8947	0	0	0.0210526	0	0	0	0	32.7263	2.25263	0.0631579	0	0	0	26.1474	0.0105263	0.0210526	0	0	0	0	0.221053	2.25263
S057N	S057	normal	72	Male	Chinese	n/a	n/a	n/a	No	n/a	MAL2	24	Normal Weight	No	No	n/a	n/a	0	0	2.27368	0	12.3474	0	0	0.947368	0	0	0	0	12.8	2.97895	0	0	0	0	67.9789	0.0105263	0.0315789	0	0	0	0	0.357895	0.168421
S057T	S057	tumor	72	Male	Chinese	Stage 3	Descending	Left	No	Adenocarcinoma	MAL2	24	Normal Weight	No	No	Moderately differentiated -Low grade	n/a	0	0.0947368	2.26316	0	33.2526	0	0	0.326316	0	0	0	0	45.0526	3.01053	0	0	0	0	15.8526	0.0315789	0	0	0	0	0	0.0631579	0.0526316
S058N	S058	normal	67	Female	Chinese	n/a	n/a	n/a	No	n/a	MAL2	19.3	Normal Weight	No	No	n/a	n/a	0.621053	0	3.30526	0	67.3684	0	0	0	0	0	0	0	18.9474	0.189474	0	0	0	0	8.03158	0.0210526	0.0421053	0.0105263	0	0	1.44211	0	0.0210526
S058T	S058	tumor	67	Female	Chinese	Stage 2	Sigmoid	Left	No	Adenocarcinoma	MAL2	19.3	Normal Weight	No	No	Moderately differentiated -Low grade	n/a	0.105263	0.0105263	1.82105	0	28.1684	0	0	0	0	0	0	0	24.6	3.90526	0	0	0	0	41.2632	0	0	0	0	0.0105263	0.0736842	0.0421053	0
S059N	S059	normal	70	Female	Chinese	n/a	n/a	n/a	No	n/a	MAL3	25.1	Overweight	No	No	n/a	n/a	0.0210526	0	1.23158	0	5.06316	0	0	0	0	0	0	0	17.6632	0.894737	0	0	0	0	74.4842	0	0.168421	0	0.0105263	0	0.431579	0.0315789	0
S059T	S059	tumor	70	Female	Chinese	Stage 1	Sigmoid	Left	No	Adenocarcinoma	MAL3	25.1	Overweight	No	No	Moderately differentiated -Low grade	n/a	0.0210526	0.105263	0.494737	0	5.09474	0	0	0	0	0	0	0	8.68421	0.778947	0	0	0	0	83.4632	0	0.578947	0.0315789	0	0	0.578947	0.168421	0
S060N	S060	normal	71	Male	Chinese	n/a	n/a	n/a	Yes	n/a	MAL2	18.2	Underweight	Yes	Yes	n/a	n/a	0	0.0315789	1.58947	0	53.5895	0	0	0.0210526	0	0	0	0	20.4421	3.87368	0	0	0	0.0842105	20.1263	0.0526316	0.0210526	0	0	0	0	0.136842	0.0315789
S060T	S060	tumor	71	Male	Chinese	Stage 2	Hepatic Flexure	Right	Yes	Adenocarcinoma	MAL2	18.2	Underweight	Yes	Yes	Moderately differentiated -Low grade	n/a	0.210526	0.0210526	7.84211	0	25.8526	0	0.0105263	0.147368	0	0	0.168421	0	40.6526	3.18947	0	0.0421053	0	0.0736842	13.9368	0.347368	0.273684	0.0105263	0.0210526	0	6.64211	0.526316	0.0210526
S061N	S061	normal	39	Male	Other	n/a	n/a	n/a	Yes	n/a	MAL3	14.5	Underweight	No	No	n/a	n/a	0	0	0.578947	0	35.4316	0	0	0	0	0	0	0	58.6947	2.41053	0	0	0	0	2.77895	0	0.0105263	0	0	0	0	0.0631579	0.0210526
S061T	S061	tumor	39	Male	Other	Stage 3	Cecum	Right	Yes	Adenocarcinoma	MAL3	14.5	Underweight	No	No	Poorly differentiated -High grade	n/a	0.0315789	0.0105263	1.69474	0	29.2211	0	0	0	0	0	0	0	62.0842	2.28421	0	0	0	0	4.42105	0.0421053	0	0	0.0631579	0	0.0526316	0.0842105	0.0105263
S062N	S062	normal	68	Male	Chinese	n/a	n/a	n/a	No	n/a	MAL3	30	Obese	No	No	n/a	n/a	0	0	4.03158	0	27.2316	0	0	0	0	0	0	0	28.2737	0.484211	0	0	0	0	39.8632	0	0.0210526	0	0	0	0.0526316	0.0421053	0
S062T	S062	tumor	68	Male	Chinese	Stage 1	Sigmoid	Left	No	Adenocarcinoma	MAL3	30	Obese	No	No	Moderately differentiated -Low grade	n/a	0.0315789	0	0.568421	0	15.3895	0	0	0	0	0	0	0	17.1474	0.568421	0	0	0	0	66.1474	0	0.0736842	0	0	0	0.0421053	0.0105263	0.0210526
S063N	S063	normal	70	Male	Malay	n/a	n/a	n/a	No	n/a	MAL3	29.3	Overweight	Yes	No	n/a	n/a	0.0315789	0	1.26316	0	5.85263	0	0	0.0105263	0.0105263	0	0	0	26.0105	0.694737	0	0	0	0	65.4947	0.0526316	0.284211	0.0210526	0.0526316	0	0.147368	0.0526316	0.0210526
S063T	S063	polyp	70	Male	Malay	n/a	Sigmoid	Left	No	Tubulovillus adenoma with moderate dysplasia	MAL3	29.3	Overweight	Yes	No	n/a	n/a	0	0	0.357895	0.0105263	4.30526	0	0	0	0	0	0	0	10.5263	1.63158	0	0	0	0	82.9053	0.0210526	0.0105263	0	0.0105263	0	0.126316	0.0947368	0
S064N	S064	normal	56	Female	Malay	n/a	n/a	n/a	No	n/a	MAL3	21.5	Normal Weight	No	No	n/a	n/a	0.0210526	0.0842105	1.06316	0	8.34737	0	0	0	0	0	0	0	63.7895	1.86316	0	0	0	0	24.4211	0.0105263	0.178947	0	0	0	0.115789	0.0947368	0.0105263
S064T	S064	tumor	56	Female	Malay	Stage 4	Rectum	Left	No	Adenocarcinoma	MAL3	21.5	Normal Weight	No	No	Moderately differentiated -Low grade	n/a	0	0	0.505263	0	31.6316	0	0	0	0	0	0	0	41.2526	22.0421	0	0	0	0	4.42105	0.0421053	0.0210526	0	0	0	0.0526316	0.0315789	0
S065N	S065	normal	59	Male	Malay	n/a	n/a	n/a	Yes	n/a	MAL3	20.3	Normal Weight	No	No	n/a	n/a	0.0105263	0	2.36842	0	2.57895	0	0	0	0	0	0	0	27.3263	0.505263	0	0	0	0	66.9579	0	0.178947	0	0	0	0.0210526	0.0526316	0
S065T	S065	tumor	59	Male	Malay	Stage 3	Cecum	Right	Yes	Adenocarcinoma	MAL3	20.3	Normal Weight	No	No	Moderately differentiated -Low grade	n/a	0	0	3.6	0	2.94737	0	0	0	0.0315789	0	0	0	34.4211	0.231579	0	0	0	0	58.1474	0	0.0105263	0	0	0	0.536842	0.0315789	0.0421053
S068N	S068	normal	34	Male	Malay	n/a	n/a	n/a	Yes	n/a	MAL3	22.1	Normal Weight	Yes	No	n/a	n/a	0	0	2.88421	0	46.1053	0	0	0.0105263	0	0	0	0	44.3368	1.4	0	0.0105263	0	0	5.03158	0.0315789	0.0315789	0	0	0	0.0315789	0.126316	0
S068T	S068	tumor	34	Male	Malay	Stage 4	Hepatic Flexure	Right	Yes	Adenocarcinoma	MAL3	22.1	Normal Weight	Yes	No	Moderately differentiated -Low grade	Mucinous adenocarcinoma	0	0	3.58947	0	41.7158	0	0	0	0	0	0	0	34.3053	13.6421	0	0	0	0	6.23158	0.326316	0.0315789	0	0	0	0.0842105	0.0736842	0
S069N	S069	normal	77	Female	Indian	n/a	n/a	n/a	No	n/a	MAL3	31.2	Obese	No	No	n/a	n/a	0	0	13	0	30.9368	0	0	0	0.0105263	0	0	0	38.5474	0.347368	0	0	0	0	16.8842	0	0.0210526	0	0	0	0.221053	0.0315789	0
S069T	S069	tumor	77	Female	Indian	Stage 1	Rectum	Left	Yes	Adenocarcinoma	MAL3	31.2	Obese	No	No	Moderately differentiated -Low grade	n/a	0	0	4.70526	0	42.5579	0	0	0	0.0105263	0	0	0	26.0947	0.494737	0	0	0	0	25.0316	0	0.0105263	0	0	0	1	0.0210526	0.0736842
S070N	S070	normal	62	Male	Chinese	n/a	n/a	n/a	Yes	n/a	MAL3	24.7	Normal Weight	Yes	No	n/a	n/a	0	0	8.57895	0	20.5895	0	0	0	0	0	0	0	63.5789	0.178947	0	0	0	0	6.76842	0.0105263	0.0315789	0	0.0105263	0	0.221053	0.0315789	0
S070T	S070	tumor	62	Male	Chinese	Stage 3	Transverse	Left	Yes	Adenocarcinoma	MAL3	24.7	Normal Weight	Yes	No	Moderately differentiated -Low grade	Mucinous adenocarcinoma	0.0842105	0	4.01053	0	14.9263	0	0.0315789	0.105263	0.0105263	0	0	0	53.3789	0.926316	0	0	0	0	24.6526	0.147368	0.431579	0.0631579	0.189474	0	0.642105	0.389474	0.0105263
S071N	S071	normal	73	Male	Chinese	n/a	n/a	n/a	Yes	n/a	MAL3	22.9	Normal Weight	Yes	Yes	n/a	n/a	0	0	2.64211	0	24.9368	0	0	0	0.0105263	0	0	0	65.5053	0.326316	0	0	0	0	6.47368	0	0.0526316	0	0	0	0.0421053	0.0105263	0
S071T	S071	tumor	73	Male	Chinese	Stage 4	Cecum	Right	Yes	Adenocarcinoma	MAL3	22.9	Normal Weight	Yes	Yes	Moderately differentiated -Low grade	Mucinous adenocarcinoma	0	0.0210526	2.31579	0	25.6737	0	0	0	0	0	0	0	65.0632	0.442105	0	0	0	0	6.23158	0.0105263	0.0315789	0	0	0	0.126316	0.0526316	0.0315789
S072N	S072	normal	70	Male	Chinese	n/a	n/a	n/a	Yes	n/a	MAL3	20.7	Normal Weight	Yes	No	n/a	n/a	0	0	1.33684	0	43.7579	0	0	0	0	0	0	0	42.6421	0.242105	0	0	0	0	11.8632	0	0.0105263	0	0	0	0.0736842	0.0421053	0.0315789
S072T	S072	tumor	70	Male	Chinese	Stage 4	Ascending	Right	Yes	Adenocarcinoma	MAL3	20.7	Normal Weight	Yes	No	Poorly differentiated -High grade	n/a	0	0	0.778947	0	25.2421	0	0	0	0	0	0	0	26.5263	38.6	0	0	0	0	6.98947	0.0105263	1.6	0	0.0315789	0	0.178947	0.0421053	0
S073N	S073	normal	64	Female	Malay	n/a	n/a	n/a	Yes	n/a	MAL3	24.9	Normal Weight	No	No	n/a	n/a	0.0105263	0	1.50526	0	35.1895	0	0	0	0.0105263	0	0	0	57.8211	0.0315789	0	0	0	0	4.50526	0	0.452632	0	0	0	0.347368	0.105263	0.0210526
S073T	S073	tumor	64	Female	Malay	Stage 3	Transverse	Left	Yes	Adenocarcinoma	MAL3	24.9	Normal Weight	No	No	Moderately differentiated -Low grade	n/a	0	0	0.989474	0	40.2	0	0.0105263	0	0	0	0	0	45.6316	2.33684	0	0	0	0	8.82105	0.0210526	0.947368	0	0	0	0.842105	0.136842	0.0631579
S074N	S074	normal	58	Female	Chinese	n/a	n/a	n/a	Yes	n/a	MAL3	28.5	Overweight	No	No	n/a	n/a	0.0105263	0	1.09474	0	52.8421	0	0	0	0.0105263	0	0	0	38.2842	0.378947	0	0	0	0	5.78947	0	0.821053	0	0	0	0.705263	0.0526316	0.0105263
S074T	S074	tumor	58	Female	Chinese	Stage 1	Rectum	Left	Yes	Adenocarcinoma	MAL3	28.5	Overweight	No	No	Moderately differentiated -Low grade	n/a	0	0.0105263	2.46316	0	39.6	0.0105263	0	0	0	0	0	0	48.5684	1.01053	0	0	0	0	7.12632	0.0105263	0.621053	0	0	0	0.515789	0.0421053	0.0210526
S075N	S075	normal	58	Male	Chinese	n/a	n/a	n/a	Yes	n/a	MAL3	20.4	Normal Weight	No	No	n/a	n/a	0	0	0.842105	0	35.0316	0	0	0	0.0105263	0	0	0	44.1263	1.46316	0	0	0	0	18.2737	0	0.0315789	0	0	0	0.178947	0.0315789	0.0105263
S075T	S075	polyp	58	Male	Chinese	n/a	Ascending	Right	No	polyp	MAL3	20.4	Normal Weight	No	No	n/a	n/a	0.0736842	0.0105263	0.747368	0	26.3579	0	0	0	0.126316	0	0	0	48.4842	1.76842	0	0	0	0	15.3579	0	0.2	0	0	0	6.8	0.0631579	0.0105263
S076N	S076	normal	69	Female	Chinese	n/a	n/a	n/a	No	n/a	MAL3	15.4	Underweight	No	No	n/a	n/a	0	0	1.75789	0	9.86316	0	0	0	0.0105263	0	0	0	81.6737	0.273684	0	0	0	0	6.09474	0	0.0736842	0	0	0	0.252632	0	0
S076T	S076	tumor	69	Female	Chinese	Stage 2	Cecum,Ascending	Right	No	Adenocarcinoma	MAL3	15.4	Underweight	No	No	Well differentiated -Low grade	n/a	0.0315789	0	0.642105	0	5.10526	0	0	0	0.0105263	0	0	0	87.1368	0.2	0	0	0	0	6.01053	0.0210526	0.0315789	0	0	0	0.8	0.0105263	0
S077N	S077	normal	84	Female	Chinese	n/a	n/a	n/a	Yes	n/a	MAL3	19.1	Normal Weight	No	No	n/a	n/a	0.0526316	0	1.14737	0	22.2316	0	0	0	0.336842	0	0	0	53.2211	1.11579	0	0	0	0	10.8105	0	0.210526	0	0	0	10.4	0.463158	0.0105263
S077T	S077	tumor	84	Female	Chinese	Stage 4	Transverse	Left	Yes	Adenocarcinoma	MAL3	19.1	Normal Weight	No	No	Moderately differentiated -Low grade	n/a	0	0	2.10526	0	16.9474	0	0	0	0.0736842	0	0	0	45.8842	1.31579	0	0	0	0	11.1474	0	0.410526	0	0	0	21.7684	0.315789	0.0315789
S078N	S078	normal	74	Male	Chinese	n/a	n/a	n/a	Yes	n/a	MAL3	20.7	Normal Weight	No	No	n/a	n/a	0	0	1.42105	0	30.4421	0	0	0	0	0	0	0	55.4947	1.48421	0	0	0	0	10.9684	0	0.0736842	0	0	0	0.0631579	0.0526316	0
S078T	S078	tumor	74	Male	Chinese	Stage 2	Splenic Flexure	Left	Yes	Adenocarcinoma	MAL3	20.7	Normal Weight	No	No	Moderately differentiated -Low grade	n/a	0.0105263	0	1.38947	0	44.7789	0	0	0	0	0	0	0	33.8211	5	0	0.0631579	0	0	14.1263	0.0736842	0.378947	0	0	0	0.231579	0.115789	0.0105263
S080N	S080	normal	73	Male	Chinese	n/a	n/a	n/a	Yes	n/a	MAL3	21.8	Normal Weight	No	No	n/a	n/a	0	0	0.842105	0	48.8842	0	0	0	0	0	0	0	19	15.1263	0	0	0	0	15.8842	0	0.157895	0	0	0	0.0315789	0.0736842	0
S080T	S080	tumor	73	Male	Chinese	Stage 4	Sigmoid	Left	Yes	Adenocarcinoma	MAL3	21.8	Normal Weight	No	No	Moderately differentiated -Low grade	n/a	0	0	0.473684	0	37.9684	0	0	0	0	0	0	0	30.7579	14.3684	0	0	0	0	16.1789	0.0210526	0.0842105	0	0.0105263	0	0.0210526	0.0315789	0.0842105
S082N	S082	normal	52	Male	Chinese	n/a	n/a	n/a	No	n/a	MAL3	26.9	Overweight	No	No	n/a	n/a	0.0631579	0	5.27368	0	20.4632	0	0	0.0736842	0	0	0	0	18.0632	1.14737	0	0	0.0105263	0	53.3895	0.0421053	0.357895	0	0.0105263	0	0	1.08421	0.0210526
S082T	S082	tumor	52	Male	Chinese	Stage 2	Hepatic Flexure	Right	Yes	Adenocarcinoma	MAL3	26.9	Overweight	No	No	Moderately differentiated -Low grade	n/a	0.0105263	0	1.42105	0	44.2105	0	0	0	0	0.0105263	0	0	21.7684	1.2	0	0	0	0	23.2105	7.81053	0.157895	0	0	0	0.0526316	0.0947368	0.0526316
S083N	S083	normal	58	Female	Chinese	n/a	n/a	n/a	Yes	n/a	MAL3	19.5	Normal Weight	No	No	n/a	n/a	0	0.0105263	28.6632	0	34.5684	0	0	0	0	0	0	0	30.0737	0.473684	0	0	0	0	5.96842	0	0.221053	0	0	0	0	0.0210526	0
S083T	S083	tumor	58	Female	Chinese	Stage 1	Transverse	Left	Yes	Adenocarcinoma	MAL3	19.5	Normal Weight	No	No	Poorly differentiated -High grade	n/a	0	0	0.463158	0	32.0632	0	0	0	0	0	0	0	30.2526	31.1053	0	0	0	0	2.15789	3.67368	0.157895	0	0	0	0.0736842	0.0526316	0
S084N	S084	normal	60	Female	Chinese	n/a	n/a	n/a	No	n/a	MAL3	27.5	Overweight	Yes	Yes	n/a	n/a	0	0	2.83158	0	38.2737	0	0	0	0	0	0	0	48.4842	2.32632	0	0.0421053	0	0	7.33684	0.0315789	0.578947	0	0	0	0.0105263	0.0842105	0
S084T	S084	tumor	60	Female	Chinese	Stage 4	Sigmoid	Left	Yes	Adenocarcinoma	MAL3	27.5	Overweight	Yes	Yes	Well differentiated -Low grade	n/a	0.0315789	0	1.2	0	15.8947	0	0	0	0	0	0	0	70.3579	2.94737	0	0	0	0	9.09474	0	0.368421	0	0	0	0.0736842	0.0315789	0
S085N	S085	normal	66	Female	Chinese	n/a	n/a	n/a	No	n/a	MAL3	24.9	Normal Weight	No	No	n/a	n/a	0.242105	0.0631579	3.66316	0	24.0105	0	0	0.0105263	0	0.0526316	0	0	52.6842	1.73684	0	0	0	0	15.0421	0	0.463158	0	0	0	1.93684	0.0947368	0
S085T	S085	tumor	66	Female	Chinese	Stage 1	Sigmoid	Left	No	Adenocarcinoma	MAL3	24.9	Normal Weight	No	No	n/a	Mucinous adenocarcinoma	0.136842	0	1.05263	0	5.74737	0	0	0	0	0.0105263	0	0	44.3684	1.64211	0	0	0	0	41.9053	0.157895	0.284211	0	0	0	4.21053	0.0210526	0
S086T	S086	tumor	60	Female	Chinese	Stage 1	Cecum	Right	Yes	Adenocarcinoma	MAL3	18.8	Normal Weight	No	No	Moderately differentiated -Low grade	n/a	0.0631579	0	0.757895	0	14.1368	0	0	0	0	0	0	0	34.1895	27.6737	0	0	0	0	22.4947	0.0210526	0.147368	0	0.0105263	0	0.463158	0.0210526	0.0210526
S088N	S088	normal	76	Female	Chinese	n/a	n/a	n/a	No	n/a	MAL3	22.6	Normal Weight	No	No	n/a	n/a	0.810526	0	1.81053	0	47.2211	0	0	0	0	0	0	0.2	36.5158	0.789474	0	0	0	0	12.0947	0.231579	0.0631579	0	0.0105263	0	0.0315789	0.210526	0.0105263
S088T	S088	tumor	76	Female	Chinese	Stage 2	Rectosigmoid	Left	Yes	Adenocarcinoma	MAL3	22.6	Normal Weight	No	No	Moderately differentiated -Low grade	n/a	0	0	0.873684	0	38.5263	0	0	0	0	0.0105263	0	0	41.1158	1.10526	0	0	0	0	17.6947	0.0421053	0.273684	0	0	0	0.2	0.0315789	0
S089N	S089	normal	33	Female	Other	n/a	n/a	n/a	No	n/a	MAL3	17	Underweight	No	No	n/a	n/a	0.0210526	0	2.96842	0	20.3263	0	0	0	0	0	0	0	58.8105	1.8	0	0	0	0	15.1263	0	0.926316	0	0	0	0	0.0210526	0
S089T	S089	tumor	33	Female	Other	unknown	Cecum	Right	No	unknown	MAL3	17	Underweight	No	No	unknown	unknown	1.2	0	2.05263	0	21.5263	0	0	0	0.0105263	0	0	0	43.6211	3.93684	0	0	0	0	17.3474	0.0210526	9.83158	0	0.0315789	0	0.368421	0.0526316	0
S090N	S090	normal	75	Male	Chinese	n/a	n/a	n/a	No	n/a	MAL3	23.1	Normal Weight	No	Yes	n/a	n/a	1.02105	0	3.36842	0	30.4947	0	0	0	0	0	0	0	32.9263	2.74737	0	0.0105263	0	0	6.43158	0.115789	21.9684	0	0.115789	0	0.547368	0.252632	0
S090T	S090	tumor	75	Male	Chinese	Stage 2	Rectum	Left	Yes	Adenocarcinoma	MAL3	23.1	Normal Weight	No	Yes	Moderately differentiated -Low grade	n/a	2.12632	0	1.78947	0	26.9474	0	0	0	0	0	0	0	43.8211	3.05263	0	0.0105263	0	0	6.04211	0.115789	15.7263	0	0.0842105	0	0.115789	0.168421	0
S091N	S091	normal	70	Male	Malay	n/a	n/a	n/a	Yes	n/a	MAL3	24.9	Normal Weight	Yes	No	n/a	n/a	0.0421053	0	0.294737	0	61.9158	0	0	0.0105263	0	0	0	0.0105263	31.6	0.0315789	0	0	0	0	5.98947	0	0	0	0.0421053	0	0.0315789	0.0315789	0
S091T	S091	tumor	70	Male	Malay	Stage 1	Cecum	Right	Yes	Adenocarcinoma	MAL3	24.9	Normal Weight	Yes	No	Well differentiated -Low grade	n/a	0	0	0.947368	0	24.3684	0	0	0	0	0.0210526	0	0	59.6947	2.17895	0	0	0	0.0210526	11.7684	0.0842105	0.452632	0	0.178947	0	0.0842105	0.0421053	0.157895
S093N	S093	normal	65	Female	Indian	n/a	n/a	n/a	No	n/a	MAL3	26.8	Overweight	No	No	n/a	n/a	0	0	0.873684	0	30	0	0	0	0	0	0	0	18.8421	35.4	0	0	0	0	14.5053	0.0105263	0.294737	0	0	0	0.0315789	0.0421053	0
S093T	S093	tumor	65	Female	Indian	Stage 2	Cecum	Right	Yes	Adenocarcinoma	MAL3	26.8	Overweight	No	No	Moderately differentiated -Low grade	n/a	0	0.0526316	0.484211	0	6.63158	0	0	0.0105263	0	0	0	0	10.0211	1.23158	0	0	0	0	81.4105	0	0.0105263	0	0	0	0.0631579	0.0315789	0.0526316
S094N	S094	normal	55	Female	Indian	n/a	n/a	n/a	Yes	n/a	MAL3	36.5	Obese	No	No	n/a	n/a	0.0736842	0.0210526	5.68421	0	3.69474	0	0	0	0	0	0	0	40.8421	0.0421053	0	0	0	0.0105263	49.5158	0	0	0	0	0	0.0210526	0.0947368	0
S094T	S094	tumor	55	Female	Indian	Stage 2	Ascending	Right	Yes	Adenocarcinoma	MAL3	36.5	Obese	No	No	Moderately differentiated -Low grade	n/a	0	0	8.87368	0	7.49474	0	0	0	0	0	0	0.0105263	42.8842	4.69474	0	0	0	0	35.7789	0.0105263	0.147368	0	0	0	0.0421053	0.0631579	0
S095N	S095	normal	66	Female	Malay	n/a	n/a	n/a	No	n/a	MAL3	27.3	Overweight	No	No	n/a	n/a	0	0	5.18947	0	34.9158	0	0	0	0	0	0	0	29.1789	1.33684	0	0	0	0	28.9053	0.0210526	0.421053	0	0	0	0	0.0315789	0
S095T	S095	tumor	66	Female	Malay	Stage 1	Rectum	Left	Yes	Adenocarcinoma	MAL3	27.3	Overweight	No	No	Moderately differentiated -Low grade	n/a	0	0	3.8	0	17.0947	0	0	0	0	0	0	0	46.4947	17.2737	0	0	0	0	15.2316	0	0.0526316	0	0	0	0.0210526	0.0105263	0.0210526
S096N	S096	normal	65	Male	Chinese	n/a	n/a	n/a	No	n/a	MAL3	27.3	Overweight	Yes	Yes	n/a	n/a	0.284211	0	1.50526	0	18.8737	0	0	0	0.0210526	0	0	0	22.2	0.621053	0	0	0	0	55.8842	0	0.273684	0	0	0	0.2	0.136842	0
S096T	S096	tumor	65	Male	Chinese	Stage 1	Rectum	Left	Yes	Adenocarcinoma	MAL3	27.3	Overweight	Yes	Yes	Moderately differentiated -Low grade	n/a	0.0210526	0.0105263	0.778947	0	25.2316	0	0	0	0	0	0	0	36.8947	0.473684	0	0	0	0	36.1579	0.115789	0.0421053	0	0	0	0.231579	0.0315789	0.0105263
S097N	S097	normal	60	Female	Malay	n/a	n/a	n/a	Yes	n/a	MAL3	29.3	Overweight	No	No	n/a	n/a	0	0	4.52632	0	20.9474	0	0	0	0	0	0	0	62.9474	0.631579	0	0.0105263	0	0	10.2211	0	0.452632	0	0.0210526	0	0.0631579	0.178947	0
S097T	S097	tumor	60	Female	Malay	Stage 3	Sigmoid	Left	Yes	Adenocarcinoma	MAL3	29.3	Overweight	No	No	Moderately differentiated -Low grade	n/a	0	0	5.56842	0	16.0842	0	0	0	0	0	0	0	69.9579	0.978947	0	0.0105263	0	0	6.97895	0.0736842	0.0105263	0	0	0	0.221053	0.0947368	0.0210526
S098N	S098	normal	52	Female	Chinese	n/a	n/a	n/a	No	n/a	MAL3	37.7	Obese	No	No	n/a	n/a	0.0105263	0.0315789	1.58947	0.0105263	44.2316	0	0	0	0	0	0	0	30.6632	0.105263	0	0	0.0105263	0	22.9053	0	0	0.0631579	0.0421053	0	0.252632	0.0842105	0
S098T	S098	polyp	52	Female	Chinese	n/a	Transverse	Left	Yes	Tubulovillus adenoma	MAL3	37.7	Obese	No	No	n/a	n/a	0	0	2.2	0	64.5158	0	0	0	0	0	0	0	12.4105	0.0421053	0	0	0	0.0105263	20.4316	0	0.0315789	0	0	0	0.0210526	0.105263	0.231579
S099N	S099	normal	63	Female	Malay	n/a	n/a	n/a	Yes	n/a	MAL3	30.4	Obese	No	No	n/a	n/a	0	0.0105263	0.789474	0	35.9368	0	0	0	0	0	0	0	56.4947	0.0842105	0	0	0	0	6.6	0	0.0421053	0.0105263	0	0	0.0105263	0.0210526	0
S099T	S099	tumor	63	Female	Malay	Stage 1	Cecum	Right	Yes	Adenocarcinoma	MAL3	30.4	Obese	No	No	Moderately differentiated -Low grade	n/a	0	0	1.28421	0	19.9684	0	0	0	0	0	0	0	47.0211	0.294737	0	0	0	0	31.0947	0	0.2	0	0	0	0.0947368	0.0210526	0.0210526
S100N	S100	normal	68	Female	Chinese	n/a	n/a	n/a	Yes	n/a	MAL3	20.7	Normal Weight	No	Yes	n/a	n/a	0.0105263	0.0105263	2.29474	0	21.3579	0	0	0.0105263	0	0	0	0	67.0421	0.2	0	0	0	0	8.58947	0	0.0315789	0	0.0631579	0	0.305263	0.0842105	0
S100T	S100	tumor	68	Female	Chinese	Stage 2	Transverse	Left	Yes	Adenocarcinoma	MAL3	20.7	Normal Weight	No	Yes	Moderately differentiated -Low grade	n/a	0	0	1.4	0	23.9474	0	0	0	0.0105263	0	0	0	55.9368	1.6	0	0	0	0	16.7263	0.0105263	0.210526	0	0.0210526	0	0.0842105	0.0526316	0
S101N	S101	normal	56	Male	Chinese	n/a	n/a	n/a	Yes	n/a	MAL3	20.3	Normal Weight	No	No	n/a	n/a	0	0	1.24211	0	30.2632	0	0	0	0	0	0	0	59.7053	1.32632	0	0	0	0	6.90526	0.0210526	0.0526316	0	0.0105263	0	0.442105	0.0210526	0.0105263
S101T	S101	tumor	56	Male	Chinese	Stage 3	Cecum	Right	Yes	Adenocarcinoma	MAL3	20.3	Normal Weight	No	No	Moderately differentiated -Low grade	n/a	0	0	1.35789	0	38.5053	0	0	0	0.0105263	0.0105263	0	0	45.0947	6.48421	0	0	0	0	8.06316	0.284211	0.0947368	0	0	0	0.0631579	0.0210526	0.0105263
S102N	S102	normal	62	Female	Indian	n/a	n/a	n/a	Yes	n/a	MAL3	25.7	Overweight	No	No	n/a	n/a	0	0	0.989474	0	27.6316	0	0	0	0	0	0	0	42.2211	0.242105	0	0	0	0	9.27368	0	0.0105263	0	0.0105263	0	19.5263	0.0947368	0
S102T	S102	tumor	62	Female	Indian	Stage 3	Sigmoid	Left	Yes	Adenocarcinoma	MAL3	25.7	Overweight	No	No	Moderately differentiated -Low grade	n/a	0	0	1.81053	0	34.7895	0	0	0	0	0	0	0	35.2842	0.263158	0	0	0	0	14.3368	0	0.0105263	0	0	0	13.4421	0.0315789	0.0315789
S105N	S105	normal	49	Male	Malay	n/a	n/a	n/a	Yes	n/a	MAL3	27.5	Overweight	No	No	n/a	n/a	0.115789	0	1.46316	0	36.4105	0	0	0	0	0	0	0	54.5474	0.631579	0	0	0	0	6.30526	0.0105263	0.0631579	0	0.0421053	0	0.326316	0.0842105	0
S105T	S105	tumor	49	Male	Malay	Stage 2	Sigmoid	Left	Yes	Adenocarcinoma	MAL3	27.5	Overweight	No	No	Moderately differentiated -Low grade	n/a	0.147368	0	0.610526	0	41.1684	0	0	0	0	0.0105263	0	0	48.2421	2.10526	0	0	0	0	7.03158	0	0.526316	0	0	0	0.0526316	0.0631579	0.0421053
S106N	S106	normal	63	Male	Chinese	n/a	n/a	n/a	Yes	n/a	MAL3	16.2	Underweight	No	No	n/a	n/a	0	0.0315789	1.23158	0	56.2947	0	0	0.0210526	0	0	0	0	31.4421	0.905263	0	0	0	0.0105263	10	0	0	0	0.0105263	0	0	0.0526316	0
S106T	S106	tumor	63	Male	Chinese	Stage 2	Sigmoid	Left	Yes	Adenocarcinoma	MAL3	16.2	Underweight	No	No	Moderately differentiated -Low grade	n/a	0	0	0.315789	0	55.7158	0	0	0	0	0	0	0	24.8947	0.852632	0	0	0	0	18.0211	0	0.0105263	0	0.0631579	0	0.0105263	0.0315789	0.0842105
S107N	S107	normal	88	Female	Chinese	n/a	n/a	n/a	Yes	n/a	MAL3	15.6	Underweight	No	No	n/a	n/a	0	0	0.421053	0	40.2632	0	0	0	0	0	0	0	47.0526	6.88421	0	0	0	0	4.6	0	0.0105263	0.0105263	0.0421053	0	0.652632	0.0631579	0
S107T	S107	tumor	88	Female	Chinese	Stage 3	Cecum	Right	Yes	Adenocarcinoma	MAL3	15.6	Underweight	No	No	Moderately differentiated -Low grade	n/a	0	0	0.631579	0	45.1895	0	0	0	0	0	0	0	34.3158	6.03158	0	0	0	0	13.6632	0	0	0	0.0421053	0	0.0842105	0.0315789	0.0105263
S109N	S109	normal	66	Female	Indian	n/a	n/a	n/a	Yes	n/a	MAL3	40.9	Obese	No	No	n/a	n/a	0.0105263	0.368421	1.81053	0.0105263	25.3579	0	0	0.0631579	0	0	0	0	55.8737	1.4	0	0	0.0526316	0.0105263	13.5053	0	0	0.115789	0	0	0.252632	1.01053	0.0105263
S109T	S109	tumor	66	Female	Indian	Stage 2	Splenic Flexure	Left	Yes	Adenocarcinoma	MAL3	40.9	Obese	No	No	Well differentiated -Low grade	n/a	0.0210526	0	0.515789	0	34.1474	0	0	0	0	0	0	0.0105263	41.6632	5.29474	0	0	0	0	18.1789	0	0.0736842	0	0	0	0.0526316	0.0421053	0
S110N	S110	normal	76	Male	Chinese	n/a	n/a	n/a	Yes	n/a	MAL3	20.1	Normal Weight	No	No	n/a	n/a	0.136842	0.0315789	5.15789	0	34.7684	0	0	0.0105263	0	0	0	0	51	0.273684	0	0.0210526	0	0	8.09474	0	0.126316	0	0.0315789	0	0.0315789	0.305263	0
S110T	S110	tumor	76	Male	Chinese	Stage 1	Descending	Left	Yes	Adenocarcinoma	MAL3	20.1	Normal Weight	No	No	Moderately differentiated -Low grade	n/a	0.168421	0	0.663158	0	8.74737	0	0	0	0	0	0	0	9.37895	0.873684	0	0	0	0	79.6947	0.0421053	0.168421	0	0	0	0.231579	0.0315789	0
S111N	S111	normal	67	Female	Chinese	n/a	n/a	n/a	Yes	n/a	MAL3	33.7	Obese	No	No	n/a	n/a	0.652632	0.0105263	0.357895	0	28.1789	0	0	0	0	0	0	0	53.6526	0.231579	0	0	0	0	16.7053	0	0.0421053	0	0.0105263	0	0.0210526	0.136842	0
S111T	S111	tumor	67	Female	Chinese	Stage 2	Transverse	Left	Yes	Adenocarcinoma	MAL3	33.7	Obese	No	No	Moderately differentiated -Low grade	n/a	1.11579	0	0.389474	0	39.1579	0	0	0	0.0210526	0	0	0	41.2	0.684211	0	0	0	0	17.1895	0.0315789	0.0210526	0	0.0631579	0	0.0105263	0.0947368	0.0210526
S112N	S112	normal	60	Male	Indian	n/a	n/a	n/a	No	n/a	MAL3	24.6	Normal Weight	No	No	n/a	n/a	0.0105263	0	2.21053	0	30.6	0	0	0	0.0526316	0	0	0	29.4737	0.115789	0	0	0	0	29.6421	0	0.0526316	0.0105263	0	0	7.76842	0.0315789	0.0315789
S112T	S112	tumor	60	Male	Indian	Stage 3	Rectosigmoid	Left	No	Adenocarcinoma	MAL3	24.6	Normal Weight	No	No	Moderately differentiated -Low grade	n/a	0.0210526	0	2.82105	0	19.0316	0	0	0	0	0	0	0	28.0737	0.136842	0	0	0	0	46.5895	0	0.0105263	0	0	0	3.28421	0.0315789	0
S114N	S114	normal	70	Male	Other	n/a	n/a	n/a	No	n/a	MAL3	19.2	Normal Weight	No	No	n/a	n/a	4.42105	0	2.36842	0	20.9789	0	0	0	0	0	0	0	42.9158	0.231579	0	0	0	0	19.0947	0.0105263	0.8	0	0	0	8.13684	1.04211	0
S114T	S114	tumor	70	Male	Other	n/a	Sigmoid	Left	No	Adenocarcinoma	MAL3	19.2	Normal Weight	No	No	Poorly differentiated -High grade	n/a	7.68421	0	6.8	0	17.1684	0	0	0	0.0210526	0	0	0	46.7263	1.11579	0	0	0	0	16.3474	0	0.294737	0	0	0	2.51579	1.32632	0
S115N	S115	normal	74	Female	Chinese	n/a	n/a	n/a	No	n/a	MAL3	20.5	Normal Weight	No	No	n/a	n/a	0	0	1.48421	0	17.9158	0	0	0	0	0	0	0	16.4526	0.231579	0	0	0	0	63.5684	0	0.0105263	0	0.0210526	0	0.231579	0.0631579	0.0210526
S115T	S115	tumor	74	Female	Chinese	unknown	Sigmoid	Left	Yes	Adenocarcinoma	MAL3	20.5	Normal Weight	No	No	Moderately differentiated -Low grade	n/a	0	0	2.82105	0	19.7368	0	0	0	0.0105263	0	0	0	18.0421	1.45263	0	0	0	0	57.7053	0	0.0315789	0	0.0421053	0	0.0631579	0.0526316	0
S116N	S116	normal	48	Male	Chinese	n/a	n/a	n/a	Yes	n/a	MAL3	18.7	Normal Weight	Yes	No	n/a	n/a	0	0	1.42105	0	39.4	0	0	0	0	0	0	0	38.0737	7.06316	0	0	0	0	6.69474	0	0.0842105	0	0	0	7.23158	0.0315789	0
S116T	S116	tumor	48	Male	Chinese	Stage 3	Rectum	Left	Yes	Adenocarcinoma	MAL3	18.7	Normal Weight	Yes	No	Moderately differentiated -Low grade	n/a	0	0	2.02105	0	29.7368	0	0	0	0	0	0	0	34.5158	11.8947	0	0	0	0	18.6105	0	0.284211	0	0	0	2.89474	0.0421053	0
S117N	S117	normal	78	Male	Chinese	n/a	n/a	n/a	Yes	n/a	MAL3	17	Underweight	No	Yes	n/a	n/a	0.0947368	0	1.90526	0	23.3158	0	0	0	0	0	0	0	49.2316	1.56842	0	0	0	0	23.0211	0.263158	0.0842105	0	0.0105263	0	0.410526	0.0842105	0.0105263
S117T	S117	tumor	78	Male	Chinese	Stage 4	Cecum	Right	Yes	Adenocarcinoma	MAL3	17	Underweight	No	Yes	Moderately differentiated -Low grade	n/a	0.0105263	0	0.768421	0	18.3474	0	0	0	0.0421053	0.0105263	0	0	32.6316	34.0316	0	0	0	0	13.8842	0	0.0842105	0	0.0526316	0	0.0315789	0.0842105	0.0210526
S118N	S118	normal	67	Male	Chinese	n/a	n/a	n/a	Yes	n/a	MAL3	23.6	Normal Weight	No	Yes	n/a	n/a	0.115789	0	2.77895	0	38.4421	0	0	0	0	0	0	0	50.5684	0.726316	0	0.0105263	0	0	7.11579	0	0.0421053	0.0105263	0	0	0.168421	0.0210526	0
S118T	S118	tumor	67	Male	Chinese	Stage 1	Hepatic Flexure	Right	Yes	Adenocarcinoma	MAL3	23.6	Normal Weight	No	Yes	Moderately differentiated -Low grade	n/a	0.178947	0	0.305263	0	10.3474	0	0	0	0	0	0	0	7.31579	1.97895	0	0	0	0	79.6	0	0	0	0.0947368	0	0.0842105	0.0421053	0.0526316
S119N	S119	normal	79	Male	Chinese	n/a	n/a	n/a	Yes	n/a	MAL3	25.7	Overweight	Yes	No	n/a	n/a	0.0105263	0	1.83158	0	34.3053	0	0	0	0	0	0	0	59.8211	0.0315789	0	0	0	0	3.72632	0	0.0315789	0	0	0	0.178947	0.0631579	0
S119T	S119	tumor	79	Male	Chinese	Stage 4	Transverse	Left	Yes	Adenocarcinoma	MAL3	25.7	Overweight	Yes	No	Poorly differentiated -High grade	n/a	0.0210526	0	0.642105	0	41.4526	0	0	0	0	0	0	0	50.7684	1.02105	0	0	0	0	5.41053	0	0.547368	0	0.0842105	0	0.0105263	0.0105263	0.0315789
S120N	S120	normal	62	Female	Indian	n/a	n/a	n/a	Yes	n/a	MAL3	24.3	Normal Weight	No	No	n/a	n/a	0.0210526	0	1.23158	0	43.5789	0	0	0.0526316	0	0	0	0	36.5053	6.15789	0	0	0	0	10.1579	0.0105263	0.0210526	0	2.07368	0.0210526	0	0.168421	0
S120T	S120	tumor	62	Female	Indian	Stage 3	Ascending	Right	Yes	Adenocarcinoma	MAL3	24.3	Normal Weight	No	No	Poorly differentiated -High grade	n/a	0	0	0.284211	0	24.3053	0	0	0	0	0	0	0	14.0947	38.8632	0	0	0	0	6.51579	0	0.0210526	0	15.9053	0	0	0.0105263	0
S122N	S122	normal	90	Female	Chinese	n/a	n/a	n/a	Yes	n/a	MAL3	19.1	Normal Weight	No	No	n/a	n/a	0.0210526	0	1.30526	0.147368	18.4842	0	0	0.0947368	0.0421053	0	0	0	36.4	0.0210526	0	0	0	0	42.6211	0.0105263	0	0.305263	0	0	0.0210526	0.526316	0
S122T	S122	tumor	90	Female	Chinese	Stage 4	Hepatic Flexure	Right	Yes	Adenocarcinoma	MAL3	19.1	Normal Weight	No	No	n/a	Mucinous adenocarcinoma	0	0	0.484211	0	19.4737	0	0	0	0.0105263	0	0	0	33.3368	1.31579	0	0	0	0	45.1684	0	0.0105263	0	0.0947368	0	0.0421053	0.0421053	0.0210526
S123N	S123	normal	74	Male	Chinese	n/a	n/a	n/a	Yes	n/a	MAL3	26.4	Overweight	Yes	No	n/a	n/a	0.0315789	0	0.673684	0	39.1789	0	0	0.0210526	0	0	0	0	35.1158	0.610526	0	0	0.0105263	0	23.9474	0.0105263	0.0315789	0	0.0105263	0	0	0.347368	0.0105263
S123T	S123	tumor	74	Male	Chinese	Stage 1	Ascending	Right	Yes	Adenocarcinoma	MAL3	26.4	Overweight	Yes	No	Moderately differentiated -Low grade	n/a	0	0	0.694737	0	31.7684	0	0	0	0	0	0	0	47.4737	0.326316	0	0	0	0	19.6737	0	0	0	0	0	0	0.0315789	0.0210526
S124T	S124	tumor	43	Female	Chinese	Stage 2	Rectum	Left	Yes	Adenocarcinoma	MAL3	20.6	Normal Weight	No	No	Moderately differentiated -Low grade	n/a	0	0	0.136842	0	4.82105	0	0	0	0.0105263	0	0	0	9.33684	2.15789	0	0	0	0	83.3053	0	0	0	0	0	0.210526	0.0105263	0.0105263
S125N	S125	normal	78	Female	Chinese	n/a	n/a	n/a	Yes	n/a	MAL3	17.1	Underweight	No	No	n/a	n/a	0.0210526	0	0.410526	0	22.0526	0	0	0	0	0	0	0	24.4105	3.07368	0	0	0	0	49.8737	0.0105263	0	0	0.0315789	0	0.0526316	0.0421053	0.0210526
S125T	S125	tumor	78	Female	Chinese	Stage 2	Cecum	Right	Yes	Adenocarcinoma	MAL3	17.1	Underweight	No	No	n/a	Mucinous adenocarcinoma	0	0	0.821053	0	17.2421	0	0	0.0105263	0	0	0	0.0105263	28.8947	14.6421	0	0	0	0	37.7684	0.0105263	0.305263	0	0.0105263	0	0.242105	0.0315789	0.0105263
S126N	S126	normal	73	Male	Chinese	n/a	n/a	n/a	No	n/a	MAL3	23.9	Normal Weight	No	No	n/a	n/a	0	0	1.03158	0	36.7474	0	0	0	0	0	0	0	29.6842	24.2842	0	0	0	0	8.09474	0	0.0105263	0	0.0105263	0	0.0842105	0.0315789	0.0210526
S126T	S126	tumor	73	Male	Chinese	Stage 3	Sigmoid	Left	No	Adenocarcinoma	MAL3	23.9	Normal Weight	No	No	Moderately differentiated -Low grade	unknown	0	0	0.831579	0	23.2842	0	0	0.0105263	0	0	0	0	29.8526	42.6421	0	0	0	0	3.30526	0	0.0210526	0	0	0	0.0210526	0.0315789	0
S127N	S127	normal	31	Male	Malay	n/a	n/a	n/a	Yes	n/a	MAL3	19	Normal Weight	Yes	No	n/a	n/a	2.83158	0	6.37895	0	16.8105	0	0	0	0.0210526	0	0	0	39.8526	0.263158	0	0	0	0	12	4.48421	0.778947	0	0	0	16.3474	0.221053	0.0105263
S127T	S127	tumor	31	Male	Malay	Stage 4	Sigmoid	Left	Yes	Adenocarcinoma	MAL3	19	Normal Weight	Yes	No	Poorly differentiated -High grade	n/a	1.38947	0	2.41053	0	24.4316	0	0	0	0.0315789	0	0	0	28.3895	0.0947368	0	0	0	0	15.4421	0	0.757895	0	0	0	26.8421	0.210526	0
S128N	S128	normal	76	Male	Chinese	n/a	n/a	n/a	No	n/a	MAL3	21.5	Normal Weight	No	No	n/a	n/a	0	0	0.473684	0	28.6211	0	0	0	0.0105263	0	0	0	47.3895	16.1263	0	0	0	0	6.49474	0	0	0	0.0210526	0	0.821053	0.0421053	0
S128T	S128	tumor	76	Male	Chinese	Stage 4	Sigmoid	Left	No	Adenocarcinoma	MAL3	21.5	Normal Weight	No	No	Moderately differentiated -Low grade	n/a	0	0	0.368421	0	25.2737	0	0	0	0	0	0	0	43.4526	23.7368	0	0	0	0	6.97895	0.0210526	0.0421053	0	0.0736842	0	0.0210526	0.0315789	0
S129N	S129	normal	47	Male	Malay	n/a	n/a	n/a	Yes	n/a	MAL3	20.7	Normal Weight	No	No	n/a	n/a	0	0	2	0	24.0632	0	0	0	0.0105263	0	0	0	54.0737	0.326316	0	0	0	0	19.2842	0.0210526	0.0842105	0	0	0	0.0947368	0.0421053	0
S129T	S129	tumor	47	Male	Malay	Stage 2	Descending	Left	Yes	Adenocarcinoma	MAL3	20.7	Normal Weight	No	No	Moderately differentiated -Low grade	n/a	0	0.0105263	0.147368	0	12.9263	0	0.0105263	0.0315789	0	0	0	0	1.36842	0.231579	0	0	0	0	85.1579	0	0	0	0.0105263	0	0.0105263	0.0736842	0.0210526
S130N	S130	normal	48	Female	Malay	n/a	n/a	n/a	Yes	n/a	MAL3	29.3	Overweight	No	No	n/a	n/a	0.147368	0	0.736842	0	34.1895	0	0	0	0	0	0	0	36.8737	12.2526	0	0	0	0	15.6842	0.0105263	0.0105263	0.0105263	0.0105263	0	0.0315789	0.0421053	0
S130T	S130	tumor	48	Female	Malay	Stage 3	Cecum	Right	Yes	Adenocarcinoma	MAL3	29.3	Overweight	No	No	Moderately differentiated -Low grade	n/a	0.0105263	0.0105263	0.389474	0	31.2211	0	0	0	0	0	0	0	12.7895	40.8	0	0	0	0	14.6526	0.0421053	0.0105263	0	0.0105263	0	0	0.0315789	0.0315789
S132T	S132	tumor	74	Male	Chinese	Stage 2	Rectum	Left	Yes	Adenocarcinoma	MAL3	21.6	Normal Weight	No	No	Moderately differentiated -Low grade	n/a	0	0	1.64211	0	63.8737	0	0	0.0105263	0	0.0210526	0	0	18.4842	10.9579	0	0	0	0	4.92632	0	0	0	0	0	0	0.0736842	0.0105263
S133N	S133	normal	64	Female	Malay	n/a	n/a	n/a	No	n/a	MAL3	23.4	Normal Weight	No	No	n/a	n/a	0	0	0.189474	0	51.4105	0	0	0	0.0105263	0	0	0	30.2105	0.905263	0	0	0	0	17.0842	0	0	0	0.0105263	0	0.126316	0.0526316	0
S133T	S133	tumor	64	Female	Malay	unknown	Sigmoid	Left	No	unknown	MAL3	23.4	Normal Weight	No	No	unknown	unknown	0.0315789	0	1.71579	0	25.2737	0	0	0.0105263	0	0	0	0	36.2421	11.2105	0	0	0	0	24.0737	0	1.25263	0	0.0315789	0	0.115789	0.0210526	0.0210526
S134N	S134	normal	80	Female	Chinese	n/a	n/a	n/a	No	n/a	MAL3	20.9	Normal Weight	No	No	n/a	n/a	0.0421053	0	0.147368	0	1.91579	0	0	0	0	0	0	0	85.3895	0.168421	0	0	0	0	12.1474	0	0.0421053	0.0105263	0	0	0.0842105	0.0526316	0
S134T	S134	tumor	80	Female	Chinese	unknown	Cecum	Right	No	unknown	MAL3	20.9	Normal Weight	No	No	unknown	unknown	0.0526316	0	1.4	0	6.05263	0	0	0.0210526	0	0.0105263	0	0	32.1263	2.42105	0	0	0	0	57.8316	0	0.0105263	0	0.0421053	0	0.0210526	0.0105263	0

## Sheet: S2C | class
SpecimenID	PID	Type	Age	Sex	Ethnicity	Tumor Stage	Tumor Site	Tumor Location	Biofilm Status	Tumor pathology	Sequencing Cohort	BMI	BMI category	Ever smoker	Alcohol Consumption	Tumor grade	Mucinous	k_Archaea.p_Euryarchaeota.c_Halobacteria	k_Archaea.p_Euryarchaeota.c_Methanobacteria	k_Archaea.p_Euryarchaeota.c_Methanomicrobia	k_Archaea.p_Euryarchaeota.c_Thermoplasmata	k_Archaea.p_Euryarchaeota.c_unassigned	k_Bacteria.p_Acidobacteria.c_Acidobacteria_Gp1	k_Bacteria.p_Acidobacteria.c_Acidobacteria_Gp23	k_Bacteria.p_Acidobacteria.c_Acidobacteria_Gp3	k_Bacteria.p_Acidobacteria.c_Holophagae	k_Bacteria.p_Actinobacteria.c_Actinobacteria	k_Bacteria.p_Armatimonadetes.c_Armatimonadia	k_Bacteria.p_Armatimonadetes.c_Incertae_sedis	k_Bacteria.p_Bacteroidetes.c_Bacteroidetes_incertae_sedis	k_Bacteria.p_Bacteroidetes.c_Bacteroidia	k_Bacteria.p_Bacteroidetes.c_Flavobacteria	k_Bacteria.p_Bacteroidetes.c_Sphingobacteria	k_Bacteria.p_Bacteroidetes.c_unassigned	k_Bacteria.p_Chlamydiae.c_Chlamydiae	k_Bacteria.p_Chlorobi.c_Ignavibacteria	k_Bacteria.p_Chloroflexi.c_Anaerolineae	k_Bacteria.p_Chloroflexi.c_Caldilineae	k_Bacteria.p_Chloroflexi.c_Chloroflexi	k_Bacteria.p_Chloroflexi.c_Dehalococcoidetes	k_Bacteria.p_Chloroflexi.c_Incertae_sedis	k_Bacteria.p_Chloroflexi.c_Ktedonobacteria	k_Bacteria.p_Chloroflexi.c_Thermomicrobia	k_Bacteria.p_Chloroflexi.c_unassigned	k_Bacteria.p_Deferribacteres.c_Deferribacteres	k_Bacteria.p_DeinococcusThermus.c_Deinococci	k_Bacteria.p_Elusimicrobia.c_Elusimicrobia	k_Bacteria.p_Fibrobacteres.c_Fibrobacteria	k_Bacteria.p_Firmicutes.c_Bacilli
S002N	S002	normal	77	Female	Chinese	n/a	n/a	n/a	No	n/a	MAL1	21.9	Normal Weight	No	No	n/a	n/a	0	0.0315789	0	0	0	0	0	0	0	5.53684	0	0	0	25.2105	0.0842105	0	0	0	0	0	0	0	0	0	0	0	0	0	0	0	0	15.4737
S002T	S002	tumor	77	Female	Chinese	Stage 3	Sigmoid	Left	No	Adenocarcinoma	MAL1	21.9	Normal Weight	No	No	Moderately differentiated -Low grade	n/a	0	0.0105263	0	0	0	0	0	0	0	4.72632	0	0	0	20.6737	0.0842105	0	0	0	0	0	0	0	0	0	0	0	0	0	0	0	0	18.6316
S003N	S003	normal	68	Female	Malay	n/a	n/a	n/a	Yes	n/a	MAL1, MAL2	19.6	Normal Weight	No	No	n/a	n/a	0	0	0	0	0	0	0	0	0	1.96842	0	0	0	10.5263	0.0105263	0.126316	0	0	0	0	0	0	0	0	0	0	0	0	0	0	0	2.15789
S003T	S003	tumor	68	Female	Malay	Stage 2	Cecum,Ascending	Right	Yes	Adenocarcinoma	MAL1 , MAL2	19.6	Normal Weight	No	No	Well differentiated -Low grade	n/a	0	0	0	0	0	0	0	0	0	0.115789	0	0	0	3.12632	0.105263	0	0	0	0	0	0	0	0	0	0	0	0	0	0	0	0	32.4421
S004N	S004	normal	59	Male	Chinese	n/a	n/a	n/a	Yes	n/a	MAL3	21.8	Normal Weight	No	Yes	n/a	n/a	0	0	0	0	0	0	0	0	0	0.168421	0	0	0	0.547368	0	0	0.0105263	0	0	0	0	0	0	0	0	0	0	0	0	0	0	17.7263
S004T	S004	tumor	59	Male	Chinese	Stage 4	Cecum	Right	unknown	Adenocarcinoma	MAL3	21.8	Normal Weight	No	Yes	Moderately differentiated -Low grade	Mucinous adenocarcinoma	0	0	0	0	0	0	0	0	0	4.2	0	0	0	3.82105	0.347368	0.0105263	0.0105263	0	0	0	0	0	0	0	0	0	0	0	0	0	0	19.1053
S005T	S005	tumor	60	Female	Malay	n/a	n/a	n/a	Yes	n/a	MAL1, MAL2	26.7	Overweight	No	No	n/a	n/a	0	0	0	0	0	0	0	0	0	1.23158	0	0	0	26.1579	0	0	0	0	0	0	0	0	0	0	0	0	0	0	0	0	0	17.5579
S005N	S005	normal	60	Female	Malay	Stage 3	Cecum	Right	Yes	Adenocarcinoma	MAL1 , MAL2, MAL3	26.7	Overweight	No	No	Moderately differentiated -Low grade	n/a	0	0	0	0	0	0.0105263	0	0	0	1.78947	0	0	0	34.8842	0	0.136842	0	0	0	0	0	0	0	0	0	0	0	0	0	0	0	1.14737
S006N	S006	normal	79	Male	Indian	n/a	n/a	n/a	No	n/a	MAL1	20.4	Normal Weight	Yes	Yes	n/a	n/a	0	0	0	0	0	0	0	0	0	3.4	0	0	0	38.6	0	0	0	0	0	0	0	0	0	0	0	0.0210526	0	0	0	0	0	6.81053
S006T	S006	tumor	79	Male	Indian	Stage 2	Sigmoid	Left	No	Adenocarcinoma	MAL1	20.4	Normal Weight	Yes	Yes	Moderately differentiated -Low grade	n/a	0	0	0	0	0	0	0	0	0	0.715789	0	0	0	19.0737	2.07368	0	0	0	0	0	0	0	0	0	0	0	0	0	0	0	0	33.9579
S007N	S007	normal	71	Male	Chinese	n/a	n/a	n/a	No	n/a	MAL1	23.2	Normal Weight	No	Yes	n/a	n/a	0	0.0105263	0	0	0	0	0	0	0	1.68421	0	0	0	34.9158	0.0421053	0	0.0105263	0	0	0	0	0	0	0	0	0	0	0	0	11.5579	0	0.336842
S007T	S007	tumor	71	Male	Chinese	Stage 1	Rectum	Left	No	Adenocarcinoma	MAL1	23.2	Normal Weight	No	Yes	Moderately differentiated -Low grade	n/a	0	0	0	0	0	0	0	0	0	5.44211	0	0	0	32.8737	0.0315789	0	0.0105263	0	0	0	0	0	0	0	0	0	0	0	0	10.3684	0	0.347368
S008N	S008	normal	72	Male	Malay	n/a	n/a	n/a	Yes	n/a	MAL1, MAL2	22.4	Normal Weight	Yes	No	n/a	n/a	0	0	0	0	0	0	0	0	0	20.2316	0	0	0	19.2842	0.0421053	0	0.0105263	0	0	0	0	0	0	0	0	0	0	0	0	0	0	0.494737
S008T	S008	tumor	72	Male	Malay	Stage 4	Rectum	Left	Yes	Adenocarcinoma	MAL1, MAL2, MAL3	22.4	Normal Weight	Yes	No	Moderately differentiated -Low grade	n/a	0	0	0	0	0	0	0	0	0	13.4526	0	0	0	29.1579	0	0	0.0842105	0	0	0	0	0	0	0	0	0	0	0	0	0.0105263	0	0.652632
S009N	S009	normal	58	Female	Chinese	n/a	n/a	n/a	Yes	n/a	MAL1	20.4	Normal Weight	No	No	n/a	n/a	0	0	0	0	0	0	0	0	0	1	0	0	0	18.1579	0	0	0	0	0	0	0	0	0	0	0	0	0	0	0	0	0	4.82105
S009T	S009	tumor	58	Female	Chinese	Stage 4	Splenic Flexure	Left	Yes	Adenocarcinoma	MAL1	20.4	Normal Weight	No	No	Moderately differentiated -Low grade	n/a	0	0	0	0	0	0	0	0	0	1.71579	0	0	0	16.3895	0	0	0	0	0	0	0	0	0	0	0	0	0	0	0	0	0	7.11579
S010N	S010	normal	58	Female	Malay	n/a	n/a	n/a	Yes	n/a	MAL1	27.9	Overweight	No	No	n/a	n/a	0	0	0	0	0	0	0	0	0	1.24211	0	0	0	31.4737	0	0	0	0	0	0	0	0	0	0	0	0	0	0	0	0	0	21.4947
S010T	S010	tumor	58	Female	Malay	Stage 2	Rectum	Left	Yes	Adenocarcinoma	MAL1, MAL3	27.9	Overweight	No	No	Well differentiated -Low grade	n/a	0	0	0	0	0	0	0	0	0	1.06316	0	0	0	24.7789	0.0105263	0	0	0	0	0	0	0	0	0	0	0	0	0	0	0	0	30.9684
S011N	S011	normal	67	Male	Chinese	n/a	n/a	n/a	Yes	n/a	MAL1	29.1	Overweight	No	No	n/a	n/a	0	0	0	0	0	0	0	0	0	5.90526	0	0	0	37.5474	0	0	0	0	0	0	0	0	0	0	0	0	0	0	0	0	0	0.0631579
S011T	S011	tumor	67	Male	Chinese	Stage 2	Sigmoid	Left	Yes	Adenocarcinoma	MAL1	29.1	Overweight	No	No	Moderately differentiated -Low grade	n/a	0	0	0	0	0	0	0	0	0	18.7368	0	0	0	33.1368	0	0	0.0105263	0	0	0	0	0	0	0	0	0	0	0	0	0	0	4.84211
S012N	S012	normal	77	Male	Indian	n/a	n/a	n/a	No	n/a	MAL1	27.2	Overweight	No	No	n/a	n/a	0	0	0	0	0	0	0	0	0	4.96842	0	0	0	21.2105	0.0210526	0	0	0	0	0	0	0	0	0	0	0	0	0	0	0	0	10.1789
S012T	S012	tumor	77	Male	Indian	Stage 2	Rectosigmoid	Left	No	Adenocarcinoma	MAL1	27.2	Overweight	No	No	Moderately differentiated -Low grade	n/a	0	0	0	0	0	0	0	0	0	2.23158	0	0	0	18.8105	0	0	0	0	0	0	0	0	0	0	0	0	0	0	0	0	0	23
S013N	S013	normal	59	Female	Malay	n/a	n/a	n/a	No	n/a	MAL1	23.2	Normal Weight	No	No	n/a	n/a	0	0	0	0	0	0	0	0	0	10.7053	0	0	0	13.4316	0	0	0	0	0	0	0	0	0	0	0	0	0	0	0	0	0	18.1895
S013T	S013	tumor	59	Female	Malay	Stage 3	Sigmoid	Left	No	Adenocarcinoma	MAL1	23.2	Normal Weight	No	No	unknown	unknown	0	0	0	0	0	0	0	0	0	3.51579	0	0	0	5.67368	0	0	0	0	0	0	0	0	0	0	0	0	0	0	0	0	0	23.4842
S014N	S014	normal	70	Female	Chinese	n/a	n/a	n/a	No	n/a	MAL1	16.4	Underweight	No	No	n/a	n/a	0	0	0	0	0	0	0	0	0	13.7684	0	0	0	24.0105	0.147368	0	0	0	0	0	0	0	0	0	0	0	0	0	0	0	0	0.6
S014T	S014	tumor	70	Female	Chinese	Stage 3	Sigmoid	Left	No	Adenocarcinoma	MAL1	16.4	Underweight	No	No	Moderately differentiated -Low grade	n/a	0	0	0	0	0	0	0	0	0	1.12632	0	0	0	38.6632	0.936842	0	0	0	0	0	0	0	0	0	0	0	0	0	0	0	0	23.0526
S015N	S015	normal	72	Female	Indian	n/a	n/a	n/a	No	n/a	MAL1	28.3	Overweight	No	No	n/a	n/a	0	0	0	0	0	0	0	0	0	14.1474	0	0	0	36.0632	0.0105263	0	0	0	0	0	0	0	0	0	0	0	0	0	0	0	0	0.452632
S015T	S015	polyp	72	Female	Indian	n/a	n/a	n/a	Yes	Tubulovillus adenoma	MAL1	28.3	Overweight	No	No	n/a	n/a	0	0	0	0	0	0	0	0	0	10.9053	0	0	0	28.2947	0	0	0.0105263	0	0	0	0	0	0	0	0	0	0	0	0	0	0	1.83158
S016N	S016	normal	78	Male	Chinese	n/a	n/a	n/a	Yes	n/a	MAL1	21.2	Normal Weight	Yes	Yes	n/a	n/a	0	0	0	0	0	0	0	0	0	7.29474	0	0	0	25.5579	0	0	0.0105263	0	0	0	0	0	0	0	0	0	0	0	0	0	0	0.694737
S016T	S016	tumor	78	Male	Chinese	Stage 4	Cecum	Right	Yes	Adenocarcinoma	MAL1	21.2	Normal Weight	Yes	Yes	n/a	n/a	0	0	0	0	0	0	0	0	0	5.23158	0	0	0	29.0737	0	0	0.0105263	0	0	0	0	0	0	0	0	0	0	0	0	0	0	0.463158
S018N	S018	normal	73	Female	Chinese	n/a	n/a	n/a	Yes	n/a	MAL1	24.2	Normal Weight	No	No	n/a	n/a	0	0.0105263	0	0	0	0	0	0	0	10.2316	0	0	0	30.3263	0	0	0	0	0	0	0	0	0	0	0	0	0	0	0	0	0	8.4
S018T	S018	tumor	73	Female	Chinese	Stage 4	Hepatic Flexure	Right	Yes	Adenocarcinoma	MAL1	24.2	Normal Weight	No	No	Moderately differentiated -Low grade	n/a	0	0	0	0	0	0	0	0	0	7.54737	0	0	0	36.1579	0.0105263	0	0	0	0	0	0	0	0	0	0	0	0	0.0315789	0	0	0	7.17895
S019N	S019	normal	54	Female	Other	n/a	n/a	n/a	Yes	n/a	MAL1	41.3	Obese	No	No	n/a	n/a	0	0	0	0	0	0	0	0	0	2.78947	0	0	0	40.4211	0.0210526	0	0.0315789	0	0	0	0	0	0	0	0	0	0	0	0	0	0	3.73684
S019T	S019	tumor	54	Female	Other	Stage 4	Hepatic Flexure	Right	Yes	Adenocarcinoma	MAL1	41.3	Obese	No	No	Moderately differentiated -Low grade	n/a	0	0.0105263	0	0	0	0	0	0	0	2.91579	0	0	0	34.1368	0	0	0.0210526	0	0	0	0	0	0	0	0	0	0	0	0	0	0	2.68421
S020N	S020	normal	76	Male	Chinese	n/a	n/a	n/a	No	n/a	MAL1	20.3	Normal Weight	Yes	No	n/a	n/a	0	0	0	0	0	0	0	0	0	4.2	0	0	0	31.1684	0.0210526	0	0.0210526	0	0	0	0	0	0	0	0	0	0	0	0	0	0	5.92632
S020T	S020	tumor	76	Male	Chinese	Stage 2	Rectosigmoid	Left	Yes	Adenocarcinoma	MAL1	20.3	Normal Weight	Yes	No	Moderately differentiated -Low grade	n/a	0	0	0	0	0	0	0	0	0	0.178947	0	0	0	16.2105	0	0	0	0	0	0	0	0	0	0	0	0	0	0	0	0	0	16.0316
S021T	S021	tumor	57	Female	Malay	Stage 3	Splenic Flexure	Left	No	Adenocarcinoma	MAL1	22	Normal Weight	No	No	Moderately differentiated -Low grade	n/a	0	0.126316	0	0	0	0	0	0	0	20.0316	0	0	0	23.5368	0.136842	0	0.105263	0	0	0	0	0	0	0	0	0	0	0.0210526	0	0	0	1.33684
S022N	S022	normal	48	Male	Malay	n/a	n/a	n/a	Yes	n/a	MAL3	24.9	Normal Weight	Yes	No	n/a	n/a	0	0.0315789	0	0	0	0	0	0	0	2.24211	0	0	0	29.8421	0	0	0	0	0	0	0	0	0	0	0	0	0	0	0	0	0	6.97895
S022T	S022	tumor	48	Male	Malay	Stage 3	Sigmoid,Rectum	Left	Yes	Adenocarcinoma	MAL3	24.9	Normal Weight	Yes	No	Moderately differentiated -Low grade	n/a	0	0	0	0	0	0	0	0	0	0.421053	0	0	0	40.8632	0.0210526	0	0.0105263	0	0	0	0	0	0	0	0	0	0	0	0	0	0.0105263	8.12632
S023N	S023	normal	85	Female	Chinese	n/a	n/a	n/a	No	n/a	MAL1	24.5	Normal Weight	No	No	n/a	n/a	0	0.0315789	0	0	0	0	0	0	0	0.0736842	0	0	0	28.3263	0	0	0.0210526	0	0	0	0	0	0	0	0	0	0	0	0	0	0	28.9684
S023T	S023	tumor	85	Female	Chinese	Stage 4	Rectum	Left	No	Adenocarcinoma	MAL1	24.5	Normal Weight	No	No	Moderately differentiated -Low grade	n/a	0	0.0631579	0	0	0	0	0	0	0	0.252632	0	0	0	20.0211	0.0105263	0	0	0	0	0	0	0	0	0	0	0	0	0	0	0	0	22.2421
S024N	S024	normal	77	Male	Malay	n/a	n/a	n/a	No	n/a	MAL1	19.9	Normal Weight	Yes	No	n/a	n/a	0	0.378947	0	0	0	0	0	0	0	10.3263	0	0	0	19.9263	0.105263	0	0.0105263	0	0	0	0	0	0	0	0	0	0	0	0	0	0	11.9368
S024T	S024	tumor	77	Male	Malay	Stage 4	Rectum	Left	No	Adenocarcinoma	MAL1	19.9	Normal Weight	Yes	No	Moderately differentiated -Low grade	n/a	0	0.178947	0	0	0	0	0	0	0	14.2526	0	0	0	13.5789	0.0315789	0	0	0	0	0	0	0	0	0	0	0	0	0	0	0	0	7.58947
S025N	S025	normal	54	Female	Malay	n/a	n/a	n/a	No	n/a	MAL1	18.7	Normal Weight	No	No	n/a	n/a	0	0.0736842	0	0	0	0	0	0	0	5.61053	0	0	0	19.8947	0.0315789	0	0	0	0	0	0	0	0	0	0	0	0	0.0105263	0	0	0	34.1474
S025T	S025	tumor	54	Female	Malay	Stage 4	Transverse	Left	No	Adenocarcinoma	MAL1	18.7	Normal Weight	No	No	Moderately differentiated -Low grade	n/a	0	0.0421053	0	0	0	0	0	0	0	13.3579	0	0	0	28.9158	0.0210526	0	0	0	0	0	0	0	0	0	0	0	0	0	0	0	0	1.88421
S026N	S026	normal	78	Female	Chinese	n/a	n/a	n/a	No	n/a	MAL1	28.1	Overweight	No	No	n/a	n/a	0	0	0	0	0	0	0	0	0	15.5368	0	0	0	3.68421	0.0105263	0	0	0	0	0	0	0	0	0	0	0	0	0	0	0	0	7.49474
S026T	S026	tumor	78	Female	Chinese	Stage 2	Sigmoid	Left	No	Adenocarcinoma	MAL1	28.1	Overweight	No	No	Moderately differentiated -Low grade	n/a	0	0	0	0	0	0	0	0	0	7.63158	0	0	0	3.06316	0.0105263	0.0105263	0	0	0	0	0	0	0	0	0	0	0	0	0	0	0	27.6947
S027N	S027	normal	56	Male	Other	n/a	n/a	n/a	unknown	n/a	MAL3	29.3	Overweight	Yes	Yes	n/a	n/a	0	0.631579	0	0	0	0	0	0	0	2.18947	0	0	0	28.4105	0	0.0105263	0	0	0	0	0	0	0	0	0	0	0	0	0	0	0	1.17895
S027T	S027	tumor	56	Male	Other	Stage 3	Sigmoid	Left	Yes	Adenocarcinoma	MAL3	29.3	Overweight	Yes	Yes	Moderately differentiated -Low grade	n/a	0	0.0421053	0	0	0	0.0736842	0	0	0	0.642105	0	0	0	35.2105	0.0315789	0.0105263	0	0	0	0	0	0	0	0	0	0	0	0	0	0	0	2.58947
S028N	S028	normal	74	Male	Indian	n/a	n/a	n/a	Yes	n/a	MAL3	31.6	Obese	Yes	Yes	n/a	n/a	0	0.0210526	0.0315789	0.0631579	0.0315789	0	0	0	0	0.389474	0	0	0	21.3684	0	0	0.0105263	0	0	0	0	0	0	0	0	0	0	0	0	0	0	9.47368
S028T	S028	tumor	74	Male	Indian	Stage 4	Rectum	Left	Yes	Adenocarcinoma	MAL3	31.6	Obese	Yes	Yes	Moderately differentiated -Low grade	n/a	0	0	0	0	0	0	0	0	0	0.263158	0	0	0	27.5263	0	0	0.0105263	0	0	0	0	0	0	0	0	0	0	0	0	0	0	15.6316
S029N	S029	normal	66	Male	Malay	n/a	n/a	n/a	Yes	n/a	MAL3	27.3	Overweight	No	No	n/a	n/a	0	2.02105	0	0	0	0	0	0	0	1.32632	0	0	0	26.4842	0.0210526	0	0	0	0	0	0	0	0	0	0	0	0	0	0	0	0	12.4526
S029T	S029	tumor	66	Male	Malay	Stage 2	Sigmoid	Left	Yes	Adenocarcinoma	MAL3	27.3	Overweight	No	No	Moderately differentiated -Low grade	n/a	0	0.0105263	0	0	0	0	0	0	0	0.315789	0	0	0	7.03158	0.0105263	0	0	0	0	0	0	0	0	0	0	0	0	0	0	0	0	1.92632
S030N	S030	normal	71	Male	Chinese	n/a	n/a	n/a	Yes	n/a	MAL3	17.3	Underweight	Yes	Yes	n/a	n/a	0	0.0105263	0	0	0	0	0	0	0	0.452632	0	0	0	24.4632	0	0	0	0	0	0	0	0	0	0	0	0	0	0	0	0	0	10.2842
S030T	S030	tumor	71	Male	Chinese	Stage 4	Cecum	Right	Yes	Adenocarcinoma	MAL3	17.3	Underweight	Yes	Yes	n/a	Mucinous adenocarcinoma	0	0	0	0	0	0	0	0	0	0.694737	0	0	0	23.9474	0	0.0105263	0	0	0	0	0	0	0	0	0	0	0	0.0210526	0	0	0	6.65263
S031N	S031	normal	78	Male	Malay	n/a	n/a	n/a	Yes	n/a	MAL3	29.7	Overweight	Yes	No	n/a	n/a	0	0	0	0	0	0	0	0	0	0.957895	0	0	0	32.0211	0.0105263	0	0	0	0	0	0	0	0	0	0	0	0	0.0210526	0	0	0	1.82105
S031T	S031	tumor	78	Male	Malay	Stage 4	Cecum	Right	Yes	Adenocarcinoma	MAL3	29.7	Overweight	Yes	No	Moderately differentiated -Low grade	n/a	0	0.0105263	0	0	0	0	0	0	0	2.52632	0	0	0	30.2211	0.0315789	0.0421053	0.0315789	0	0	0	0	0	0	0	0	0	0	0	0	0	0	3.55789
S032N	S032	normal	65	Male	Indian	n/a	n/a	n/a	No	n/a	MAL3	25.8	Overweight	No	No	n/a	n/a	0	0.0210526	0.0105263	0	0	0	0	0	0	1.96842	0	0	0	37.9053	0	0.0105263	0	0	0	0	0	0	0	0	0	0	0	0	0	0	0	18.4316
S032T	S032	tumor	65	Male	Indian	Stage 4	Rectum	Left	No	Adenocarcinoma	MAL3	25.8	Overweight	No	No	Moderately differentiated -Low grade	n/a	0	0	0	0	0	0	0	0	0	1.56842	0	0	0.0210526	31.5684	0.0210526	0.0210526	0.0315789	0	0	0	0	0	0.0105263	0	0	0	0	0	0	0	0	31.3474
S034N	S034	normal	57	Female	Chinese	n/a	n/a	n/a	No	n/a	MAL2	30.5	Overweight	No	No	n/a	n/a	0	0.136842	0	0	0.0105263	0.0210526	0	0.0421053	0	7.58947	0	0	0	28.0211	0.0736842	0.105263	0	0	0	0.147368	0	0	0	0	0	0	0	0.0631579	0.0210526	0.0105263	0	5.42105
S034T	S034	tumor	57	Female	Chinese	Stage 2	Sigmoid	Left	Yes	Adenocarcinoma	MAL2	30.5	Overweight	No	No	Moderately differentiated -Low grade	n/a	0	0	0	0	0	0	0	0	0	4.05263	0	0	0	40.0947	0.126316	0.0105263	0.0631579	0	0	0	0	0	0	0	0	0	0	0	0	0	0	0.357895
S035N	S035	normal	74	Male	Indian	n/a	n/a	n/a	No	n/a	MAL2	22.7	Normal Weight	No	No	n/a	n/a	0	0.357895	0	0	0	0	0	0	0	2.58947	0	0	0	23.3789	0	0	0	0	0	0.0105263	0	0	0	0	0	0	0	0	0	0	0	0.136842
S035T	S035	tumor	74	Male	Indian	Stage 3	Rectosigmoid	Left	No	Adenocarcinoma	MAL2	22.7	Normal Weight	No	No	Moderately differentiated -Low grade	n/a	0	0.273684	0	0	0	0	0.0315789	0	0	5.16842	0	0	0	27.0211	0.0105263	0.0631579	0	0	0	0	0	0	0	0	0	0	0	0	0	0	0	0.452632
S036N	S036	normal	49	Female	Chinese	n/a	n/a	n/a	No	n/a	MAL2	21	Normal Weight	No	No	n/a	n/a	0	0.368421	0	0.0105263	0	0.0421053	0	0.0105263	0	7.28421	0	0	0	26.2	0.0947368	0.0526316	0.0631579	0	0	0.0842105	0.0315789	0.0105263	0.0421053	0	0.0421053	0	0.0105263	0	0	0.210526	0	6.64211
S036T	S036	tumor	49	Female	Chinese	Stage 4	Sigmoid	Left	No	Adenocarcinoma	MAL2	21	Normal Weight	No	No	Moderately differentiated -Low grade	n/a	0	0	0	0	0	0.231579	0	0	0	13.9263	0	0	0	11.9684	0.0210526	0.494737	0.189474	0	0	0	0	0	0	0	0	0	0	0	0	0	0	21.5789
S037N	S037	normal	57	Female	Chinese	n/a	n/a	n/a	Yes	n/a	MAL2	24.5	Normal Weight	No	No	n/a	n/a	0	0	0	0	0	0	0.0315789	0	0	5.6	0	0	0	31.1368	0	0	0	0	0.0315789	0	0	0	0	0	0	0	0	0	0	0	0	0.431579
S037T	S037	tumor	57	Female	Chinese	Stage 3	Sigmoid	Left	Yes	Adenocarcinoma	MAL2	24.5	Normal Weight	No	No	Moderately differentiated -Low grade	n/a	0	0	0	0	0	0	0	0	0	6.41053	0	0	0	29.0526	0	0.0105263	0	0	0	0.0105263	0	0	0	0	0.0315789	0	0	0	0.0210526	0.0105263	0	1.01053
S038N	S038	normal	49	Male	Malay	n/a	n/a	n/a	Yes	n/a	MAL2	28.7	Overweight	No	No	n/a	n/a	0	0	0	0	0	0.0105263	0	0	0	6.37895	0	0	0	45.1368	0	0	0	0	0	0	0	0	0	0	0	0	0.0526316	0	0	0	0	0.621053
S038T	S038	tumor	49	Male	Malay	Stage 3	Splenic Flexure	Left	Yes	Adenocarcinoma	MAL2	28.7	Overweight	No	No	Moderately differentiated -Low grade	n/a	0	0	0	0	0	0.0105263	0	0	0	9.15789	0	0	0	30.1053	0.0105263	0	0.0105263	0	0	0.0105263	0	0	0	0	0	0	0	0	0	0	0	0.778947
S039N	S039	normal	49	Female	Chinese	n/a	n/a	n/a	No	n/a	MAL2	25.4	Overweight	No	No	n/a	n/a	0	0.284211	0	0	0	0	0	0.0421053	0	5	0	0	0	23.7053	1.24211	0.168421	0.0210526	0	0	0.305263	0	0	0.0210526	0	0.0421053	0	0	0.0421053	0	0.115789	0	10.5263
S039T	S039	tumor	49	Female	Chinese	Stage 4	Cecum	Right	Yes	Adenocarcinoma	MAL2	25.4	Overweight	No	No	Poorly differentiated -High grade	n/a	0	0	0	0.347368	0	0	0	0	0	1.15789	0	0	0	1.58947	19.9368	0	0.126316	0	0	0	0	0	0.178947	0	0	0	0	0	0.115789	0	0	29.7684
S040N	S040	normal	84	Female	Chinese	n/a	n/a	n/a	Yes	n/a	MAL2	16.6	Underweight	No	No	n/a	n/a	0	1	0	0	0	0	0	0	0	5.81053	0	0	0	33.2421	0.105263	0	0	0	0	0	0	0	0	0	0	0	0	0	0	0	0	12.5895
S040T	S040	tumor	84	Female	Chinese	Stage 1	Sigmoid	Left	Yes	Adenocarcinoma	MAL2	16.6	Underweight	No	No	Moderately differentiated -Low grade	n/a	0.0105263	1.18947	0	0	0	0.0105263	0	0	0	2.37895	0	0	0	26.9474	0.210526	0	0	0	0	0	0.0315789	0	0	0	0	0	0	0	0	0	0	9.98947
S041N	S041	normal	50	Male	Malay	n/a	n/a	n/a	Yes	n/a	MAL2	24.1	Normal Weight	Yes	No	n/a	n/a	0	0.0526316	0	0	0	0	0	0	0	4.89474	0	0	0	16.6526	0.2	0.0842105	0.0421053	0.0105263	0.0736842	0.126316	0.0842105	0	0.0105263	0	0.0421053	0.0210526	0	0	0	0	0	31.3789
S041T	S041	tumor	50	Male	Malay	Stage 3	Rectosigmoid	Left	Yes	Adenocarcinoma	MAL2	24.1	Normal Weight	Yes	No	Moderately differentiated -Low grade	n/a	0	0	0	0	0	0	0	0.105263	0	13.4211	0	0	0	11.9579	0.189474	0.221053	0.0421053	0	0	1.28421	0	0	0.357895	0	0	0	0	0.0842105	0	0	0	5.65263
S042N	S042	normal	58	Male	Chinese	n/a	n/a	n/a	Yes	n/a	MAL3	25.8	Overweight	Yes	No	n/a	n/a	0	0	0	0	0	0	0	0	0	0.736842	0	0	0	4.82105	0	0	0	0	0	0	0	0	0	0	0	0	0	0	0	0	0	46.9789
S042T	S042	tumor	58	Male	Chinese	Stage 3	Cecum	Right	Yes	Adenocarcinoma	MAL2, MAL3	25.8	Overweight	Yes	No	n/a	n/a	0	0.263158	0	0	0	0.0105263	0	0	0	8.22105	0	0	0	24.5053	0.126316	0.0210526	0.0736842	0	0	0.0842105	0.0105263	0	0.0105263	0	0.0210526	0	0	0	0	0.157895	0	6.30526
S043N	S043	normal	52	Female	Malay	n/a	n/a	n/a	No	n/a	MAL2	21.1	Normal Weight	No	No	n/a	n/a	0	0.0631579	0	0	0	0	0	0.0842105	0	27.5684	0	0	0	11.6	0.305263	0.357895	0.915789	0.136842	0.0210526	0.221053	0.0736842	0	0	0	0.168421	0.115789	0.0421053	0	0	0	0	4.8
S043T	S043	tumor	52	Female	Malay	Stage 2	Sigmoid	Left	No	Adenocarcinoma	MAL2, MAL3	21.1	Normal Weight	No	No	Moderately differentiated -Low grade	n/a	0	0.136842	0	0	0	0	0	0	0	0.694737	0	0	0	14.8842	0	0	0.884211	0	0	0	0	0	0	0	0	0	0	0	0	0	0	11.9579
S044N	S044	normal	41	Male	Indian	n/a	n/a	n/a	No	n/a	MAL2	24.5	Normal Weight	No	Yes	n/a	n/a	0	0.315789	0	0	0	0.0631579	0	0.0842105	0	5.82105	0	0	0	29.4316	0.347368	0.0947368	0.0526316	0	0	0.263158	0.0421053	0	0	0	0	0	0	0.0105263	0	0	0	3.4
S044T	S044	tumor	41	Male	Indian	Stage 4	Cecum	Right	Yes	Adenocarcinoma	MAL2, MAL3	24.5	Normal Weight	No	Yes	Well differentiated -Low grade	n/a	0	0	0	0	0	0	0	0	0	2.54737	0	0	0	45.7684	0.0105263	0	0.2	0	0	0	0	0	0	0.0210526	0	0	0	0	0	0	0	15.8842
S045N	S045	normal	49	Female	Chinese	n/a	n/a	n/a	Yes	n/a	MAL2	21.1	Normal Weight	No	No	n/a	n/a	0	0	0	0	0	0.0315789	0	0	0	1.84211	0	0	0	48.6211	0.0105263	0.0105263	0	0	0	0.0421053	0	0	0.0210526	0	0	0	0	0	0	0	0	1.16842
S045T	S045	tumor	49	Female	Chinese	Stage 1	Cecum	Right	Yes	Adenocarcinoma	MAL2	21.1	Normal Weight	No	No	n/a	n/a	0.0315789	0	0	0	0	0	0	0.0105263	0	0.726316	0	0	0	41.2737	0	0.0210526	0	0	0	0	0	0	0	0	0	0	0	0	0	0	0	1.14737
S046N	S046	normal	51	Female	Chinese	n/a	n/a	n/a	Yes	n/a	MAL2	27.6	Overweight	No	No	n/a	n/a	0	0	0	0	0	0	0.0210526	0	0	2.56842	0	0	0	44.5579	0.0210526	0.126316	0.0526316	0	0	0.378947	0.147368	0	0.0947368	0	0	0	0.0842105	0	0	0	0	2.53684
S046T	S046	tumor	51	Female	Chinese	Stage 2	Sigmoid	Left	Yes	Adenocarcinoma	MAL2, MAL3	27.6	Overweight	No	No	n/a	Mucinous adenocarcinoma	0	0	0	0	0	0	0	0	0	3.63158	0	0	0	28.1158	0	0	0	0	0	0	0	0	0	0	0	0	0	0	0	0	0	22.3579
S047N	S047	normal	55	Male	Chinese	n/a	n/a	n/a	No	n/a	MAL2	19.7	Normal Weight	No	No	n/a	n/a	0	0.410526	0	0	0	0	0	0.0105263	0	4	0	0	0	19.6526	0.178947	0.0210526	0	0	0	0.315789	0.0210526	0.0105263	0.0315789	0	0	0	0	0.0421053	0	0	0	8.62105
S047T	S047	tumor	55	Male	Chinese	Stage 1	Descending	Left	No	Adenocarcinoma	MAL2, MAL3	19.7	Normal Weight	No	No	Moderately differentiated -Low grade	n/a	0	0.410526	0	0	0	0.0736842	0	0	0	5.74737	0	0	0	22.4211	0.0736842	0.0842105	0	0	0	0.305263	0	0.0210526	0	0	0	0	0	0	0	0	0	10.2211
S048N	S048	normal	74	Female	Malay	n/a	n/a	n/a	No	n/a	MAL2	37.7	Obese	No	No	n/a	n/a	0.0210526	0.252632	0	0	0	0.0631579	0	0.0210526	0	7.46316	0	0	0	21.2842	0.0105263	0.0105263	0.0105263	0	0	0.0736842	0	0	0.115789	0	0.105263	0.0315789	0	0.0315789	0	0.0421053	0	10.4842
S048T	S048	tumor	74	Female	Malay	Stage 4	Rectum	Left	No	Adenocarcinoma	MAL2	37.7	Obese	No	No	Moderately differentiated -Low grade	n/a	0	0.115789	0	0	0	0.0105263	0	0	0	2.33684	0	0	0	22.1579	0	0	0	0	0	0	0	0	0	0	0	0	0	0	0.0105263	0	0	22.0421
S049N	S049	normal	52	Female	Chinese	n/a	n/a	n/a	Yes	n/a	MAL3	27.9	Overweight	No	No	n/a	n/a	0	0.231579	0	0	0	0	0	0	0	26.2842	0	0	0	13.8737	0	0	0.0631579	0	0	0	0	0	0	0	0	0	0	0	0	0	0	1.63158
S049T	S049	tumor	52	Female	Chinese	Stage 4	Rectum	Left	Yes	Adenocarcinoma	MAL3	27.9	Overweight	No	No	Moderately differentiated -Low grade	n/a	0	2.64211	0	0	0	0	0	0	0	11.7684	0	0	0	20.7895	0.0210526	0.0210526	0.284211	0	0	0.0105263	0	0	0	0	0	0	0	0	0	0	0	2.35789
S050N	S050	normal	63	Male	Chinese	n/a	n/a	n/a	No	n/a	MAL2	21.6	Normal Weight	Yes	Yes	n/a	n/a	0	0	0	0	0	0	0	0	0	5.13684	0	0	0	34.7158	0.315789	0	0	0	0	0	0	0.0736842	0	0	0.0315789	0	0	0	0	2.10526	0	0.263158
S050T	S050	tumor	63	Male	Chinese	Stage 2	Splenic Flexure	Left	No	Adenocarcinoma	MAL2	21.6	Normal Weight	Yes	Yes	Poorly differentiated -High grade	n/a	0	0	0	0	0	0	0	0	0	4.61053	0	0	0	35.3789	0	0	0	0	0	0.0105263	0	0	0	0	0	0	0	0	0	0.189474	0	1.38947
S052N	S052	normal	83	Male	Malay	n/a	n/a	n/a	No	n/a	MAL3	21.3	Normal Weight	Yes	No	n/a	n/a	0	0.0526316	0	0	0	0	0	0	0	1.57895	0	0	0	8.35789	0.0210526	0.0105263	0	0	0	0	0	0	0	0	0	0	0	0.0210526	0	0	0	14.1684
S052T	S052	tumor	83	Male	Malay	Stage 2	Sigmoid	Left	No	Adenocarcinoma	MAL2, MAL3	21.3	Normal Weight	Yes	No	Moderately differentiated -Low grade	n/a	0	0.684211	0	0	0	0	0	0	0	3	0	0	0	49.2632	0	0.0105263	0	0	0	0	0	0	0	0	0	0	0	0	0	0	0	2.03158
S053N	S053	normal	53	Male	Chinese	n/a	n/a	n/a	No	n/a	MAL2	32.7	Overweight	No	No	n/a	n/a	0	0	0	0	0	0.178947	0	0.221053	0	2.33684	0	0	0	32.9158	0.126316	0.357895	0	0	0	0.0631579	0	0	0	0	0	0	0	0	0	0	0	0.968421
S053T	S053	tumor	53	Male	Chinese	Stage 1	Rectum	Left	No	Adenocarcinoma	MAL2	32.7	Overweight	No	No	Moderately differentiated -Low grade	n/a	0	0.2	0	0.0105263	0	0	0	0.0210526	0	8.13684	0	0	0	24.3158	0.0421053	0.0105263	0.0421053	0	0	0.0526316	0.0210526	0	0.0210526	0	0.0210526	0	0.0210526	0.0105263	0	0.189474	0	5.98947
S056N	S056	normal	75	Male	Indian	n/a	n/a	n/a	Yes	n/a	MAL2	27.1	Overweight	Yes	No	n/a	n/a	0	0	0	0	0	0	0	0	0	3.81053	0	0	0	35.2211	0	0	0	0	0	0	0	0	0	0	0	0	0	0	0	0	0	1
S056T	S056	tumor	75	Male	Indian	Stage 4	Ascending	Right	Yes	Adenocarcinoma	MAL2	27.1	Overweight	Yes	No	Moderately differentiated -Low grade	n/a	0	0	0	0	0	0.105263	0	0.0631579	0	4.22105	0	0	0	31.7684	0.0105263	0	0.115789	0	0	0	0	0	0	0	0.0210526	0	0	0	0	0	0	2.4
S057N	S057	normal	72	Male	Chinese	n/a	n/a	n/a	No	n/a	MAL2	24	Normal Weight	No	No	n/a	n/a	0	0	0	0	0	0	0	0	0	2.27368	0	0	0	12.1579	0.189474	0	0	0	0	0	0	0	0.947368	0	0	0	0	0	0	0	0	5.04211
S057T	S057	tumor	72	Male	Chinese	Stage 3	Descending	Left	No	Adenocarcinoma	MAL2	24	Normal Weight	No	No	Moderately differentiated -Low grade	n/a	0	0	0	0	0	0	0	0.0947368	0	2.26316	0	0	0	33.1263	0.126316	0	0	0	0	0	0	0	0.2	0	0	0	0.126316	0	0	0	0	19.6316
S058N	S058	normal	67	Female	Chinese	n/a	n/a	n/a	No	n/a	MAL2	19.3	Normal Weight	No	No	n/a	n/a	0	0.621053	0	0	0	0	0	0	0	3.30526	0	0	0	67.3263	0.0315789	0.0105263	0	0	0	0	0	0	0	0	0	0	0	0	0	0	0	0.968421
S058T	S058	tumor	67	Female	Chinese	Stage 2	Sigmoid	Left	No	Adenocarcinoma	MAL2	19.3	Normal Weight	No	No	Moderately differentiated -Low grade	n/a	0	0.105263	0	0	0	0	0.0105263	0	0	1.82105	0	0	0	28.1579	0	0.0105263	0	0	0	0	0	0	0	0	0	0	0	0	0	0	0	14.6211
S059N	S059	normal	70	Female	Chinese	n/a	n/a	n/a	No	n/a	MAL3	25.1	Overweight	No	No	n/a	n/a	0	0.0210526	0	0	0	0	0	0	0	1.23158	0	0	0	5.06316	0	0	0	0	0	0	0	0	0	0	0	0	0	0	0	0	0	3.91579
S059T	S059	tumor	70	Female	Chinese	Stage 1	Sigmoid	Left	No	Adenocarcinoma	MAL3	25.1	Overweight	No	No	Moderately differentiated -Low grade	n/a	0	0.0210526	0	0	0	0.105263	0	0	0	0.494737	0	0	0.0105263	5.04211	0.0210526	0.0105263	0.0105263	0	0	0	0	0	0	0	0	0	0	0	0	0	0	1.07368
S060N	S060	normal	71	Male	Chinese	n/a	n/a	n/a	Yes	n/a	MAL2	18.2	Underweight	Yes	Yes	n/a	n/a	0	0	0	0	0	0.0315789	0	0	0	1.58947	0	0	0	53.5684	0	0.0105263	0.0105263	0	0	0.0210526	0	0	0	0	0	0	0	0	0	0	0	0.242105
S060T	S060	tumor	71	Male	Chinese	Stage 2	Hepatic Flexure	Right	Yes	Adenocarcinoma	MAL2	18.2	Underweight	Yes	Yes	Moderately differentiated -Low grade	n/a	0	0.210526	0	0	0	0.0105263	0	0.0105263	0	7.84211	0	0	0	25.6842	0.0421053	0.0526316	0.0736842	0	0.0105263	0.0947368	0.0210526	0.0210526	0.0105263	0	0	0	0	0	0	0.168421	0	6.54737
S061N	S061	normal	39	Male	Other	n/a	n/a	n/a	Yes	n/a	MAL3	14.5	Underweight	No	No	n/a	n/a	0	0	0	0	0	0	0	0	0	0.578947	0	0	0	35.4211	0	0	0.0105263	0	0	0	0	0	0	0	0	0	0	0	0	0	0	0.673684
S061T	S061	tumor	39	Male	Other	Stage 3	Cecum	Right	Yes	Adenocarcinoma	MAL3	14.5	Underweight	No	No	Poorly differentiated -High grade	n/a	0	0.0315789	0	0	0	0.0105263	0	0	0	1.69474	0	0	0	29.1895	0.0105263	0	0.0210526	0	0	0	0	0	0	0	0	0	0	0	0	0	0	2.38947
S062N	S062	normal	68	Male	Chinese	n/a	n/a	n/a	No	n/a	MAL3	30	Obese	No	No	n/a	n/a	0	0	0	0	0	0	0	0	0	4.03158	0	0	0	27.2105	0.0210526	0	0	0	0	0	0	0	0	0	0	0	0	0	0	0	0	4.02105
S062T	S062	tumor	68	Male	Chinese	Stage 1	Sigmoid	Left	No	Adenocarcinoma	MAL3	30	Obese	No	No	Moderately differentiated -Low grade	n/a	0	0	0.0315789	0	0	0	0	0	0	0.568421	0	0	0	15.3895	0	0	0	0	0	0	0	0	0	0	0	0	0	0	0	0	0	2.98947
S063N	S063	normal	70	Male	Malay	n/a	n/a	n/a	No	n/a	MAL3	29.3	Overweight	Yes	No	n/a	n/a	0	0.0315789	0	0	0	0	0	0	0	1.26316	0	0	0	5.81053	0.0105263	0	0.0315789	0	0	0	0	0	0	0	0	0.0105263	0	0.0105263	0	0	0	4.11579
S063T	S063	polyp	70	Male	Malay	n/a	Sigmoid	Left	No	Tubulovillus adenoma with moderate dysplasia	MAL3	29.3	Overweight	Yes	No	n/a	n/a	0	0	0	0	0	0	0	0	0	0.357895	0	0.0105263	0	4.18947	0.0105263	0.105263	0	0	0	0	0	0	0	0	0	0	0	0	0	0	0	2.55789
S064N	S064	normal	56	Female	Malay	n/a	n/a	n/a	No	n/a	MAL3	21.5	Normal Weight	No	No	n/a	n/a	0	0.0210526	0	0	0	0.0631579	0	0.0210526	0	1.06316	0	0	0.0105263	8.23158	0.0105263	0.0842105	0.0105263	0	0	0	0	0	0	0	0	0	0	0	0	0	0	48.1684
S064T	S064	tumor	56	Female	Malay	Stage 4	Rectum	Left	No	Adenocarcinoma	MAL3	21.5	Normal Weight	No	No	Moderately differentiated -Low grade	n/a	0	0	0	0	0	0	0	0	0	0.505263	0	0	0	31.5895	0.0210526	0.0105263	0.0105263	0	0	0	0	0	0	0	0	0	0	0	0	0	0	25.1263
S065N	S065	normal	59	Male	Malay	n/a	n/a	n/a	Yes	n/a	MAL3	20.3	Normal Weight	No	No	n/a	n/a	0	0.0105263	0	0	0	0	0	0	0	2.36842	0	0	0	2.49474	0.0105263	0.0736842	0	0	0	0	0	0	0	0	0	0	0	0	0	0	0	21.8947
S065T	S065	tumor	59	Male	Malay	Stage 3	Cecum	Right	Yes	Adenocarcinoma	MAL3	20.3	Normal Weight	No	No	Moderately differentiated -Low grade	n/a	0	0	0	0	0	0	0	0	0	3.6	0	0	0.0105263	2.91579	0	0.0105263	0.0105263	0	0	0	0	0	0	0	0	0	0	0.0315789	0	0	0	29.5263
S068N	S068	normal	34	Male	Malay	n/a	n/a	n/a	Yes	n/a	MAL3	22.1	Normal Weight	Yes	No	n/a	n/a	0	0	0	0	0	0	0	0	0	2.88421	0	0	0	46.1053	0	0	0	0	0	0	0	0	0.0105263	0	0	0	0	0	0	0	0	11.8737
S068T	S068	tumor	34	Male	Malay	Stage 4	Hepatic Flexure	Right	Yes	Adenocarcinoma	MAL3	22.1	Normal Weight	Yes	No	Moderately differentiated -Low grade	Mucinous adenocarcinoma	0	0	0	0	0	0	0	0	0	3.58947	0	0	0	41.7158	0	0	0	0	0	0	0	0	0	0	0	0	0	0	0	0	0	15.0316
S069N	S069	normal	77	Female	Indian	n/a	n/a	n/a	No	n/a	MAL3	31.2	Obese	No	No	n/a	n/a	0	0	0	0	0	0	0	0	0	13	0	0	0	30.9368	0	0	0	0	0	0	0	0	0	0	0	0	0	0.0105263	0	0	0	2.97895
S069T	S069	tumor	77	Female	Indian	Stage 1	Rectum	Left	Yes	Adenocarcinoma	MAL3	31.2	Obese	No	No	Moderately differentiated -Low grade	n/a	0	0	0	0	0	0	0	0	0	4.70526	0	0	0	42.5474	0.0105263	0	0	0	0	0	0	0	0	0	0	0	0	0.0105263	0	0	0	2.47368
S070N	S070	normal	62	Male	Chinese	n/a	n/a	n/a	Yes	n/a	MAL3	24.7	Normal Weight	Yes	No	n/a	n/a	0	0	0	0	0	0	0	0	0	8.57895	0	0	0	20.5789	0	0	0.0105263	0	0	0	0	0	0	0	0	0	0	0	0	0	0	5.30526
S070T	S070	tumor	62	Male	Chinese	Stage 3	Transverse	Left	Yes	Adenocarcinoma	MAL3	24.7	Normal Weight	Yes	No	Moderately differentiated -Low grade	Mucinous adenocarcinoma	0	0.0210526	0.0315789	0	0.0315789	0	0	0	0	4.01053	0	0	0.0736842	12.8316	0.8	0.905263	0.315789	0	0.0315789	0.0315789	0.0631579	0	0	0	0	0.0105263	0	0.0105263	0	0	0	4.44211
S071N	S071	normal	73	Male	Chinese	n/a	n/a	n/a	Yes	n/a	MAL3	22.9	Normal Weight	Yes	Yes	n/a	n/a	0	0	0	0	0	0	0	0	0	2.64211	0	0	0.0210526	24.9053	0.0105263	0	0	0	0	0	0	0	0	0	0	0	0	0.0105263	0	0	0	1.29474
S071T	S071	tumor	73	Male	Chinese	Stage 4	Cecum	Right	Yes	Adenocarcinoma	MAL3	22.9	Normal Weight	Yes	Yes	Moderately differentiated -Low grade	Mucinous adenocarcinoma	0	0	0	0	0	0	0	0	0.0210526	2.31579	0	0	0.0210526	25.6	0.0421053	0	0.0105263	0	0	0	0	0	0	0	0	0	0	0	0	0	0	1.01053
S072N	S072	normal	70	Male	Chinese	n/a	n/a	n/a	Yes	n/a	MAL3	20.7	Normal Weight	Yes	No	n/a	n/a	0	0	0	0	0	0	0	0	0	1.33684	0	0	0	43.7158	0	0.0315789	0.0105263	0	0	0	0	0	0	0	0	0	0	0	0	0	0	1.77895
S072T	S072	tumor	70	Male	Chinese	Stage 4	Ascending	Right	Yes	Adenocarcinoma	MAL3	20.7	Normal Weight	Yes	No	Poorly differentiated -High grade	n/a	0	0	0	0	0	0	0	0	0	0.778947	0	0	0	25.2421	0	0	0	0	0	0	0	0	0	0	0	0	0	0	0	0	0	3.66316
S073N	S073	normal	64	Female	Malay	n/a	n/a	n/a	Yes	n/a	MAL3	24.9	Normal Weight	No	No	n/a	n/a	0	0.0105263	0	0	0	0	0	0	0	1.50526	0	0	0	35.1579	0.0105263	0	0.0210526	0	0	0	0	0	0	0	0	0	0	0.0105263	0	0	0	0.926316
S073T	S073	tumor	64	Female	Malay	Stage 3	Transverse	Left	Yes	Adenocarcinoma	MAL3	24.9	Normal Weight	No	No	Moderately differentiated -Low grade	n/a	0	0	0	0	0	0	0	0	0	0.989474	0	0	0	40.1263	0.0210526	0.0315789	0.0210526	0	0.0105263	0	0	0	0	0	0	0	0	0	0	0	0	4.2
S074N	S074	normal	58	Female	Chinese	n/a	n/a	n/a	Yes	n/a	MAL3	28.5	Overweight	No	No	n/a	n/a	0	0.0105263	0	0	0	0	0	0	0	1.09474	0	0	0	52.7684	0.0105263	0	0.0631579	0	0	0	0	0	0	0	0	0	0	0.0105263	0	0	0	1.17895
S074T	S074	tumor	58	Female	Chinese	Stage 1	Rectum	Left	Yes	Adenocarcinoma	MAL3	28.5	Overweight	No	No	Moderately differentiated -Low grade	n/a	0	0	0	0	0	0.0105263	0	0	0	2.46316	0	0	0	39.6	0	0	0	0.0105263	0	0	0	0	0	0	0	0	0	0	0	0	0	3.89474
S075N	S075	normal	58	Male	Chinese	n/a	n/a	n/a	Yes	n/a	MAL3	20.4	Normal Weight	No	No	n/a	n/a	0	0	0	0	0	0	0	0	0	0.842105	0	0	0	35.0105	0.0210526	0	0	0	0	0	0	0	0	0	0	0	0	0.0105263	0	0	0	1.18947
S075T	S075	polyp	58	Male	Chinese	n/a	Ascending	Right	No	polyp	MAL3	20.4	Normal Weight	No	No	n/a	n/a	0	0	0	0.0736842	0	0.0105263	0	0	0	0.747368	0	0	0	26.2632	0.0947368	0	0	0	0	0	0	0	0	0	0	0	0	0.126316	0	0	0	1.61053
S076N	S076	normal	69	Female	Chinese	n/a	n/a	n/a	No	n/a	MAL3	15.4	Underweight	No	No	n/a	n/a	0	0	0	0	0	0	0	0	0	1.75789	0	0	0	9.85263	0	0	0.0105263	0	0	0	0	0	0	0	0	0	0	0.0105263	0	0	0	63.0947
S076T	S076	tumor	69	Female	Chinese	Stage 2	Cecum,Ascending	Right	No	Adenocarcinoma	MAL3	15.4	Underweight	No	No	Well differentiated -Low grade	n/a	0	0.0315789	0	0	0	0	0	0	0	0.642105	0	0	0	5.02105	0	0.0842105	0	0	0	0	0	0	0	0	0	0	0	0.0105263	0	0	0	77.8316
S077N	S077	normal	84	Female	Chinese	n/a	n/a	n/a	Yes	n/a	MAL3	19.1	Normal Weight	No	No	n/a	n/a	0	0.0526316	0	0	0	0	0	0	0	1.14737	0	0	0	22.0737	0.157895	0	0	0	0	0	0	0	0	0	0	0	0	0.336842	0	0	0	1.57895
S077T	S077	tumor	84	Female	Chinese	Stage 4	Transverse	Left	Yes	Adenocarcinoma	MAL3	19.1	Normal Weight	No	No	Moderately differentiated -Low grade	n/a	0	0	0	0	0	0	0	0	0	2.10526	0	0	0	16.8421	0.0947368	0.0105263	0	0	0	0	0	0	0	0	0	0	0	0.0736842	0	0	0	2.45263
S078N	S078	normal	74	Male	Chinese	n/a	n/a	n/a	Yes	n/a	MAL3	20.7	Normal Weight	No	No	n/a	n/a	0	0	0	0	0	0	0	0	0	1.42105	0	0	0	30.4316	0	0	0.0105263	0	0	0	0	0	0	0	0	0	0	0	0	0	0	7.38947
S078T	S078	tumor	74	Male	Chinese	Stage 2	Splenic Flexure	Left	Yes	Adenocarcinoma	MAL3	20.7	Normal Weight	No	No	Moderately differentiated -Low grade	n/a	0	0.0105263	0	0	0	0	0	0	0	1.38947	0	0	0	44.7368	0.0105263	0.0105263	0.0210526	0	0	0	0	0	0	0	0	0	0	0	0	0	0	3.38947
S080N	S080	normal	73	Male	Chinese	n/a	n/a	n/a	Yes	n/a	MAL3	21.8	Normal Weight	No	No	n/a	n/a	0	0	0	0	0	0	0	0	0	0.842105	0	0	0	48.8842	0	0	0	0	0	0	0	0	0	0	0	0	0	0	0	0	0	9.23158
S080T	S080	tumor	73	Male	Chinese	Stage 4	Sigmoid	Left	Yes	Adenocarcinoma	MAL3	21.8	Normal Weight	No	No	Moderately differentiated -Low grade	n/a	0	0	0	0	0	0	0	0	0	0.473684	0	0	0	37.9474	0	0	0.0210526	0	0	0	0	0	0	0	0	0	0	0	0	0	0	21.9474
S082N	S082	normal	52	Male	Chinese	n/a	n/a	n/a	No	n/a	MAL3	26.9	Overweight	No	No	n/a	n/a	0	0.0105263	0.0315789	0	0.0210526	0	0	0	0	5.27368	0	0	0	20.4	0.0105263	0.0421053	0.0105263	0	0	0	0	0	0.0736842	0	0	0	0	0	0	0	0	5.06316
S082T	S082	tumor	52	Male	Chinese	Stage 2	Hepatic Flexure	Right	Yes	Adenocarcinoma	MAL3	26.9	Overweight	No	No	Moderately differentiated -Low grade	n/a	0	0.0105263	0	0	0	0	0	0	0	1.42105	0	0	0	44.0947	0	0.0105263	0.105263	0	0	0	0	0	0	0	0	0	0	0	0.0105263	0	0	9.22105
S083N	S083	normal	58	Female	Chinese	n/a	n/a	n/a	Yes	n/a	MAL3	19.5	Normal Weight	No	No	n/a	n/a	0	0	0	0	0	0	0	0	0.0105263	28.6632	0	0	0	34.5474	0	0	0.0210526	0	0	0	0	0	0	0	0	0	0	0	0	0	0	1.89474
S083T	S083	tumor	58	Female	Chinese	Stage 1	Transverse	Left	Yes	Adenocarcinoma	MAL3	19.5	Normal Weight	No	No	Poorly differentiated -High grade	n/a	0	0	0	0	0	0	0	0	0	0.463158	0	0	0	2.65263	0	0	29.4105	0	0	0	0	0	0	0	0	0	0	0	0	0	0	2.90526
S084N	S084	normal	60	Female	Chinese	n/a	n/a	n/a	No	n/a	MAL3	27.5	Overweight	Yes	Yes	n/a	n/a	0	0	0	0	0	0	0	0	0	2.83158	0	0	0	38.2737	0	0	0	0	0	0	0	0	0	0	0	0	0	0	0	0	0	14.6526
S084T	S084	tumor	60	Female	Chinese	Stage 4	Sigmoid	Left	Yes	Adenocarcinoma	MAL3	27.5	Overweight	Yes	Yes	Well differentiated -Low grade	n/a	0	0.0315789	0	0	0	0	0	0	0	1.2	0	0	0.0105263	15.8211	0.0421053	0.0105263	0.0105263	0	0	0	0	0	0	0	0	0	0	0	0	0	0	58.6737
S085N	S085	normal	66	Female	Chinese	n/a	n/a	n/a	No	n/a	MAL3	24.9	Normal Weight	No	No	n/a	n/a	0	0.178947	0	0.0631579	0	0	0	0.0421053	0.0210526	3.66316	0	0	0.0105263	23.8526	0	0.126316	0.0210526	0	0	0	0	0	0.0105263	0	0	0	0	0	0.0526316	0	0	9.81053
S085T	S085	tumor	66	Female	Chinese	Stage 1	Sigmoid	Left	No	Adenocarcinoma	MAL3	24.9	Normal Weight	No	No	n/a	Mucinous adenocarcinoma	0	0.136842	0	0	0	0	0	0	0	1.05263	0	0	0	5.58947	0.0105263	0.0105263	0.136842	0	0	0	0	0	0	0	0	0	0	0	0.0105263	0	0	30.8632
S086T	S086	tumor	60	Female	Chinese	Stage 1	Cecum	Right	Yes	Adenocarcinoma	MAL3	18.8	Normal Weight	No	No	Moderately differentiated -Low grade	n/a	0	0.0631579	0	0	0	0	0	0	0	0.757895	0	0	0	13.8632	0	0.0736842	0.2	0	0	0	0	0	0	0	0	0	0	0	0	0	0	0.505263
S088N	S088	normal	76	Female	Chinese	n/a	n/a	n/a	No	n/a	MAL3	22.6	Normal Weight	No	No	n/a	n/a	0	0.0105263	0.8	0	0	0	0	0	0	1.81053	0	0	0	47.1368	0	0.0842105	0	0	0	0	0	0	0	0	0	0	0	0	0	0	0.2	3.6
S088T	S088	tumor	76	Female	Chinese	Stage 2	Rectosigmoid	Left	Yes	Adenocarcinoma	MAL3	22.6	Normal Weight	No	No	Moderately differentiated -Low grade	n/a	0	0	0	0	0	0	0	0	0	0.873684	0	0	0	38.2947	0.0210526	0.0105263	0.2	0	0	0	0	0	0	0	0	0	0	0	0.0105263	0	0	2.16842
S089N	S089	normal	33	Female	Other	n/a	n/a	n/a	No	n/a	MAL3	17	Underweight	No	No	n/a	n/a	0	0.0210526	0	0	0	0	0	0	0	2.96842	0	0	0	20.3053	0	0	0.0210526	0	0	0	0	0	0	0	0	0	0	0	0	0	0	2.93684
S089T	S089	tumor	33	Female	Other	unknown	Cecum	Right	No	unknown	MAL3	17	Underweight	No	No	unknown	unknown	0	1.2	0	0	0	0	0	0	0	2.05263	0	0	0.0105263	21.3579	0.0842105	0.0526316	0.0210526	0	0	0	0	0	0	0	0	0	0	0.0105263	0	0	0	4.67368
S090N	S090	normal	75	Male	Chinese	n/a	n/a	n/a	No	n/a	MAL3	23.1	Normal Weight	No	Yes	n/a	n/a	0	1.02105	0	0	0	0	0	0	0	3.36842	0	0	0	30.3158	0.0105263	0	0.168421	0	0	0	0	0	0	0	0	0	0	0	0	0	0	4.95789
S090T	S090	tumor	75	Male	Chinese	Stage 2	Rectum	Left	Yes	Adenocarcinoma	MAL3	23.1	Normal Weight	No	Yes	Moderately differentiated -Low grade	n/a	0	2.12632	0	0	0	0	0	0	0	1.78947	0	0	0	26.7684	0.0210526	0.0105263	0.147368	0	0	0	0	0	0	0	0	0	0	0	0	0	0	2.22105
S091N	S091	normal	70	Male	Malay	n/a	n/a	n/a	Yes	n/a	MAL3	24.9	Normal Weight	Yes	No	n/a	n/a	0	0	0.0421053	0	0	0	0	0	0	0.294737	0	0	0	61.8421	0	0.0105263	0.0631579	0	0	0	0	0.0105263	0	0	0	0	0	0	0	0	0.0105263	1.24211
S091T	S091	tumor	70	Male	Malay	Stage 1	Cecum	Right	Yes	Adenocarcinoma	MAL3	24.9	Normal Weight	Yes	No	Well differentiated -Low grade	n/a	0	0	0	0	0	0	0	0	0	0.947368	0	0	0	23.9684	0.0947368	0.0105263	0.294737	0	0	0	0	0	0	0	0	0	0	0	0.0210526	0	0	2.64211
S093N	S093	normal	65	Female	Indian	n/a	n/a	n/a	No	n/a	MAL3	26.8	Overweight	No	No	n/a	n/a	0	0	0	0	0	0	0	0	0	0.873684	0	0	0	29.9579	0.0210526	0	0.0210526	0	0	0	0	0	0	0	0	0	0	0	0	0	0	1.4
S093T	S093	tumor	65	Female	Indian	Stage 2	Cecum	Right	Yes	Adenocarcinoma	MAL3	26.8	Overweight	No	No	Moderately differentiated -Low grade	n/a	0	0	0	0	0	0.0105263	0.0421053	0	0	0.484211	0	0	0	6.56842	0.0315789	0	0.0315789	0	0	0	0	0	0	0	0.0105263	0	0	0	0	0	0	1.06316
S094N	S094	normal	55	Female	Indian	n/a	n/a	n/a	Yes	n/a	MAL3	36.5	Obese	No	No	n/a	n/a	0	0	0.0736842	0	0	0.0210526	0	0	0	5.68421	0	0	0	3.61053	0	0.0736842	0.0105263	0	0	0	0	0	0	0	0	0	0	0	0	0	0	33.0632
S094T	S094	tumor	55	Female	Indian	Stage 2	Ascending	Right	Yes	Adenocarcinoma	MAL3	36.5	Obese	No	No	Moderately differentiated -Low grade	n/a	0	0	0	0	0	0	0	0	0	8.87368	0	0	0	7.44211	0.0315789	0	0.0210526	0	0	0	0	0	0	0	0	0	0	0	0	0	0.0105263	25.0316
S095N	S095	normal	66	Female	Malay	n/a	n/a	n/a	No	n/a	MAL3	27.3	Overweight	No	No	n/a	n/a	0	0	0	0	0	0	0	0	0	5.18947	0	0	0	34.9158	0	0	0	0	0	0	0	0	0	0	0	0	0	0	0	0	0	5.17895
S095T	S095	tumor	66	Female	Malay	Stage 1	Rectum	Left	Yes	Adenocarcinoma	MAL3	27.3	Overweight	No	No	Moderately differentiated -Low grade	n/a	0	0	0	0	0	0	0	0	0	3.8	0	0	0	17.0842	0	0.0105263	0	0	0	0	0	0	0	0	0	0	0	0	0	0	0	34.8105
S096N	S096	normal	65	Male	Chinese	n/a	n/a	n/a	No	n/a	MAL3	27.3	Overweight	Yes	Yes	n/a	n/a	0	0.284211	0	0	0	0	0	0	0	1.50526	0	0	0	18.7368	0.136842	0	0	0	0	0	0	0	0	0	0	0	0	0.0210526	0	0	0	7.90526
S096T	S096	tumor	65	Male	Chinese	Stage 1	Rectum	Left	Yes	Adenocarcinoma	MAL3	27.3	Overweight	Yes	Yes	Moderately differentiated -Low grade	n/a	0	0.0210526	0	0	0	0	0.0105263	0	0	0.778947	0	0	0	25.2211	0	0	0.0105263	0	0	0	0	0	0	0	0	0	0	0	0	0	0	22.4
S097N	S097	normal	60	Female	Malay	n/a	n/a	n/a	Yes	n/a	MAL3	29.3	Overweight	No	No	n/a	n/a	0	0	0	0	0	0	0	0	0	4.52632	0	0	0	20.9263	0	0	0.0210526	0	0	0	0	0	0	0	0	0	0	0	0	0	0	5.56842
S097T	S097	tumor	60	Female	Malay	Stage 3	Sigmoid	Left	Yes	Adenocarcinoma	MAL3	29.3	Overweight	No	No	Moderately differentiated -Low grade	n/a	0	0	0	0	0	0	0	0	0	5.56842	0	0	0	15.5368	0.0105263	0	0.536842	0	0	0	0	0	0	0	0	0	0	0	0	0	0	7.28421
S098N	S098	normal	52	Female	Chinese	n/a	n/a	n/a	No	n/a	MAL3	37.7	Obese	No	No	n/a	n/a	0	0	0	0	0.0105263	0	0	0.0315789	0	1.58947	0	0.0105263	0.0315789	44.1053	0	0.0736842	0.0210526	0	0	0	0	0	0	0	0	0	0	0	0	0	0	0.6
S098T	S098	polyp	52	Female	Chinese	n/a	Transverse	Left	Yes	Tubulovillus adenoma	MAL3	37.7	Obese	No	No	n/a	n/a	0	0	0	0	0	0	0	0	0	2.2	0	0	0	64.2316	0.0526316	0.189474	0.0421053	0	0	0	0	0	0	0	0	0	0	0	0	0	0	0.147368
S099N	S099	normal	63	Female	Malay	n/a	n/a	n/a	Yes	n/a	MAL3	30.4	Obese	No	No	n/a	n/a	0	0	0	0	0	0	0	0.0105263	0	0.789474	0	0	0	35.8526	0.0526316	0.0315789	0	0	0	0	0	0	0	0	0	0	0	0	0	0	0	1.38947
S099T	S099	tumor	63	Female	Malay	Stage 1	Cecum	Right	Yes	Adenocarcinoma	MAL3	30.4	Obese	No	No	Moderately differentiated -Low grade	n/a	0	0	0	0	0	0	0	0	0	1.28421	0	0	0	19.9263	0.0105263	0	0.0315789	0	0	0	0	0	0	0	0	0	0	0	0	0	0	2.48421
S100N	S100	normal	68	Female	Chinese	n/a	n/a	n/a	Yes	n/a	MAL3	20.7	Normal Weight	No	Yes	n/a	n/a	0	0.0105263	0	0	0	0	0	0.0105263	0	2.29474	0	0	0.0105263	21.1789	0.0105263	0.0631579	0.0947368	0	0	0	0.0105263	0	0	0	0	0	0	0	0	0	0	13.6211
S100T	S100	tumor	68	Female	Chinese	Stage 2	Transverse	Left	Yes	Adenocarcinoma	MAL3	20.7	Normal Weight	No	Yes	Moderately differentiated -Low grade	n/a	0	0	0	0	0	0	0	0	0	1.4	0	0	0	23.9263	0.0210526	0	0	0	0	0	0	0	0	0	0	0	0	0.0105263	0	0	0	14.7474
S101N	S101	normal	56	Male	Chinese	n/a	n/a	n/a	Yes	n/a	MAL3	20.3	Normal Weight	No	No	n/a	n/a	0	0	0	0	0	0	0	0	0	1.24211	0	0	0	30.1474	0	0.0105263	0.105263	0	0	0	0	0	0	0	0	0	0	0	0	0	0	3.76842
S101T	S101	tumor	56	Male	Chinese	Stage 3	Cecum	Right	Yes	Adenocarcinoma	MAL3	20.3	Normal Weight	No	No	Moderately differentiated -Low grade	n/a	0	0	0	0	0	0	0	0	0	1.35789	0	0	0	38.1895	0	0	0.315789	0	0	0	0	0	0	0	0	0	0	0.0105263	0.0105263	0	0	21.1263
S102N	S102	normal	62	Female	Indian	n/a	n/a	n/a	Yes	n/a	MAL3	25.7	Overweight	No	No	n/a	n/a	0	0	0	0	0	0	0	0	0	0.989474	0	0	0	27.4842	0	0.0210526	0.126316	0	0	0	0	0	0	0	0	0	0	0	0	0	0	5.70526
S102T	S102	tumor	62	Female	Indian	Stage 3	Sigmoid	Left	Yes	Adenocarcinoma	MAL3	25.7	Overweight	No	No	Moderately differentiated -Low grade	n/a	0	0	0	0	0	0	0	0	0	1.81053	0	0	0	34.6	0	0.0105263	0.178947	0	0	0	0	0	0	0	0	0	0	0	0	0	0	7.62105
S105N	S105	normal	49	Male	Malay	n/a	n/a	n/a	Yes	n/a	MAL3	27.5	Overweight	No	No	n/a	n/a	0	0.115789	0	0	0	0	0	0	0	1.46316	0	0	0	36.2947	0.0210526	0.0315789	0.0631579	0	0	0	0	0	0	0	0	0	0	0	0	0	0	5.90526
S105T	S105	tumor	49	Male	Malay	Stage 2	Sigmoid	Left	Yes	Adenocarcinoma	MAL3	27.5	Overweight	No	No	Moderately differentiated -Low grade	n/a	0	0.147368	0	0	0	0	0	0	0	0.610526	0	0	0	40.1579	1	0	0.0105263	0	0	0	0	0	0	0	0	0	0	0	0.0105263	0	0	20.4316
S106N	S106	normal	63	Male	Chinese	n/a	n/a	n/a	Yes	n/a	MAL3	16.2	Underweight	No	No	n/a	n/a	0	0	0	0	0	0.0315789	0	0	0	1.23158	0	0	0	56.1579	0.0526316	0.0526316	0.0315789	0	0	0.0210526	0	0	0	0	0	0	0	0	0	0	0	12.0632
S106T	S106	tumor	63	Male	Chinese	Stage 2	Sigmoid	Left	Yes	Adenocarcinoma	MAL3	16.2	Underweight	No	No	Moderately differentiated -Low grade	n/a	0	0	0	0	0	0	0	0	0	0.315789	0	0	0	55.7053	0.0105263	0	0	0	0	0	0	0	0	0	0	0	0	0	0	0	0	12.1895
S107N	S107	normal	88	Female	Chinese	n/a	n/a	n/a	Yes	n/a	MAL3	15.6	Underweight	No	No	n/a	n/a	0	0	0	0	0	0	0	0	0	0.421053	0	0	0	40	0	0.0315789	0.231579	0	0	0	0	0	0	0	0	0	0	0	0	0	0	0.494737
S107T	S107	tumor	88	Female	Chinese	Stage 3	Cecum	Right	Yes	Adenocarcinoma	MAL3	15.6	Underweight	No	No	Moderately differentiated -Low grade	n/a	0	0	0	0	0	0	0	0	0	0.631579	0	0	0	45.1474	0.0421053	0	0	0	0	0	0	0	0	0	0	0	0	0	0	0	0	0.894737
S109N	S109	normal	66	Female	Indian	n/a	n/a	n/a	Yes	n/a	MAL3	40.9	Obese	No	No	n/a	n/a	0	0.0105263	0	0	0	0.357895	0	0.0105263	0	1.81053	0	0.0105263	0.0315789	24.8105	0.0947368	0.421053	0	0	0	0	0	0.0210526	0	0	0	0.0421053	0	0	0	0	0	2.36842
S109T	S109	tumor	66	Female	Indian	Stage 2	Splenic Flexure	Left	Yes	Adenocarcinoma	MAL3	40.9	Obese	No	No	Well differentiated -Low grade	n/a	0	0.0210526	0	0	0	0	0	0	0	0.515789	0	0	0	33.6737	0.452632	0.0105263	0.0105263	0	0	0	0	0	0	0	0	0	0	0	0	0	0.0105263	5.24211
S110N	S110	normal	76	Male	Chinese	n/a	n/a	n/a	Yes	n/a	MAL3	20.1	Normal Weight	No	No	n/a	n/a	0	0.136842	0	0	0	0.0210526	0	0.0105263	0	5.15789	0	0	0.0105263	32.8947	0.0210526	1.83158	0.0105263	0	0	0	0	0.0105263	0	0	0	0	0	0	0	0	0	0.968421
S110T	S110	tumor	76	Male	Chinese	Stage 1	Descending	Left	Yes	Adenocarcinoma	MAL3	20.1	Normal Weight	No	No	Moderately differentiated -Low grade	n/a	0	0.168421	0	0	0	0	0	0	0	0.663158	0	0	0	8.57895	0	0.136842	0.0315789	0	0	0	0	0	0	0	0	0	0	0	0	0	0	0.789474
S111N	S111	normal	67	Female	Chinese	n/a	n/a	n/a	Yes	n/a	MAL3	33.7	Obese	No	No	n/a	n/a	0	0.652632	0	0	0	0.0105263	0	0	0	0.357895	0	0	0	28.1053	0.0210526	0.0421053	0.0105263	0	0	0	0	0	0	0	0	0	0	0	0	0	0	1.16842
S111T	S111	tumor	67	Female	Chinese	Stage 2	Transverse	Left	Yes	Adenocarcinoma	MAL3	33.7	Obese	No	No	Moderately differentiated -Low grade	n/a	0	1.11579	0	0	0	0	0	0	0	0.389474	0	0	0	39.0947	0.0631579	0	0	0	0	0	0	0	0	0	0	0	0	0.0210526	0	0	0	2.55789
S112N	S112	normal	60	Male	Indian	n/a	n/a	n/a	No	n/a	MAL3	24.6	Normal Weight	No	No	n/a	n/a	0	0.0105263	0	0	0	0	0	0	0	2.21053	0	0	0	30.5053	0	0.0210526	0.0736842	0	0	0	0	0	0	0	0	0	0	0.0526316	0	0	0	3.09474
S112T	S112	tumor	60	Male	Indian	Stage 3	Rectosigmoid	Left	No	Adenocarcinoma	MAL3	24.6	Normal Weight	No	No	Moderately differentiated -Low grade	n/a	0	0.0210526	0	0	0	0	0	0	0	2.82105	0	0	0	19.0316	0	0	0	0	0	0	0	0	0	0	0	0	0	0	0	0	0	15.0632
S114N	S114	normal	70	Male	Other	n/a	n/a	n/a	No	n/a	MAL3	19.2	Normal Weight	No	No	n/a	n/a	0	4.41053	0	0.0105263	0	0	0	0	0	2.36842	0	0	0	20.8526	0.0315789	0	0.0947368	0	0	0	0	0	0	0	0	0	0	0	0	0	0	5.64211
S114T	S114	tumor	70	Male	Other	n/a	Sigmoid	Left	No	Adenocarcinoma	MAL3	19.2	Normal Weight	No	No	Poorly differentiated -High grade	n/a	0	7.49474	0	0.189474	0	0	0	0	0	6.8	0	0	0	17.1579	0.0105263	0	0	0	0	0	0	0	0	0	0	0	0	0.0210526	0	0	0	8.85263
S115N	S115	normal	74	Female	Chinese	n/a	n/a	n/a	No	n/a	MAL3	20.5	Normal Weight	No	No	n/a	n/a	0	0	0	0	0	0	0	0	0	1.48421	0	0	0	17.8421	0	0	0.0736842	0	0	0	0	0	0	0	0	0	0	0	0	0	0	3.52632
S115T	S115	tumor	74	Female	Chinese	unknown	Sigmoid	Left	Yes	Adenocarcinoma	MAL3	20.5	Normal Weight	No	No	Moderately differentiated -Low grade	n/a	0	0	0	0	0	0	0	0	0	2.82105	0	0	0	19.6842	0.0526316	0	0	0	0	0	0	0	0	0	0	0	0	0.0105263	0	0	0	2.75789
S116N	S116	normal	48	Male	Chinese	n/a	n/a	n/a	Yes	n/a	MAL3	18.7	Normal Weight	Yes	No	n/a	n/a	0	0	0	0	0	0	0	0	0	1.42105	0	0	0	39.3474	0.0105263	0	0.0421053	0	0	0	0	0	0	0	0	0	0	0	0	0	0	4.32632
S116T	S116	tumor	48	Male	Chinese	Stage 3	Rectum	Left	Yes	Adenocarcinoma	MAL3	18.7	Normal Weight	Yes	No	Moderately differentiated -Low grade	n/a	0	0	0	0	0	0	0	0	0	2.02105	0	0	0	29.6842	0.0421053	0	0.0105263	0	0	0	0	0	0	0	0	0	0	0	0	0	0	5.93684
S117N	S117	normal	78	Male	Chinese	n/a	n/a	n/a	Yes	n/a	MAL3	17	Underweight	No	Yes	n/a	n/a	0	0.0947368	0	0	0	0	0	0	0	1.90526	0	0	0.294737	22.9684	0.0421053	0.0105263	0	0	0	0	0	0	0	0	0	0	0	0	0	0	0	2.8
S117T	S117	tumor	78	Male	Chinese	Stage 4	Cecum	Right	Yes	Adenocarcinoma	MAL3	17	Underweight	No	Yes	Moderately differentiated -Low grade	n/a	0	0.0105263	0	0	0	0	0	0	0	0.768421	0	0	0	18.1684	0.0631579	0	0.115789	0	0	0	0	0	0	0	0	0	0	0.0421053	0.0105263	0	0	2.55789
S118N	S118	normal	67	Male	Chinese	n/a	n/a	n/a	Yes	n/a	MAL3	23.6	Normal Weight	No	Yes	n/a	n/a	0	0.115789	0	0	0	0	0	0	0	2.77895	0	0	0	38.3579	0	0.0105263	0.0736842	0	0	0	0	0	0	0	0	0	0	0	0	0	0	0.484211
S118T	S118	tumor	67	Male	Chinese	Stage 1	Hepatic Flexure	Right	Yes	Adenocarcinoma	MAL3	23.6	Normal Weight	No	Yes	Moderately differentiated -Low grade	n/a	0	0.178947	0	0	0	0	0	0	0	0.305263	0	0	0	10.2211	0.105263	0	0.0210526	0	0	0	0	0	0	0	0	0	0	0	0	0	0	1.63158
S119N	S119	normal	79	Male	Chinese	n/a	n/a	n/a	Yes	n/a	MAL3	25.7	Overweight	Yes	No	n/a	n/a	0	0.0105263	0	0	0	0	0	0	0	1.83158	0	0	0	34.2105	0	0	0.0947368	0	0	0	0	0	0	0	0	0	0	0	0	0	0	0.442105
S119T	S119	tumor	79	Male	Chinese	Stage 4	Transverse	Left	Yes	Adenocarcinoma	MAL3	25.7	Overweight	Yes	No	Poorly differentiated -High grade	n/a	0	0.0210526	0	0	0	0	0	0	0	0.642105	0	0	0	41.3263	0.126316	0	0	0	0	0	0	0	0	0	0	0	0	0	0	0	0	1.06316
S120N	S120	normal	62	Female	Indian	n/a	n/a	n/a	Yes	n/a	MAL3	24.3	Normal Weight	No	No	n/a	n/a	0	0	0.0210526	0	0	0	0	0	0	1.23158	0	0	0	42.7684	0.6	0.105263	0.105263	0	0	0.0526316	0	0	0	0	0	0	0	0	0	0	0	11.2316
S120T	S120	tumor	62	Female	Indian	Stage 3	Ascending	Right	Yes	Adenocarcinoma	MAL3	24.3	Normal Weight	No	No	Poorly differentiated -High grade	n/a	0	0	0	0	0	0	0	0	0	0.284211	0	0	0	13.0632	11.2316	0	0.0105263	0	0	0	0	0	0	0	0	0	0	0	0	0	0	2.81053
S122N	S122	normal	90	Female	Chinese	n/a	n/a	n/a	Yes	n/a	MAL3	19.1	Normal Weight	No	No	n/a	n/a	0	0	0.0210526	0	0	0	0	0	0	1.30526	0.147368	0	0	18.4211	0.0105263	0.0421053	0.0105263	0	0	0.0842105	0	0	0.0105263	0	0	0	0	0.0421053	0	0	0	1.72632
S122T	S122	tumor	90	Female	Chinese	Stage 4	Hepatic Flexure	Right	Yes	Adenocarcinoma	MAL3	19.1	Normal Weight	No	No	n/a	Mucinous adenocarcinoma	0	0	0	0	0	0	0	0	0	0.484211	0	0	0	19.3579	0.0842105	0.0105263	0.0210526	0	0	0	0	0	0	0	0	0	0	0.0105263	0	0	0	0.389474
S123N	S123	normal	74	Male	Chinese	n/a	n/a	n/a	Yes	n/a	MAL3	26.4	Overweight	Yes	No	n/a	n/a	0	0	0.0315789	0	0	0	0	0	0	0.673684	0	0	0	38.9895	0.105263	0.0842105	0	0	0	0.0210526	0	0	0	0	0	0	0	0	0	0	0	8.10526
S123T	S123	tumor	74	Male	Chinese	Stage 1	Ascending	Right	Yes	Adenocarcinoma	MAL3	26.4	Overweight	Yes	No	Moderately differentiated -Low grade	n/a	0	0	0	0	0	0	0	0	0	0.694737	0	0	0	31.7158	0.0526316	0	0	0	0	0	0	0	0	0	0	0	0	0	0	0	0	17.2526
S124T	S124	tumor	43	Female	Chinese	Stage 2	Rectum	Left	Yes	Adenocarcinoma	MAL3	20.6	Normal Weight	No	No	Moderately differentiated -Low grade	n/a	0	0	0	0	0	0	0	0	0	0.136842	0	0	0	4.82105	0	0	0	0	0	0	0	0	0	0	0	0	0	0.0105263	0	0	0	8.08421
S125N	S125	normal	78	Female	Chinese	n/a	n/a	n/a	Yes	n/a	MAL3	17.1	Underweight	No	No	n/a	n/a	0	0.0210526	0	0	0	0	0	0	0	0.410526	0	0	0	21.9053	0.0210526	0.0526316	0.0736842	0	0	0	0	0	0	0	0	0	0	0	0	0	0	5.64211
S125T	S125	tumor	78	Female	Chinese	Stage 2	Cecum	Right	Yes	Adenocarcinoma	MAL3	17.1	Underweight	No	No	n/a	Mucinous adenocarcinoma	0	0	0	0	0	0	0	0	0	0.821053	0	0	0	17.1789	0.0526316	0	0.0105263	0	0	0.0105263	0	0	0	0	0	0	0	0	0	0	0.0105263	12.4737
S126N	S126	normal	73	Male	Chinese	n/a	n/a	n/a	No	n/a	MAL3	23.9	Normal Weight	No	No	n/a	n/a	0	0	0	0	0	0	0	0	0	1.03158	0	0	0	36.7263	0	0	0.0210526	0	0	0	0	0	0	0	0	0	0	0	0	0	0	18.5579
S126T	S126	tumor	73	Male	Chinese	Stage 3	Sigmoid	Left	No	Adenocarcinoma	MAL3	23.9	Normal Weight	No	No	Moderately differentiated -Low grade	unknown	0	0	0	0	0	0	0	0	0	0.831579	0	0	0	23.2526	0	0.0105263	0.0210526	0	0	0	0	0	0.0105263	0	0	0	0	0	0	0	0	22.2316
S127N	S127	normal	31	Male	Malay	n/a	n/a	n/a	Yes	n/a	MAL3	19	Normal Weight	Yes	No	n/a	n/a	0	2.82105	0.0105263	0	0	0	0	0	0	6.37895	0	0	0	16.5158	0.2	0.0315789	0.0631579	0	0	0	0	0	0	0	0	0	0	0.0210526	0	0	0	19.2316
S127T	S127	tumor	31	Male	Malay	Stage 4	Sigmoid	Left	Yes	Adenocarcinoma	MAL3	19	Normal Weight	Yes	No	Poorly differentiated -High grade	n/a	0	1.38947	0	0	0	0	0	0	0	2.41053	0	0	0	24.4105	0	0.0105263	0.0105263	0	0	0	0	0	0	0	0	0	0	0.0315789	0	0	0	7.25263
S128N	S128	normal	76	Male	Chinese	n/a	n/a	n/a	No	n/a	MAL3	21.5	Normal Weight	No	No	n/a	n/a	0	0	0	0	0	0	0	0	0	0.473684	0	0	0	28.4105	0	0	0.210526	0	0	0	0	0	0	0	0	0	0	0.0105263	0	0	0	28.4421
S128T	S128	tumor	76	Male	Chinese	Stage 4	Sigmoid	Left	No	Adenocarcinoma	MAL3	21.5	Normal Weight	No	No	Moderately differentiated -Low grade	n/a	0	0	0	0	0	0	0	0	0	0.368421	0	0	0	25.1158	0.157895	0	0	0	0	0	0	0	0	0	0	0	0	0	0	0	0	33.7895
S129N	S129	normal	47	Male	Malay	n/a	n/a	n/a	Yes	n/a	MAL3	20.7	Normal Weight	No	No	n/a	n/a	0	0	0	0	0	0	0	0	0	2	0	0	0	24.0526	0	0.0105263	0	0	0	0	0	0	0	0	0	0	0	0.0105263	0	0	0	3.83158
S129T	S129	tumor	47	Male	Malay	Stage 2	Descending	Left	Yes	Adenocarcinoma	MAL3	20.7	Normal Weight	No	No	Moderately differentiated -Low grade	n/a	0	0	0	0	0	0	0.0105263	0	0	0.147368	0	0	0	12.8632	0	0.0315789	0.0315789	0	0.0105263	0.0210526	0.0105263	0	0	0	0	0	0	0	0	0	0	0.210526
S130N	S130	normal	48	Female	Malay	n/a	n/a	n/a	Yes	n/a	MAL3	29.3	Overweight	No	No	n/a	n/a	0	0.147368	0	0	0	0	0	0	0	0.736842	0	0	0	34.0842	0	0.0315789	0.0736842	0	0	0	0	0	0	0	0	0	0	0	0	0	0	4.29474
S130T	S130	tumor	48	Female	Malay	Stage 3	Cecum	Right	Yes	Adenocarcinoma	MAL3	29.3	Overweight	No	No	Moderately differentiated -Low grade	n/a	0	0.0105263	0	0	0	0	0	0.0105263	0	0.389474	0	0	0	31.1895	0.0210526	0	0.0105263	0	0	0	0	0	0	0	0	0	0	0	0	0	0	3.58947
S132T	S132	tumor	74	Male	Chinese	Stage 2	Rectum	Left	Yes	Adenocarcinoma	MAL3	21.6	Normal Weight	No	No	Moderately differentiated -Low grade	n/a	0	0	0	0	0	0	0	0	0	1.64211	0	0	0.0210526	63.7368	0.105263	0.0105263	0	0	0	0.0105263	0	0	0	0	0	0	0	0	0.0210526	0	0	1.48421
S133N	S133	normal	64	Female	Malay	n/a	n/a	n/a	No	n/a	MAL3	23.4	Normal Weight	No	No	n/a	n/a	0	0	0	0	0	0	0	0	0	0.189474	0	0	0	51.3368	0	0.0105263	0.0631579	0	0	0	0	0	0	0	0	0	0	0.0105263	0	0	0	1.58947
S133T	S133	tumor	64	Female	Malay	unknown	Sigmoid	Left	No	unknown	MAL3	23.4	Normal Weight	No	No	unknown	unknown	0	0.0315789	0	0	0	0	0	0	0	1.71579	0	0	0	25.0842	0.168421	0.0105263	0.0105263	0	0	0.0105263	0	0	0	0	0	0	0	0	0	0	0	10.4
S134N	S134	normal	80	Female	Chinese	n/a	n/a	n/a	No	n/a	MAL3	20.9	Normal Weight	No	No	n/a	n/a	0	0.0421053	0	0	0	0	0	0	0	0.147368	0	0	0	1.89474	0	0	0.0210526	0	0	0	0	0	0	0	0	0	0	0	0	0	0	82.7895
S134T	S134	tumor	80	Female	Chinese	unknown	Cecum	Right	No	unknown	MAL3	20.9	Normal Weight	No	No	unknown	unknown	0	0.0526316	0	0	0	0	0	0	0	1.4	0	0	0	5.94737	0	0.105263	0	0	0	0	0	0	0	0	0	0.0210526	0	0	0.0105263	0	0	27.1474
[truncated: 30 more columns]

## Sheet: S2D | order
SpecimenID	PID	Type	Age	Sex	Ethnicity	Tumor Stage	Tumor Site	Tumor Location	Biofilm Status	Tumor pathology	Sequencing Cohort	BMI	BMI category	Ever smoker	Alcohol Consumption	Tumor grade	Mucinous	k_Archaea.p_Crenarchaeota.c_Thermoprotei.o_Thermoproteales	k_Archaea.p_Crenarchaeota.c_Thermoprotei.o_unassigned	k_Archaea.p_Euryarchaeota.c_Halobacteria.o_Halobacteriales	k_Archaea.p_Euryarchaeota.c_Methanobacteria.o_Methanobacteriales	k_Archaea.p_Euryarchaeota.c_Methanomicrobia.o_Methanomicrobiales	k_Archaea.p_Euryarchaeota.c_Methanomicrobia.o_Methanosarcinales	k_Archaea.p_Euryarchaeota.c_Methanomicrobia.o_unassigned	k_Archaea.p_Euryarchaeota.c_Thermoplasmata.o_Thermoplasmatales	k_Archaea.p_Euryarchaeota.c_unassigned.o_unassigned	k_Bacteria.p_Acidobacteria.c_Acidobacteria_Gp1.o_Incertae_sedis	k_Bacteria.p_Acidobacteria.c_Acidobacteria_Gp23.o_Incertae_sedis	k_Bacteria.p_Acidobacteria.c_Acidobacteria_Gp3.o_Incertae_sedis	k_Bacteria.p_Acidobacteria.c_Holophagae.o_Holophagales	k_Bacteria.p_Actinobacteria.c_Actinobacteria.o_Acidimicrobiales	k_Bacteria.p_Actinobacteria.c_Actinobacteria.o_Actinomycetales	k_Bacteria.p_Actinobacteria.c_Actinobacteria.o_Bifidobacteriales	k_Bacteria.p_Actinobacteria.c_Actinobacteria.o_Coriobacteriales	k_Bacteria.p_Actinobacteria.c_Actinobacteria.o_Euzebyales	k_Bacteria.p_Actinobacteria.c_Actinobacteria.o_Nitriliruptorales	k_Bacteria.p_Actinobacteria.c_Actinobacteria.o_Rubrobacterales	k_Bacteria.p_Actinobacteria.c_Actinobacteria.o_Solirubrobacterales	k_Bacteria.p_Actinobacteria.c_Actinobacteria.o_Thermoleophilales	k_Bacteria.p_Actinobacteria.c_Actinobacteria.o_unassigned	k_Bacteria.p_Armatimonadetes.c_Armatimonadia.o_Armatimonadales	k_Bacteria.p_Armatimonadetes.c_Incertae_sedis.o_Incertae_sedis	k_Bacteria.p_Bacteroidetes.c_Bacteroidetes_incertae_sedis.o_Incertae_sedis	k_Bacteria.p_Bacteroidetes.c_Bacteroidia.o_Bacteroidales	k_Bacteria.p_Bacteroidetes.c_Flavobacteria.o_Flavobacteriales	k_Bacteria.p_Bacteroidetes.c_Sphingobacteria.o_Sphingobacteriales	k_Bacteria.p_Bacteroidetes.c_unassigned.o_unassigned	k_Bacteria.p_Chlamydiae.c_Chlamydiae.o_Chlamydiales	k_Bacteria.p_Chlorobi.c_Ignavibacteria.o_Ignavibacteriales
S002N	S002	normal	77	Female	Chinese	n/a	n/a	n/a	No	n/a	MAL1	21.9	Normal Weight	No	No	n/a	n/a	0	0	0	0.0315789	0	0	0	0	0	0	0	0	0	0	0.778947	0.968421	3.78947	0	0	0	0	0	0	0	0	0	25.2105	0.0842105	0	0	0	0
S002T	S002	tumor	77	Female	Chinese	Stage 3	Sigmoid	Left	No	Adenocarcinoma	MAL1	21.9	Normal Weight	No	No	Moderately differentiated -Low grade	n/a	0	0	0	0.0105263	0	0	0	0	0	0	0	0	0	0	0.515789	1.78947	2.42105	0	0	0	0	0	0	0	0	0	20.6737	0.0842105	0	0	0	0
S003N	S003	normal	68	Female	Malay	n/a	n/a	n/a	Yes	n/a	MAL1, MAL2	19.6	Normal Weight	No	No	n/a	n/a	0	0	0	0	0	0	0	0	0	0	0	0	0	0	1.64211	0.189474	0.136842	0	0	0	0	0	0	0	0	0	10.5263	0.0105263	0.126316	0	0	0
S003T	S003	tumor	68	Female	Malay	Stage 2	Cecum,Ascending	Right	Yes	Adenocarcinoma	MAL1 , MAL2	19.6	Normal Weight	No	No	Well differentiated -Low grade	n/a	0	0	0	0	0	0	0	0	0	0	0	0	0	0	0.105263	0	0.0105263	0	0	0	0	0	0	0	0	0	3.12632	0.105263	0	0	0	0
S004N	S004	normal	59	Male	Chinese	n/a	n/a	n/a	Yes	n/a	MAL3	21.8	Normal Weight	No	Yes	n/a	n/a	0	0	0	0	0	0	0	0	0	0	0	0	0	0	0.115789	0.0210526	0.0315789	0	0	0	0	0	0	0	0	0	0.547368	0	0	0.0105263	0	0
S004T	S004	tumor	59	Male	Chinese	Stage 4	Cecum	Right	unknown	Adenocarcinoma	MAL3	21.8	Normal Weight	No	Yes	Moderately differentiated -Low grade	Mucinous adenocarcinoma	0	0	0	0	0	0	0	0	0	0	0	0	0	0	4.11579	0.0210526	0.0631579	0	0	0	0	0	0	0	0	0	3.82105	0.347368	0.0105263	0.0105263	0	0
S005T	S005	tumor	60	Female	Malay	n/a	n/a	n/a	Yes	n/a	MAL1, MAL2	26.7	Overweight	No	No	n/a	n/a	0	0	0	0	0	0	0	0	0	0	0	0	0	0	0.0947368	0	1.13684	0	0	0	0	0	0	0	0	0	26.1579	0	0	0	0	0
S005N	S005	normal	60	Female	Malay	Stage 3	Cecum	Right	Yes	Adenocarcinoma	MAL1 , MAL2, MAL3	26.7	Overweight	No	No	Moderately differentiated -Low grade	n/a	0	0	0	0	0	0	0	0	0	0.0105263	0	0	0	0	0.242105	0.873684	0.673684	0	0	0	0	0	0	0	0	0	34.8842	0	0.136842	0	0	0
S006N	S006	normal	79	Male	Indian	n/a	n/a	n/a	No	n/a	MAL1	20.4	Normal Weight	Yes	Yes	n/a	n/a	0	0	0	0	0	0	0	0	0	0	0	0	0	0	0.915789	0.178947	2.30526	0	0	0	0	0	0	0	0	0	38.6	0	0	0	0	0
S006T	S006	tumor	79	Male	Indian	Stage 2	Sigmoid	Left	No	Adenocarcinoma	MAL1	20.4	Normal Weight	Yes	Yes	Moderately differentiated -Low grade	n/a	0	0	0	0	0	0	0	0	0	0	0	0	0	0	0.0631579	0.0210526	0.631579	0	0	0	0	0	0	0	0	0	19.0737	2.07368	0	0	0	0
S007N	S007	normal	71	Male	Chinese	n/a	n/a	n/a	No	n/a	MAL1	23.2	Normal Weight	No	Yes	n/a	n/a	0	0	0	0.0105263	0	0	0	0	0	0	0	0	0	0	0.0315789	0.0842105	1.56842	0	0	0	0	0	0	0	0	0	34.9158	0.0421053	0	0.0105263	0	0
S007T	S007	tumor	71	Male	Chinese	Stage 1	Rectum	Left	No	Adenocarcinoma	MAL1	23.2	Normal Weight	No	Yes	Moderately differentiated -Low grade	n/a	0	0	0	0	0	0	0	0	0	0	0	0	0	0	0.0526316	0.378947	5.01053	0	0	0	0	0	0	0	0	0	32.8737	0.0315789	0	0.0105263	0	0
S008N	S008	normal	72	Male	Malay	n/a	n/a	n/a	Yes	n/a	MAL1, MAL2	22.4	Normal Weight	Yes	No	n/a	n/a	0	0	0	0	0	0	0	0	0	0	0	0	0	0	0	9.12632	11.1053	0	0	0	0	0	0	0	0	0	19.2842	0.0421053	0	0.0105263	0	0
S008T	S008	tumor	72	Male	Malay	Stage 4	Rectum	Left	Yes	Adenocarcinoma	MAL1, MAL2, MAL3	22.4	Normal Weight	Yes	No	Moderately differentiated -Low grade	n/a	0	0	0	0	0	0	0	0	0	0	0	0	0	0	0	6.37895	7.06316	0	0	0	0	0	0.0105263	0	0	0	29.1579	0	0	0.0842105	0	0
S009N	S009	normal	58	Female	Chinese	n/a	n/a	n/a	Yes	n/a	MAL1	20.4	Normal Weight	No	No	n/a	n/a	0	0	0	0	0	0	0	0	0	0	0	0	0	0	0.0631579	0.768421	0.168421	0	0	0	0	0	0	0	0	0	18.1579	0	0	0	0	0
S009T	S009	tumor	58	Female	Chinese	Stage 4	Splenic Flexure	Left	Yes	Adenocarcinoma	MAL1	20.4	Normal Weight	No	No	Moderately differentiated -Low grade	n/a	0	0	0	0	0	0	0	0	0	0	0	0	0	0	0.231579	0.715789	0.768421	0	0	0	0	0	0	0	0	0	16.3895	0	0	0	0	0
S010N	S010	normal	58	Female	Malay	n/a	n/a	n/a	Yes	n/a	MAL1	27.9	Overweight	No	No	n/a	n/a	0	0	0	0	0	0	0	0	0	0	0	0	0	0	0.0421053	0.0105263	1.18947	0	0	0	0	0	0	0	0	0	31.4737	0	0	0	0	0
S010T	S010	tumor	58	Female	Malay	Stage 2	Rectum	Left	Yes	Adenocarcinoma	MAL1, MAL3	27.9	Overweight	No	No	Well differentiated -Low grade	n/a	0	0	0	0	0	0	0	0	0	0	0	0	0	0	0.0105263	0	1.05263	0	0	0	0	0	0	0	0	0	24.7789	0.0105263	0	0	0	0
S011N	S011	normal	67	Male	Chinese	n/a	n/a	n/a	Yes	n/a	MAL1	29.1	Overweight	No	No	n/a	n/a	0	0	0	0	0	0	0	0	0	0	0	0	0	0	0	3.31579	2.58947	0	0	0	0	0	0	0	0	0	37.5474	0	0	0	0	0
S011T	S011	tumor	67	Male	Chinese	Stage 2	Sigmoid	Left	Yes	Adenocarcinoma	MAL1	29.1	Overweight	No	No	Moderately differentiated -Low grade	n/a	0	0	0	0	0	0	0	0	0	0	0	0	0	0	0.0421053	8.91579	9.76842	0	0	0	0	0	0.0105263	0	0	0	33.1368	0	0	0.0105263	0	0
S012N	S012	normal	77	Male	Indian	n/a	n/a	n/a	No	n/a	MAL1	27.2	Overweight	No	No	n/a	n/a	0	0	0	0	0	0	0	0	0	0	0	0	0	0	0	1.57895	3.38947	0	0	0	0	0	0	0	0	0	21.2105	0.0210526	0	0	0	0
S012T	S012	tumor	77	Male	Indian	Stage 2	Rectosigmoid	Left	No	Adenocarcinoma	MAL1	27.2	Overweight	No	No	Moderately differentiated -Low grade	n/a	0	0	0	0	0	0	0	0	0	0	0	0	0	0	0.0105263	1.27368	0.947368	0	0	0	0	0	0	0	0	0	18.8105	0	0	0	0	0
S013N	S013	normal	59	Female	Malay	n/a	n/a	n/a	No	n/a	MAL1	23.2	Normal Weight	No	No	n/a	n/a	0	0	0	0	0	0	0	0	0	0	0	0	0	0	0.0526316	8.89474	1.75789	0	0	0	0	0	0	0	0	0	13.4316	0	0	0	0	0
S013T	S013	tumor	59	Female	Malay	Stage 3	Sigmoid	Left	No	Adenocarcinoma	MAL1	23.2	Normal Weight	No	No	unknown	unknown	0	0	0	0	0	0	0	0	0	0	0	0	0	0	0.0736842	2.87368	0.568421	0	0	0	0	0	0	0	0	0	5.67368	0	0	0	0	0
S014N	S014	normal	70	Female	Chinese	n/a	n/a	n/a	No	n/a	MAL1	16.4	Underweight	No	No	n/a	n/a	0	0	0	0	0	0	0	0	0	0	0	0	0	0	0.105263	0	13.6632	0	0	0	0	0	0	0	0	0	24.0105	0.147368	0	0	0	0
S014T	S014	tumor	70	Female	Chinese	Stage 3	Sigmoid	Left	No	Adenocarcinoma	MAL1	16.4	Underweight	No	No	Moderately differentiated -Low grade	n/a	0	0	0	0	0	0	0	0	0	0	0	0	0	0	0	0	1.12632	0	0	0	0	0	0	0	0	0	38.6632	0.936842	0	0	0	0
S015N	S015	normal	72	Female	Indian	n/a	n/a	n/a	No	n/a	MAL1	28.3	Overweight	No	No	n/a	n/a	0	0	0	0	0	0	0	0	0	0	0	0	0	0	0.0421053	0.0842105	14.0211	0	0	0	0	0	0	0	0	0	36.0632	0.0105263	0	0	0	0
S015T	S015	polyp	72	Female	Indian	n/a	n/a	n/a	Yes	Tubulovillus adenoma	MAL1	28.3	Overweight	No	No	n/a	n/a	0	0	0	0	0	0	0	0	0	0	0	0	0	0	0.0315789	0.231579	10.6421	0	0	0	0	0	0	0	0	0	28.2947	0	0	0.0105263	0	0
S016N	S016	normal	78	Male	Chinese	n/a	n/a	n/a	Yes	n/a	MAL1	21.2	Normal Weight	Yes	Yes	n/a	n/a	0	0	0	0	0	0	0	0	0	0	0	0	0	0	0.0105263	0.0631579	7.22105	0	0	0	0	0	0	0	0	0	25.5579	0	0	0.0105263	0	0
S016T	S016	tumor	78	Male	Chinese	Stage 4	Cecum	Right	Yes	Adenocarcinoma	MAL1	21.2	Normal Weight	Yes	Yes	n/a	n/a	0	0	0	0	0	0	0	0	0	0	0	0	0	0	0.0315789	0.0105263	5.18947	0	0	0	0	0	0	0	0	0	29.0737	0	0	0.0105263	0	0
S018N	S018	normal	73	Female	Chinese	n/a	n/a	n/a	Yes	n/a	MAL1	24.2	Normal Weight	No	No	n/a	n/a	0	0	0	0.0105263	0	0	0	0	0	0	0	0	0	0	0.0210526	0.105263	10.0842	0	0	0	0	0	0.0210526	0	0	0	30.3263	0	0	0	0	0
S018T	S018	tumor	73	Female	Chinese	Stage 4	Hepatic Flexure	Right	Yes	Adenocarcinoma	MAL1	24.2	Normal Weight	No	No	Moderately differentiated -Low grade	n/a	0	0	0	0	0	0	0	0	0	0	0	0	0	0	0.0210526	0.168421	7.34737	0	0	0	0	0	0.0105263	0	0	0	36.1579	0.0105263	0	0	0	0
S019N	S019	normal	54	Female	Other	n/a	n/a	n/a	Yes	n/a	MAL1	41.3	Obese	No	No	n/a	n/a	0	0	0	0	0	0	0	0	0	0	0	0	0	0	0.0842105	0.136842	2.56842	0	0	0	0	0	0	0	0	0	40.4211	0.0210526	0	0.0315789	0	0
S019T	S019	tumor	54	Female	Other	Stage 4	Hepatic Flexure	Right	Yes	Adenocarcinoma	MAL1	41.3	Obese	No	No	Moderately differentiated -Low grade	n/a	0	0	0	0.0105263	0	0	0	0	0	0	0	0	0	0	0.105263	0.0631579	2.74737	0	0	0	0	0	0	0	0	0	34.1368	0	0	0.0210526	0	0
S020N	S020	normal	76	Male	Chinese	n/a	n/a	n/a	No	n/a	MAL1	20.3	Normal Weight	Yes	No	n/a	n/a	0	0	0	0	0	0	0	0	0	0	0	0	0	0	0.0421053	0.357895	3.8	0	0	0	0	0	0	0	0	0	31.1684	0.0210526	0	0.0210526	0	0
S020T	S020	tumor	76	Male	Chinese	Stage 2	Rectosigmoid	Left	Yes	Adenocarcinoma	MAL1	20.3	Normal Weight	Yes	No	Moderately differentiated -Low grade	n/a	0	0	0	0	0	0	0	0	0	0	0	0	0	0	0.0105263	0	0.168421	0	0	0	0	0	0	0	0	0	16.2105	0	0	0	0	0
S021T	S021	tumor	57	Female	Malay	Stage 3	Splenic Flexure	Left	No	Adenocarcinoma	MAL1	22	Normal Weight	No	No	Moderately differentiated -Low grade	n/a	0	0	0	0.126316	0	0	0	0	0	0	0	0	0	0	0.0315789	8.93684	11.0632	0	0	0	0	0	0	0	0	0	23.5368	0.136842	0	0.105263	0	0
S022N	S022	normal	48	Male	Malay	n/a	n/a	n/a	Yes	n/a	MAL3	24.9	Normal Weight	Yes	No	n/a	n/a	0	0	0	0.0315789	0	0	0	0	0	0	0	0	0	0	0.0315789	0.305263	1.90526	0	0	0	0	0	0	0	0	0	29.8421	0	0	0	0	0
S022T	S022	tumor	48	Male	Malay	Stage 3	Sigmoid,Rectum	Left	Yes	Adenocarcinoma	MAL3	24.9	Normal Weight	Yes	No	Moderately differentiated -Low grade	n/a	0	0	0	0	0	0	0	0	0	0	0	0	0	0	0.0842105	0.0315789	0.305263	0	0	0	0	0	0	0	0	0	40.8632	0.0210526	0	0.0105263	0	0
S023N	S023	normal	85	Female	Chinese	n/a	n/a	n/a	No	n/a	MAL1	24.5	Normal Weight	No	No	n/a	n/a	0	0	0	0.0315789	0	0	0	0	0	0	0	0	0	0	0	0	0.0736842	0	0	0	0	0	0	0	0	0	28.3263	0	0	0.0210526	0	0
S023T	S023	tumor	85	Female	Chinese	Stage 4	Rectum	Left	No	Adenocarcinoma	MAL1	24.5	Normal Weight	No	No	Moderately differentiated -Low grade	n/a	0	0	0	0.0631579	0	0	0	0	0	0	0	0	0	0	0.0210526	0.0105263	0.221053	0	0	0	0	0	0	0	0	0	20.0211	0.0105263	0	0	0	0
S024N	S024	normal	77	Male	Malay	n/a	n/a	n/a	No	n/a	MAL1	19.9	Normal Weight	Yes	No	n/a	n/a	0	0	0	0.378947	0	0	0	0	0	0	0	0	0	0	0	7.54737	2.76842	0	0	0	0	0	0.0105263	0	0	0	19.9263	0.105263	0	0.0105263	0	0
S024T	S024	tumor	77	Male	Malay	Stage 4	Rectum	Left	No	Adenocarcinoma	MAL1	19.9	Normal Weight	Yes	No	Moderately differentiated -Low grade	n/a	0	0	0	0.178947	0	0	0	0	0	0	0	0	0	0	0.0210526	7.94737	6.27368	0	0	0	0	0	0.0105263	0	0	0	13.5789	0.0315789	0	0	0	0
S025N	S025	normal	54	Female	Malay	n/a	n/a	n/a	No	n/a	MAL1	18.7	Normal Weight	No	No	n/a	n/a	0	0	0	0.0736842	0	0	0	0	0	0	0	0	0	0	0	5.08421	0.515789	0	0	0	0	0	0.0105263	0	0	0	19.8947	0.0315789	0	0	0	0
S025T	S025	tumor	54	Female	Malay	Stage 4	Transverse	Left	No	Adenocarcinoma	MAL1	18.7	Normal Weight	No	No	Moderately differentiated -Low grade	n/a	0	0	0	0.0421053	0	0	0	0	0	0	0	0	0	0	0.0105263	12.3263	1.01053	0	0	0	0	0	0.0105263	0	0	0	28.9158	0.0210526	0	0	0	0
S026N	S026	normal	78	Female	Chinese	n/a	n/a	n/a	No	n/a	MAL1	28.1	Overweight	No	No	n/a	n/a	0	0	0	0	0	0	0	0	0	0	0	0	0	0	15.3474	0.0947368	0.0947368	0	0	0	0	0	0	0	0	0	3.68421	0.0105263	0	0	0	0
S026T	S026	tumor	78	Female	Chinese	Stage 2	Sigmoid	Left	No	Adenocarcinoma	MAL1	28.1	Overweight	No	No	Moderately differentiated -Low grade	n/a	0	0	0	0	0	0	0	0	0	0	0	0	0	0	6.72632	0.242105	0.663158	0	0	0	0	0	0	0	0	0	3.06316	0.0105263	0.0105263	0	0	0
S027N	S027	normal	56	Male	Other	n/a	n/a	n/a	unknown	n/a	MAL3	29.3	Overweight	Yes	Yes	n/a	n/a	0	0	0	0.631579	0	0	0	0	0	0	0	0	0	0	0.115789	0.642105	1.43158	0	0	0	0	0	0	0	0	0	28.4105	0	0.0105263	0	0	0
S027T	S027	tumor	56	Male	Other	Stage 3	Sigmoid	Left	Yes	Adenocarcinoma	MAL3	29.3	Overweight	Yes	Yes	Moderately differentiated -Low grade	n/a	0	0	0	0.0421053	0	0	0	0	0	0.0736842	0	0	0	0	0.0842105	0.252632	0.273684	0	0	0	0.0315789	0	0	0	0	0	35.2105	0.0315789	0.0105263	0	0	0
S028N	S028	normal	74	Male	Indian	n/a	n/a	n/a	Yes	n/a	MAL3	31.6	Obese	Yes	Yes	n/a	n/a	0	0	0	0.0210526	0	0.0315789	0	0.0631579	0.0315789	0	0	0	0	0	0.0315789	0.178947	0.178947	0	0	0	0	0	0	0	0	0	21.3684	0	0	0.0105263	0	0
S028T	S028	tumor	74	Male	Indian	Stage 4	Rectum	Left	Yes	Adenocarcinoma	MAL3	31.6	Obese	Yes	Yes	Moderately differentiated -Low grade	n/a	0	0	0	0	0	0	0	0	0	0	0	0	0	0	0.0526316	0.0842105	0.126316	0	0	0	0	0	0	0	0	0	27.5263	0	0	0.0105263	0	0
S029N	S029	normal	66	Male	Malay	n/a	n/a	n/a	Yes	n/a	MAL3	27.3	Overweight	No	No	n/a	n/a	0	0	0	2.02105	0	0	0	0	0	0	0	0	0	0	0.463158	0.2	0.663158	0	0	0	0	0	0	0	0	0	26.4842	0.0210526	0	0	0	0
S029T	S029	tumor	66	Male	Malay	Stage 2	Sigmoid	Left	Yes	Adenocarcinoma	MAL3	27.3	Overweight	No	No	Moderately differentiated -Low grade	n/a	0	0	0	0.0105263	0	0	0	0	0	0	0	0	0	0	0.0842105	0.0315789	0.2	0	0	0	0	0	0	0	0	0	7.03158	0.0105263	0	0	0	0
S030N	S030	normal	71	Male	Chinese	n/a	n/a	n/a	Yes	n/a	MAL3	17.3	Underweight	Yes	Yes	n/a	n/a	0	0	0	0.0105263	0	0	0	0	0	0	0	0	0	0	0	0.0631579	0.389474	0	0	0	0	0	0	0	0	0	24.4632	0	0	0	0	0
S030T	S030	tumor	71	Male	Chinese	Stage 4	Cecum	Right	Yes	Adenocarcinoma	MAL3	17.3	Underweight	Yes	Yes	n/a	Mucinous adenocarcinoma	0	0	0	0	0	0	0	0	0	0	0	0	0	0	0.0315789	0.168421	0.494737	0	0	0	0	0	0	0	0	0	23.9474	0	0.0105263	0	0	0
S031N	S031	normal	78	Male	Malay	n/a	n/a	n/a	Yes	n/a	MAL3	29.7	Overweight	Yes	No	n/a	n/a	0	0	0	0	0	0	0	0	0	0	0	0	0	0.0105263	0.0210526	0.2	0.726316	0	0	0	0	0	0	0	0	0	32.0211	0.0105263	0	0	0	0
S031T	S031	tumor	78	Male	Malay	Stage 4	Cecum	Right	Yes	Adenocarcinoma	MAL3	29.7	Overweight	Yes	No	Moderately differentiated -Low grade	n/a	0	0	0	0.0105263	0	0	0	0	0	0	0	0	0	0	0.231579	0.242105	2.05263	0	0	0	0	0	0	0	0	0	30.2211	0.0315789	0.0421053	0.0315789	0	0
S032N	S032	normal	65	Male	Indian	n/a	n/a	n/a	No	n/a	MAL3	25.8	Overweight	No	No	n/a	n/a	0	0	0	0.0210526	0	0.0105263	0	0	0	0	0	0	0	0	0.115789	1.23158	0.621053	0	0	0	0	0	0	0	0	0	37.9053	0	0.0105263	0	0	0
S032T	S032	tumor	65	Male	Indian	Stage 4	Rectum	Left	No	Adenocarcinoma	MAL3	25.8	Overweight	No	No	Moderately differentiated -Low grade	n/a	0	0	0	0	0	0	0	0	0	0	0	0	0	0	1.01053	0.442105	0.115789	0	0	0	0	0	0	0	0	0.0210526	31.5684	0.0210526	0.0210526	0.0315789	0	0
S034N	S034	normal	57	Female	Chinese	n/a	n/a	n/a	No	n/a	MAL2	30.5	Overweight	No	No	n/a	n/a	0	0.0526316	0	0.136842	0	0	0	0	0.0105263	0.0210526	0	0.0421053	0	0.168421	3.53684	1.43158	2.45263	0	0	0	0	0	0	0	0	0	28.0211	0.0736842	0.105263	0	0	0
S034T	S034	tumor	57	Female	Chinese	Stage 2	Sigmoid	Left	Yes	Adenocarcinoma	MAL2	30.5	Overweight	No	No	Moderately differentiated -Low grade	n/a	0	0	0	0	0	0	0	0	0	0	0	0	0	0	1.15789	0.484211	2.38947	0	0	0	0.0210526	0	0	0	0	0	40.0947	0.126316	0.0105263	0.0631579	0	0
S035N	S035	normal	74	Male	Indian	n/a	n/a	n/a	No	n/a	MAL2	22.7	Normal Weight	No	No	n/a	n/a	0	0	0	0.357895	0	0	0	0	0	0	0	0	0	0	0.0210526	1.55789	1.01053	0	0	0	0	0	0	0	0	0	23.3789	0	0	0	0	0
S035T	S035	tumor	74	Male	Indian	Stage 3	Rectosigmoid	Left	No	Adenocarcinoma	MAL2	22.7	Normal Weight	No	No	Moderately differentiated -Low grade	n/a	0	0	0	0.273684	0	0	0	0	0	0	0.0315789	0	0	0	0.768421	3.14737	1.24211	0	0	0	0.0105263	0	0	0	0	0	27.0211	0.0105263	0.0631579	0	0	0
S036N	S036	normal	49	Female	Chinese	n/a	n/a	n/a	No	n/a	MAL2	21	Normal Weight	No	No	n/a	n/a	0	0	0	0.368421	0	0	0	0.0105263	0	0.0421053	0	0.0105263	0	0.0736842	2.67368	1.18947	3.34737	0	0	0	0	0	0	0	0	0	26.2	0.0947368	0.0526316	0.0631579	0	0
S036T	S036	tumor	49	Female	Chinese	Stage 4	Sigmoid	Left	No	Adenocarcinoma	MAL2	21	Normal Weight	No	No	Moderately differentiated -Low grade	n/a	0	0	0	0	0	0	0	0	0	0.231579	0	0	0	0	13.3263	0.157895	0.442105	0	0	0	0	0	0	0	0	0	11.9684	0.0210526	0.494737	0.189474	0	0
S037N	S037	normal	57	Female	Chinese	n/a	n/a	n/a	Yes	n/a	MAL2	24.5	Normal Weight	No	No	n/a	n/a	0	0	0	0	0	0	0	0	0	0	0.0315789	0	0	0	0.263158	3.46316	1.87368	0	0	0	0	0	0	0	0	0	31.1368	0	0	0	0	0.0315789
S037T	S037	tumor	57	Female	Chinese	Stage 3	Sigmoid	Left	Yes	Adenocarcinoma	MAL2	24.5	Normal Weight	No	No	Moderately differentiated -Low grade	n/a	0	0	0	0	0	0	0	0	0	0	0	0	0	0	0.505263	2.94737	2.95789	0	0	0	0	0	0	0	0	0	29.0526	0	0.0105263	0	0	0
S038N	S038	normal	49	Male	Malay	n/a	n/a	n/a	Yes	n/a	MAL2	28.7	Overweight	No	No	n/a	n/a	0	0	0	0	0	0	0	0	0	0.0105263	0	0	0	0.0631579	0.273684	1.56842	4.47368	0	0	0	0	0	0	0	0	0	45.1368	0	0	0	0	0
S038T	S038	tumor	49	Male	Malay	Stage 3	Splenic Flexure	Left	Yes	Adenocarcinoma	MAL2	28.7	Overweight	No	No	Moderately differentiated -Low grade	n/a	0	0	0	0	0	0	0	0	0	0.0105263	0	0	0	0	4.01053	1.97895	3.16842	0	0	0	0	0	0	0	0	0	30.1053	0.0105263	0	0.0105263	0	0
S039N	S039	normal	49	Female	Chinese	n/a	n/a	n/a	No	n/a	MAL2	25.4	Overweight	No	No	n/a	n/a	0	0	0	0.284211	0	0	0	0	0	0	0	0.0421053	0	0.0631579	2.09474	0.884211	1.95789	0	0	0	0	0	0	0	0	0	23.7053	1.24211	0.168421	0.0210526	0	0
S039T	S039	tumor	49	Female	Chinese	Stage 4	Cecum	Right	Yes	Adenocarcinoma	MAL2	25.4	Overweight	No	No	Poorly differentiated -High grade	n/a	0.210526	0	0	0	0	0	0	0.347368	0	0	0	0	0	0	0.652632	0.294737	0.210526	0	0	0	0	0	0	0	0	0	1.58947	19.9368	0	0.126316	0	0
S040N	S040	normal	84	Female	Chinese	n/a	n/a	n/a	Yes	n/a	MAL2	16.6	Underweight	No	No	n/a	n/a	0	0	0	1	0	0	0	0	0	0	0	0	0	0	4.48421	0.0105263	1.31579	0	0	0	0	0	0	0	0	0	33.2421	0.105263	0	0	0	0
S040T	S040	tumor	84	Female	Chinese	Stage 1	Sigmoid	Left	Yes	Adenocarcinoma	MAL2	16.6	Underweight	No	No	Moderately differentiated -Low grade	n/a	0	0	0.0105263	1.18947	0	0	0	0	0	0.0105263	0	0	0	0	1.64211	0.0105263	0.726316	0	0	0	0	0	0	0	0	0	26.9474	0.210526	0	0	0	0
S041N	S041	normal	50	Male	Malay	n/a	n/a	n/a	Yes	n/a	MAL2	24.1	Normal Weight	Yes	No	n/a	n/a	0	0	0	0.0526316	0	0	0	0	0	0	0	0	0	0.105263	1.21053	0.978947	2.56842	0	0	0	0	0	0.0315789	0	0	0	16.6526	0.2	0.0842105	0.0421053	0.0105263	0.0736842
S041T	S041	tumor	50	Male	Malay	Stage 3	Rectosigmoid	Left	Yes	Adenocarcinoma	MAL2	24.1	Normal Weight	Yes	No	Moderately differentiated -Low grade	n/a	0	0.0631579	0	0	0	0	0	0	0	0	0	0.105263	0	0.315789	10.2632	1.2	1.51579	0	0	0.0210526	0.105263	0	0	0	0	0	11.9579	0.189474	0.221053	0.0421053	0	0
S042N	S042	normal	58	Male	Chinese	n/a	n/a	n/a	Yes	n/a	MAL3	25.8	Overweight	Yes	No	n/a	n/a	0	0	0	0	0	0	0	0	0	0	0	0	0	0	0.252632	0.4	0.0526316	0	0	0.0315789	0	0	0	0	0	0	4.82105	0	0	0	0	0
S042T	S042	tumor	58	Male	Chinese	Stage 3	Cecum	Right	Yes	Adenocarcinoma	MAL2, MAL3	25.8	Overweight	Yes	No	n/a	n/a	0	0.0105263	0	0.263158	0	0	0	0	0	0.0105263	0	0	0	0	3.18947	1.24211	3.78947	0	0	0	0	0	0	0	0	0	24.5053	0.126316	0.0210526	0.0736842	0	0
S043N	S043	normal	52	Female	Malay	n/a	n/a	n/a	No	n/a	MAL2	21.1	Normal Weight	No	No	n/a	n/a	0	0.0105263	0	0.0631579	0	0	0	0	0	0	0	0.0842105	0	0.189474	27.0632	0.157895	0.105263	0	0	0	0.0210526	0	0.0315789	0	0	0	11.6	0.305263	0.357895	0.915789	0.136842	0.0210526
S043T	S043	tumor	52	Female	Malay	Stage 2	Sigmoid	Left	No	Adenocarcinoma	MAL2, MAL3	21.1	Normal Weight	No	No	Moderately differentiated -Low grade	n/a	0	0	0	0.136842	0	0	0	0	0	0	0	0	0	0	0.0947368	0.0105263	0.589474	0	0	0	0	0	0	0	0	0	14.8842	0	0	0.884211	0	0
S044N	S044	normal	41	Male	Indian	n/a	n/a	n/a	No	n/a	MAL2	24.5	Normal Weight	No	Yes	n/a	n/a	0	0.0631579	0	0.315789	0	0	0	0	0	0.0631579	0	0.0842105	0	0.2	2.49474	1.25263	1.83158	0	0	0	0.0421053	0	0	0	0	0	29.4316	0.347368	0.0947368	0.0526316	0	0
S044T	S044	tumor	41	Male	Indian	Stage 4	Cecum	Right	Yes	Adenocarcinoma	MAL2, MAL3	24.5	Normal Weight	No	Yes	Well differentiated -Low grade	n/a	0	0	0	0	0	0	0	0	0	0	0	0	0	0	0.0315789	0.0421053	2.47368	0	0	0	0	0	0	0	0	0	45.7684	0.0105263	0	0.2	0	0
S045N	S045	normal	49	Female	Chinese	n/a	n/a	n/a	Yes	n/a	MAL2	21.1	Normal Weight	No	No	n/a	n/a	0	0.0105263	0	0	0	0	0	0	0	0.0315789	0	0	0	0.0736842	0.778947	0.242105	0.694737	0	0	0.0526316	0	0	0	0	0	0	48.6211	0.0105263	0.0105263	0	0	0
S045T	S045	tumor	49	Female	Chinese	Stage 1	Cecum	Right	Yes	Adenocarcinoma	MAL2	21.1	Normal Weight	No	No	n/a	n/a	0	0	0.0315789	0	0	0	0	0	0	0	0	0.0105263	0	0	0.442105	0.0421053	0.242105	0	0	0	0	0	0	0	0	0	41.2737	0	0.0210526	0	0	0
S046N	S046	normal	51	Female	Chinese	n/a	n/a	n/a	Yes	n/a	MAL2	27.6	Overweight	No	No	n/a	n/a	0	0	0	0	0	0	0	0	0	0	0.0210526	0	0	0.136842	0.452632	0.557895	1.41053	0	0	0	0	0	0.0105263	0	0	0	44.5579	0.0210526	0.126316	0.0526316	0	0
S046T	S046	tumor	51	Female	Chinese	Stage 2	Sigmoid	Left	Yes	Adenocarcinoma	MAL2, MAL3	27.6	Overweight	No	No	n/a	Mucinous adenocarcinoma	0	0	0	0	0	0	0	0	0	0	0	0	0	0	0.221053	0.557895	2.85263	0	0	0	0	0	0	0	0	0	28.1158	0	0	0	0	0
S047N	S047	normal	55	Male	Chinese	n/a	n/a	n/a	No	n/a	MAL2	19.7	Normal Weight	No	No	n/a	n/a	0	0	0	0.410526	0	0	0	0	0	0	0	0.0105263	0	0	2.27368	0.578947	1.11579	0	0	0.0315789	0	0	0	0	0	0	19.6526	0.178947	0.0210526	0	0	0
S047T	S047	tumor	55	Male	Chinese	Stage 1	Descending	Left	No	Adenocarcinoma	MAL2, MAL3	19.7	Normal Weight	No	No	Moderately differentiated -Low grade	n/a	0	0.0210526	0	0.410526	0	0	0	0	0	0.0736842	0	0	0	0.0736842	2.73684	0.842105	2.06316	0	0	0.0315789	0	0	0	0	0	0	22.4211	0.0736842	0.0842105	0	0	0
S048N	S048	normal	74	Female	Malay	n/a	n/a	n/a	No	n/a	MAL2	37.7	Obese	No	No	n/a	n/a	0	0.0210526	0.0210526	0.252632	0	0	0	0	0	0.0631579	0	0.0210526	0	0.0421053	2.29474	1.15789	3.91579	0	0	0.0421053	0.0105263	0	0	0	0	0	21.2842	0.0105263	0.0105263	0.0105263	0	0
S048T	S048	tumor	74	Female	Malay	Stage 4	Rectum	Left	No	Adenocarcinoma	MAL2	37.7	Obese	No	No	Moderately differentiated -Low grade	n/a	0	0	0	0.115789	0	0	0	0	0	0.0105263	0	0	0	0	1.52632	0.0105263	0.8	0	0	0	0	0	0	0	0	0	22.1579	0	0	0	0	0
S049N	S049	normal	52	Female	Chinese	n/a	n/a	n/a	Yes	n/a	MAL3	27.9	Overweight	No	No	n/a	n/a	0	0	0	0.231579	0	0	0	0	0	0	0	0	0	0	0.242105	20.8737	5.15789	0	0	0	0	0	0.0105263	0	0	0	13.8737	0	0	0.0631579	0	0
S049T	S049	tumor	52	Female	Chinese	Stage 4	Rectum	Left	Yes	Adenocarcinoma	MAL3	27.9	Overweight	No	No	Moderately differentiated -Low grade	n/a	0	0	0	2.64211	0	0	0	0	0	0	0	0	0	0	0.0842105	10.7368	0.947368	0	0	0	0	0	0	0	0	0	20.7895	0.0210526	0.0210526	0.284211	0	0
S050N	S050	normal	63	Male	Chinese	n/a	n/a	n/a	No	n/a	MAL2	21.6	Normal Weight	Yes	Yes	n/a	n/a	0	0	0	0	0	0	0	0	0	0	0	0	0	0	0.515789	1.52632	3.09474	0	0	0	0	0	0	0	0	0	34.7158	0.315789	0	0	0	0
S050T	S050	tumor	63	Male	Chinese	Stage 2	Splenic Flexure	Left	No	Adenocarcinoma	MAL2	21.6	Normal Weight	Yes	Yes	Poorly differentiated -High grade	n/a	0	0	0	0	0	0	0	0	0	0	0	0	0	0	0.673684	0.357895	3.57895	0	0	0	0	0	0	0	0	0	35.3789	0	0	0	0	0
S052N	S052	normal	83	Male	Malay	n/a	n/a	n/a	No	n/a	MAL3	21.3	Normal Weight	Yes	No	n/a	n/a	0	0	0	0.0526316	0	0	0	0	0	0	0	0	0	0	0.0947368	0.884211	0.6	0	0	0	0	0	0	0	0	0	8.35789	0.0210526	0.0105263	0	0	0
S052T	S052	tumor	83	Male	Malay	Stage 2	Sigmoid	Left	No	Adenocarcinoma	MAL2, MAL3	21.3	Normal Weight	Yes	No	Moderately differentiated -Low grade	n/a	0	0	0	0.684211	0	0	0	0	0	0	0	0	0	0	0.136842	0.126316	2.73684	0	0	0	0	0	0	0	0	0	49.2632	0	0.0105263	0	0	0
S053N	S053	normal	53	Male	Chinese	n/a	n/a	n/a	No	n/a	MAL2	32.7	Overweight	No	No	n/a	n/a	0	0	0	0	0	0	0	0	0	0.178947	0	0.221053	0	0	1.42105	0.673684	0.242105	0	0	0	0	0	0	0	0	0	32.9158	0.126316	0.357895	0	0	0
S053T	S053	tumor	53	Male	Chinese	Stage 1	Rectum	Left	No	Adenocarcinoma	MAL2	32.7	Overweight	No	No	Moderately differentiated -Low grade	n/a	0	0	0	0.2	0	0	0	0.0105263	0	0	0	0.0210526	0	0	3.37895	1.35789	3.33684	0	0.0421053	0.0105263	0.0105263	0	0	0	0	0	24.3158	0.0421053	0.0105263	0.0421053	0	0
S056N	S056	normal	75	Male	Indian	n/a	n/a	n/a	Yes	n/a	MAL2	27.1	Overweight	Yes	No	n/a	n/a	0	0	0	0	0	0	0	0	0	0	0	0	0	0	0.115789	0.821053	2.81053	0	0.0631579	0	0	0	0	0	0	0	35.2211	0	0	0	0	0
S056T	S056	tumor	75	Male	Indian	Stage 4	Ascending	Right	Yes	Adenocarcinoma	MAL2	27.1	Overweight	Yes	No	Moderately differentiated -Low grade	n/a	0	0	0	0	0	0	0	0	0	0.105263	0	0.0631579	0	0	0.894737	0.778947	2.47368	0	0	0	0	0	0.0736842	0	0	0	31.7684	0.0105263	0	0.115789	0	0
S057N	S057	normal	72	Male	Chinese	n/a	n/a	n/a	No	n/a	MAL2	24	Normal Weight	No	No	n/a	n/a	0	0.105263	0	0	0	0	0	0	0	0	0	0	0	0	1.6	0.115789	0.526316	0	0	0	0.0315789	0	0	0	0	0	12.1579	0.189474	0	0	0	0
S057T	S057	tumor	72	Male	Chinese	Stage 3	Descending	Left	No	Adenocarcinoma	MAL2	24	Normal Weight	No	No	Moderately differentiated -Low grade	n/a	0	0	0	0	0	0	0	0	0	0	0	0.0947368	0	0	1.84211	0.284211	0.136842	0	0	0	0	0	0	0	0	0	33.1263	0.126316	0	0	0	0
S058N	S058	normal	67	Female	Chinese	n/a	n/a	n/a	No	n/a	MAL2	19.3	Normal Weight	No	No	n/a	n/a	0	0	0	0.621053	0	0	0	0	0	0	0	0	0	0	0.326316	0.0526316	2.92632	0	0	0	0	0	0	0	0	0	67.3263	0.0315789	0.0105263	0	0	0
S058T	S058	tumor	67	Female	Chinese	Stage 2	Sigmoid	Left	No	Adenocarcinoma	MAL2	19.3	Normal Weight	No	No	Moderately differentiated -Low grade	n/a	0	0	0	0.105263	0	0	0	0	0	0	0.0105263	0	0	0	1.01053	0.0105263	0.8	0	0	0	0	0	0	0	0	0	28.1579	0	0.0105263	0	0	0
S059N	S059	normal	70	Female	Chinese	n/a	n/a	n/a	No	n/a	MAL3	25.1	Overweight	No	No	n/a	n/a	0	0	0	0.0210526	0	0	0	0	0	0	0	0	0	0.0210526	0.557895	0.242105	0.410526	0	0	0	0	0	0	0	0	0	5.06316	0	0	0	0	0
S059T	S059	tumor	70	Female	Chinese	Stage 1	Sigmoid	Left	No	Adenocarcinoma	MAL3	25.1	Overweight	No	No	Moderately differentiated -Low grade	n/a	0	0	0	0.0210526	0	0	0	0	0	0.105263	0	0	0	0	0.0736842	0.157895	0.221053	0	0	0	0.0421053	0	0	0	0	0.0105263	5.04211	0.0210526	0.0105263	0.0105263	0	0
S060N	S060	normal	71	Male	Chinese	n/a	n/a	n/a	Yes	n/a	MAL2	18.2	Underweight	Yes	Yes	n/a	n/a	0	0	0	0	0	0	0	0	0	0.0315789	0	0	0	0	0.221053	0.0210526	1.34737	0	0	0	0	0	0	0	0	0	53.5684	0	0.0105263	0.0105263	0	0
S060T	S060	tumor	71	Male	Chinese	Stage 2	Hepatic Flexure	Right	Yes	Adenocarcinoma	MAL2	18.2	Underweight	Yes	Yes	Moderately differentiated -Low grade	n/a	0	0.0105263	0	0.210526	0	0	0	0	0	0.0105263	0	0.0105263	0	0.0105263	3.16842	1.21053	3.43158	0	0	0	0	0	0.0210526	0	0	0	25.6842	0.0421053	0.0526316	0.0736842	0	0.0105263
S061N	S061	normal	39	Male	Other	n/a	n/a	n/a	Yes	n/a	MAL3	14.5	Underweight	No	No	n/a	n/a	0	0	0	0	0	0	0	0	0	0	0	0	0	0	0	0.421053	0.157895	0	0	0	0	0	0	0	0	0	35.4211	0	0	0.0105263	0	0
S061T	S061	tumor	39	Male	Other	Stage 3	Cecum	Right	Yes	Adenocarcinoma	MAL3	14.5	Underweight	No	No	Poorly differentiated -High grade	n/a	0	0	0	0.0315789	0	0	0	0	0	0.0105263	0	0	0	0	0.0210526	1.02105	0.652632	0	0	0	0	0	0	0	0	0	29.1895	0.0105263	0	0.0210526	0	0
S062N	S062	normal	68	Male	Chinese	n/a	n/a	n/a	No	n/a	MAL3	30	Obese	No	No	n/a	n/a	0	0	0	0	0	0	0	0	0	0	0	0	0	0	0.168421	0.273684	3.58947	0	0	0	0	0	0	0	0	0	27.2105	0.0210526	0	0	0	0
S062T	S062	tumor	68	Male	Chinese	Stage 1	Sigmoid	Left	No	Adenocarcinoma	MAL3	30	Obese	No	No	Moderately differentiated -Low grade	n/a	0	0	0	0	0	0.0315789	0	0	0	0	0	0	0	0.0105263	0.105263	0.157895	0.294737	0	0	0	0	0	0	0	0	0	15.3895	0	0	0	0	0
S063N	S063	normal	70	Male	Malay	n/a	n/a	n/a	No	n/a	MAL3	29.3	Overweight	Yes	No	n/a	n/a	0	0	0	0.0315789	0	0	0	0	0	0	0	0	0	0	0.0421053	0.652632	0.568421	0	0	0	0	0	0	0	0	0	5.81053	0.0105263	0	0.0315789	0	0
S063T	S063	polyp	70	Male	Malay	n/a	Sigmoid	Left	No	Tubulovillus adenoma with moderate dysplasia	MAL3	29.3	Overweight	Yes	No	n/a	n/a	0	0	0	0	0	0	0	0	0	0	0	0	0	0	0.126316	0.0947368	0.126316	0	0	0	0.0105263	0	0	0	0.0105263	0	4.18947	0.0105263	0.105263	0	0	0
S064N	S064	normal	56	Female	Malay	n/a	n/a	n/a	No	n/a	MAL3	21.5	Normal Weight	No	No	n/a	n/a	0	0	0	0.0210526	0	0	0	0	0	0.0631579	0	0.0210526	0	0	0.0842105	0.578947	0.389474	0	0	0.0105263	0	0	0	0	0	0.0105263	8.23158	0.0105263	0.0842105	0.0105263	0	0
S064T	S064	tumor	56	Female	Malay	Stage 4	Rectum	Left	No	Adenocarcinoma	MAL3	21.5	Normal Weight	No	No	Moderately differentiated -Low grade	n/a	0	0	0	0	0	0	0	0	0	0	0	0	0	0	0.0526316	0.231579	0.210526	0	0	0	0	0	0.0105263	0	0	0	31.5895	0.0210526	0.0105263	0.0105263	0	0
S065N	S065	normal	59	Male	Malay	n/a	n/a	n/a	Yes	n/a	MAL3	20.3	Normal Weight	No	No	n/a	n/a	0	0	0	0.0105263	0	0	0	0	0	0	0	0	0	0	0.789474	1.41053	0.168421	0	0	0	0	0	0	0	0	0	2.49474	0.0105263	0.0736842	0	0	0
S065T	S065	tumor	59	Male	Malay	Stage 3	Cecum	Right	Yes	Adenocarcinoma	MAL3	20.3	Normal Weight	No	No	Moderately differentiated -Low grade	n/a	0	0	0	0	0	0	0	0	0	0	0	0	0	0	2.32632	1	0.273684	0	0	0	0	0	0	0	0	0.0105263	2.91579	0	0.0105263	0.0105263	0	0
S068N	S068	normal	34	Male	Malay	n/a	n/a	n/a	Yes	n/a	MAL3	22.1	Normal Weight	Yes	No	n/a	n/a	0	0	0	0	0	0	0	0	0	0	0	0	0	0	0.0631579	1.31579	1.50526	0	0	0	0	0	0	0	0	0	46.1053	0	0	0	0	0
S068T	S068	tumor	34	Male	Malay	Stage 4	Hepatic Flexure	Right	Yes	Adenocarcinoma	MAL3	22.1	Normal Weight	Yes	No	Moderately differentiated -Low grade	Mucinous adenocarcinoma	0	0	0	0	0	0	0	0	0	0	0	0	0	0.0105263	2.61053	0.431579	0.526316	0	0	0	0	0	0.0105263	0	0	0	41.7158	0	0	0	0	0
S069N	S069	normal	77	Female	Indian	n/a	n/a	n/a	No	n/a	MAL3	31.2	Obese	No	No	n/a	n/a	0	0	0	0	0	0	0	0	0	0	0	0	0	0	0.178947	11.0421	1.77895	0	0	0	0	0	0	0	0	0	30.9368	0	0	0	0	0
S069T	S069	tumor	77	Female	Indian	Stage 1	Rectum	Left	Yes	Adenocarcinoma	MAL3	31.2	Obese	No	No	Moderately differentiated -Low grade	n/a	0	0	0	0	0	0	0	0	0	0	0	0	0	0	0.157895	2.91579	1.63158	0	0	0	0	0	0	0	0	0	42.5474	0.0105263	0	0	0	0
S070N	S070	normal	62	Male	Chinese	n/a	n/a	n/a	Yes	n/a	MAL3	24.7	Normal Weight	Yes	No	n/a	n/a	0	0	0	0	0	0	0	0	0	0	0	0	0	0	0.0210526	8.12632	0.431579	0	0	0	0	0	0	0	0	0	20.5789	0	0	0.0105263	0	0
S070T	S070	tumor	62	Male	Chinese	Stage 3	Transverse	Left	Yes	Adenocarcinoma	MAL3	24.7	Normal Weight	Yes	No	Moderately differentiated -Low grade	Mucinous adenocarcinoma	0	0	0	0.0210526	0	0.0315789	0	0	0.0315789	0	0	0	0	0.0315789	0.873684	2.81053	0.273684	0	0	0	0.0210526	0	0	0	0	0.0736842	12.8316	0.8	0.905263	0.315789	0	0.0315789
S071N	S071	normal	73	Male	Chinese	n/a	n/a	n/a	Yes	n/a	MAL3	22.9	Normal Weight	Yes	Yes	n/a	n/a	0	0	0	0	0	0	0	0	0	0	0	0	0	0	0.115789	1.84211	0.684211	0	0	0	0	0	0	0	0	0.0210526	24.9053	0.0105263	0	0	0	0
S071T	S071	tumor	73	Male	Chinese	Stage 4	Cecum	Right	Yes	Adenocarcinoma	MAL3	22.9	Normal Weight	Yes	Yes	Moderately differentiated -Low grade	Mucinous adenocarcinoma	0	0	0	0	0	0	0	0	0	0	0	0	0.0210526	0	0.0736842	1.81053	0.431579	0	0	0	0	0	0	0	0	0.0210526	25.6	0.0421053	0	0.0105263	0	0
S072N	S072	normal	70	Male	Chinese	n/a	n/a	n/a	Yes	n/a	MAL3	20.7	Normal Weight	Yes	No	n/a	n/a	0	0	0	0	0	0	0	0	0	0	0	0	0	0	0.0631579	1.05263	0.221053	0	0	0	0	0	0	0	0	0	43.7158	0	0.0315789	0.0105263	0	0
S072T	S072	tumor	70	Male	Chinese	Stage 4	Ascending	Right	Yes	Adenocarcinoma	MAL3	20.7	Normal Weight	Yes	No	Poorly differentiated -High grade	n/a	0	0	0	0	0	0	0	0	0	0	0	0	0	0	0.0631579	0.242105	0.473684	0	0	0	0	0	0	0	0	0	25.2421	0	0	0	0	0
S073N	S073	normal	64	Female	Malay	n/a	n/a	n/a	Yes	n/a	MAL3	24.9	Normal Weight	No	No	n/a	n/a	0	0	0	0.0105263	0	0	0	0	0	0	0	0	0	0	0.0105263	0.989474	0.505263	0	0	0	0	0	0	0	0	0	35.1579	0.0105263	0	0.0210526	0	0
S073T	S073	tumor	64	Female	Malay	Stage 3	Transverse	Left	Yes	Adenocarcinoma	MAL3	24.9	Normal Weight	No	No	Moderately differentiated -Low grade	n/a	0	0	0	0	0	0	0	0	0	0	0	0	0	0	0.0526316	0.663158	0.273684	0	0	0	0	0	0	0	0	0	40.1263	0.0210526	0.0315789	0.0210526	0	0.0105263
S074N	S074	normal	58	Female	Chinese	n/a	n/a	n/a	Yes	n/a	MAL3	28.5	Overweight	No	No	n/a	n/a	0	0	0	0.0105263	0	0	0	0	0	0	0	0	0	0	0.0736842	0.452632	0.568421	0	0	0	0	0	0	0	0	0	52.7684	0.0105263	0	0.0631579	0	0
S074T	S074	tumor	58	Female	Chinese	Stage 1	Rectum	Left	Yes	Adenocarcinoma	MAL3	28.5	Overweight	No	No	Moderately differentiated -Low grade	n/a	0	0	0	0	0	0	0	0	0	0.0105263	0	0	0	0	0.147368	1.74737	0.557895	0	0	0	0.0105263	0	0	0	0	0	39.6	0	0	0	0.0105263	0
S075N	S075	normal	58	Male	Chinese	n/a	n/a	n/a	Yes	n/a	MAL3	20.4	Normal Weight	No	No	n/a	n/a	0	0	0	0	0	0	0	0	0	0	0	0	0	0.0105263	0.0315789	0.315789	0.473684	0	0	0	0.0105263	0	0	0	0	0	35.0105	0.0210526	0	0	0	0
S075T	S075	polyp	58	Male	Chinese	n/a	Ascending	Right	No	polyp	MAL3	20.4	Normal Weight	No	No	n/a	n/a	0	0	0	0	0	0	0	0.0736842	0	0.0105263	0	0	0	0.0105263	0.178947	0.189474	0.357895	0	0	0	0.0105263	0	0	0	0	0	26.2632	0.0947368	0	0	0	0
S076N	S076	normal	69	Female	Chinese	n/a	n/a	n/a	No	n/a	MAL3	15.4	Underweight	No	No	n/a	n/a	0	0	0	0	0	0	0	0	0	0	0	0	0	0	0.0421053	1.29474	0.421053	0	0	0	0	0	0	0	0	0	9.85263	0	0	0.0105263	0	0
S076T	S076	tumor	69	Female	Chinese	Stage 2	Cecum,Ascending	Right	No	Adenocarcinoma	MAL3	15.4	Underweight	No	No	Well differentiated -Low grade	n/a	0	0	0	0.0315789	0	0	0	0	0	0	0	0	0	0	0.168421	0.263158	0.210526	0	0	0	0	0	0	0	0	0	5.02105	0	0.0842105	0	0	0
S077N	S077	normal	84	Female	Chinese	n/a	n/a	n/a	Yes	n/a	MAL3	19.1	Normal Weight	No	No	n/a	n/a	0	0	0	0.0526316	0	0	0	0	0	0	0	0	0	0	0.0842105	0.4	0.652632	0	0	0	0	0	0.0105263	0	0	0	22.0737	0.157895	0	0	0	0
S077T	S077	tumor	84	Female	Chinese	Stage 4	Transverse	Left	Yes	Adenocarcinoma	MAL3	19.1	Normal Weight	No	No	Moderately differentiated -Low grade	n/a	0	0	0	0	0	0	0	0	0	0	0	0	0	0	0.105263	0.189474	1.81053	0	0	0	0	0	0	0	0	0	16.8421	0.0947368	0.0105263	0	0	0
S078N	S078	normal	74	Male	Chinese	n/a	n/a	n/a	Yes	n/a	MAL3	20.7	Normal Weight	No	No	n/a	n/a	0	0	0	0	0	0	0	0	0	0	0	0	0	0.0210526	0.357895	0.547368	0.494737	0	0	0	0	0	0	0	0	0	30.4316	0	0	0.0105263	0	0
S078T	S078	tumor	74	Male	Chinese	Stage 2	Splenic Flexure	Left	Yes	Adenocarcinoma	MAL3	20.7	Normal Weight	No	No	Moderately differentiated -Low grade	n/a	0	0	0	0.0105263	0	0	0	0	0	0	0	0	0	0	0.168421	0.389474	0.831579	0	0	0	0	0	0	0	0	0	44.7368	0.0105263	0.0105263	0.0210526	0	0
S080N	S080	normal	73	Male	Chinese	n/a	n/a	n/a	Yes	n/a	MAL3	21.8	Normal Weight	No	No	n/a	n/a	0	0	0	0	0	0	0	0	0	0	0	0	0	0	0.0842105	0.231579	0.526316	0	0	0	0	0	0	0	0	0	48.8842	0	0	0	0	0
S080T	S080	tumor	73	Male	Chinese	Stage 4	Sigmoid	Left	Yes	Adenocarcinoma	MAL3	21.8	Normal Weight	No	No	Moderately differentiated -Low grade	n/a	0	0	0	0	0	0	0	0	0	0	0	0	0	0	0.0526316	0.305263	0.115789	0	0	0	0	0	0	0	0	0	37.9474	0	0	0.0210526	0	0
S082N	S082	normal	52	Male	Chinese	n/a	n/a	n/a	No	n/a	MAL3	26.9	Overweight	No	No	n/a	n/a	0	0	0	0.0105263	0.0105263	0.0210526	0	0	0.0210526	0	0	0	0	0	0.2	2.88421	2.18947	0	0	0	0	0	0	0	0	0	20.4	0.0105263	0.0421053	0.0105263	0	0
S082T	S082	tumor	52	Male	Chinese	Stage 2	Hepatic Flexure	Right	Yes	Adenocarcinoma	MAL3	26.9	Overweight	No	No	Moderately differentiated -Low grade	n/a	0	0	0	0.0105263	0	0	0	0	0	0	0	0	0	0.0105263	0.0315789	1.24211	0.136842	0	0	0	0	0	0	0	0	0	44.0947	0	0.0105263	0.105263	0	0
S083N	S083	normal	58	Female	Chinese	n/a	n/a	n/a	Yes	n/a	MAL3	19.5	Normal Weight	No	No	n/a	n/a	0	0	0	0	0	0	0	0	0	0	0	0	0.0105263	0	0.105263	7.52632	21.0316	0	0	0	0	0	0	0	0	0	34.5474	0	0	0.0210526	0	0
S083T	S083	tumor	58	Female	Chinese	Stage 1	Transverse	Left	Yes	Adenocarcinoma	MAL3	19.5	Normal Weight	No	No	Poorly differentiated -High grade	n/a	0	0	0	0	0	0	0	0	0	0	0	0	0	0	0	0.231579	0.231579	0	0	0	0	0	0	0	0	0	2.65263	0	0	29.4105	0	0
S084N	S084	normal	60	Female	Chinese	n/a	n/a	n/a	No	n/a	MAL3	27.5	Overweight	Yes	Yes	n/a	n/a	0	0	0	0	0	0	0	0	0	0	0	0	0	0	0.0421053	0.831579	1.95789	0	0	0	0	0	0	0	0	0	38.2737	0	0	0	0	0
S084T	S084	tumor	60	Female	Chinese	Stage 4	Sigmoid	Left	Yes	Adenocarcinoma	MAL3	27.5	Overweight	Yes	Yes	Well differentiated -Low grade	n/a	0	0	0	0.0315789	0	0	0	0	0	0	0	0	0	0	0.315789	0.378947	0.505263	0	0	0	0	0	0	0	0	0.0105263	15.8211	0.0421053	0.0105263	0.0105263	0	0
S085N	S085	normal	66	Female	Chinese	n/a	n/a	n/a	No	n/a	MAL3	24.9	Normal Weight	No	No	n/a	n/a	0	0	0	0.178947	0	0	0	0.0631579	0	0	0	0.0421053	0.0210526	0	1.27368	0.473684	1.91579	0	0	0	0	0	0	0	0	0.0105263	23.8526	0	0.126316	0.0210526	0	0
S085T	S085	tumor	66	Female	Chinese	Stage 1	Sigmoid	Left	No	Adenocarcinoma	MAL3	24.9	Normal Weight	No	No	n/a	Mucinous adenocarcinoma	0	0	0	0.136842	0	0	0	0	0	0	0	0	0	0.0947368	0.157895	0.221053	0.578947	0	0	0	0	0	0	0	0	0	5.58947	0.0105263	0.0105263	0.136842	0	0
S086T	S086	tumor	60	Female	Chinese	Stage 1	Cecum	Right	Yes	Adenocarcinoma	MAL3	18.8	Normal Weight	No	No	Moderately differentiated -Low grade	n/a	0	0	0	0.0631579	0	0	0	0	0	0	0	0	0	0.0315789	0.421053	0.0631579	0.231579	0	0	0	0.0105263	0	0	0	0	0	13.8632	0	0.0736842	0.2	0	0
S088N	S088	normal	76	Female	Chinese	n/a	n/a	n/a	No	n/a	MAL3	22.6	Normal Weight	No	No	n/a	n/a	0	0	0	0.0105263	0	0.757895	0.0421053	0	0	0	0	0	0	0	0.4	0.778947	0.631579	0	0	0	0	0	0	0	0	0	47.1368	0	0.0842105	0	0	0
S088T	S088	tumor	76	Female	Chinese	Stage 2	Rectosigmoid	Left	Yes	Adenocarcinoma	MAL3	22.6	Normal Weight	No	No	Moderately differentiated -Low grade	n/a	0	0	0	0	0	0	0	0	0	0	0	0	0	0.0736842	0.389474	0.126316	0.284211	0	0	0	0	0	0	0	0	0	38.2947	0.0210526	0.0105263	0.2	0	0
S089N	S089	normal	33	Female	Other	n/a	n/a	n/a	No	n/a	MAL3	17	Underweight	No	No	n/a	n/a	0	0	0	0.0210526	0	0	0	0	0	0	0	0	0	0	0.284211	1.16842	1.51579	0	0	0	0	0	0	0	0	0	20.3053	0	0	0.0210526	0	0
S089T	S089	tumor	33	Female	Other	unknown	Cecum	Right	No	unknown	MAL3	17	Underweight	No	No	unknown	unknown	0	0	0	1.2	0	0	0	0	0	0	0	0	0	0	0.147368	0.778947	1.12632	0	0	0	0	0	0	0	0	0.0105263	21.3579	0.0842105	0.0526316	0.0210526	0	0
S090N	S090	normal	75	Male	Chinese	n/a	n/a	n/a	No	n/a	MAL3	23.1	Normal Weight	No	Yes	n/a	n/a	0	0	0	1.02105	0	0	0	0	0	0	0	0	0	0	0.147368	2.30526	0.915789	0	0	0	0	0	0	0	0	0	30.3158	0.0105263	0	0.168421	0	0
S090T	S090	tumor	75	Male	Chinese	Stage 2	Rectum	Left	Yes	Adenocarcinoma	MAL3	23.1	Normal Weight	No	Yes	Moderately differentiated -Low grade	n/a	0	0	0	2.12632	0	0	0	0	0	0	0	0	0	0	0.2	0.842105	0.747368	0	0	0	0	0	0	0	0	0	26.7684	0.0210526	0.0105263	0.147368	0	0
S091N	S091	normal	70	Male	Malay	n/a	n/a	n/a	Yes	n/a	MAL3	24.9	Normal Weight	Yes	No	n/a	n/a	0	0	0	0	0	0	0.0421053	0	0	0	0	0	0	0	0.0526316	0.0842105	0.157895	0	0	0	0	0	0	0	0	0	61.8421	0	0.0105263	0.0631579	0	0
S091T	S091	tumor	70	Male	Malay	Stage 1	Cecum	Right	Yes	Adenocarcinoma	MAL3	24.9	Normal Weight	Yes	No	Well differentiated -Low grade	n/a	0	0	0	0	0	0	0	0	0	0	0	0	0	0	0.326316	0.221053	0.4	0	0	0	0	0	0	0	0	0	23.9684	0.0947368	0.0105263	0.294737	0	0
S093N	S093	normal	65	Female	Indian	n/a	n/a	n/a	No	n/a	MAL3	26.8	Overweight	No	No	n/a	n/a	0	0	0	0	0	0	0	0	0	0	0	0	0	0.0105263	0.0631579	0.157895	0.642105	0	0	0	0	0	0	0	0	0	29.9579	0.0210526	0	0.0210526	0	0
S093T	S093	tumor	65	Female	Indian	Stage 2	Cecum	Right	Yes	Adenocarcinoma	MAL3	26.8	Overweight	No	No	Moderately differentiated -Low grade	n/a	0	0	0	0	0	0	0	0	0	0.0105263	0.0421053	0	0	0	0.189474	0.105263	0.189474	0	0	0	0	0	0	0	0	0	6.56842	0.0315789	0	0.0315789	0	0
S094N	S094	normal	55	Female	Indian	n/a	n/a	n/a	Yes	n/a	MAL3	36.5	Obese	No	No	n/a	n/a	0	0	0	0	0	0.0526316	0.0210526	0	0	0.0210526	0	0	0	0	0.389474	5.17895	0.105263	0	0	0	0.0105263	0	0	0	0	0	3.61053	0	0.0736842	0.0105263	0	0
S094T	S094	tumor	55	Female	Indian	Stage 2	Ascending	Right	Yes	Adenocarcinoma	MAL3	36.5	Obese	No	No	Moderately differentiated -Low grade	n/a	0	0	0	0	0	0	0	0	0	0	0	0	0	0	0.157895	8.47368	0.242105	0	0	0	0	0	0	0	0	0	7.44211	0.0315789	0	0.0210526	0	0
S095N	S095	normal	66	Female	Malay	n/a	n/a	n/a	No	n/a	MAL3	27.3	Overweight	No	No	n/a	n/a	0	0	0	0	0	0	0	0	0	0	0	0	0	0	0.0526316	4.54737	0.547368	0	0	0	0.0421053	0	0	0	0	0	34.9158	0	0	0	0	0
S095T	S095	tumor	66	Female	Malay	Stage 1	Rectum	Left	Yes	Adenocarcinoma	MAL3	27.3	Overweight	No	No	Moderately differentiated -Low grade	n/a	0	0	0	0	0	0	0	0	0	0	0	0	0	0	0.0315789	3.66316	0.105263	0	0	0	0	0	0	0	0	0	17.0842	0	0.0105263	0	0	0
S096N	S096	normal	65	Male	Chinese	n/a	n/a	n/a	No	n/a	MAL3	27.3	Overweight	Yes	Yes	n/a	n/a	0	0	0	0.284211	0	0	0	0	0	0	0	0	0	0.0210526	0.642105	0.242105	0.6	0	0	0	0	0	0	0	0	0	18.7368	0.136842	0	0	0	0
S096T	S096	tumor	65	Male	Chinese	Stage 1	Rectum	Left	Yes	Adenocarcinoma	MAL3	27.3	Overweight	Yes	Yes	Moderately differentiated -Low grade	n/a	0	0	0	0.0210526	0	0	0	0	0	0	0.0105263	0	0	0	0.0526316	0.431579	0.294737	0	0	0	0	0	0	0	0	0	25.2211	0	0	0.0105263	0	0
S097N	S097	normal	60	Female	Malay	n/a	n/a	n/a	Yes	n/a	MAL3	29.3	Overweight	No	No	n/a	n/a	0	0	0	0	0	0	0	0	0	0	0	0	0	0.0105263	0.2	3.49474	0.821053	0	0	0	0	0	0	0	0	0	20.9263	0	0	0.0210526	0	0
S097T	S097	tumor	60	Female	Malay	Stage 3	Sigmoid	Left	Yes	Adenocarcinoma	MAL3	29.3	Overweight	No	No	Moderately differentiated -Low grade	n/a	0	0	0	0	0	0	0	0	0	0	0	0	0	0.0105263	0.242105	4.43158	0.884211	0	0	0	0	0	0	0	0	0	15.5368	0.0105263	0	0.536842	0	0
S098N	S098	normal	52	Female	Chinese	n/a	n/a	n/a	No	n/a	MAL3	37.7	Obese	No	No	n/a	n/a	0	0	0	0	0	0	0	0	0.0105263	0	0	0.0315789	0	0	0.305263	0.705263	0.568421	0	0	0	0	0.0105263	0	0	0.0105263	0.0315789	44.1053	0	0.0736842	0.0210526	0	0
S098T	S098	polyp	52	Female	Chinese	n/a	Transverse	Left	Yes	Tubulovillus adenoma	MAL3	37.7	Obese	No	No	n/a	n/a	0	0	0	0	0	0	0	0	0	0	0	0	0	0.0736842	1.24211	0.452632	0.421053	0	0	0	0.0105263	0	0	0	0	0	64.2316	0.0526316	0.189474	0.0421053	0	0
S099N	S099	normal	63	Female	Malay	n/a	n/a	n/a	Yes	n/a	MAL3	30.4	Obese	No	No	n/a	n/a	0	0	0	0	0	0	0	0	0	0	0	0.0105263	0	0	0.168421	0.484211	0.126316	0	0	0	0.0105263	0	0	0	0	0	35.8526	0.0526316	0.0315789	0	0	0
S099T	S099	tumor	63	Female	Malay	Stage 1	Cecum	Right	Yes	Adenocarcinoma	MAL3	30.4	Obese	No	No	Moderately differentiated -Low grade	n/a	0	0	0	0	0	0	0	0	0	0	0	0	0	0.0210526	0.189474	0.842105	0.231579	0	0	0	0	0	0	0	0	0	19.9263	0.0105263	0	0.0315789	0	0
S100N	S100	normal	68	Female	Chinese	n/a	n/a	n/a	Yes	n/a	MAL3	20.7	Normal Weight	No	Yes	n/a	n/a	0	0	0	0.0105263	0	0	0	0	0	0	0	0.0105263	0	0.0210526	0.105263	1.92632	0.242105	0	0	0	0	0	0	0	0	0.0105263	21.1789	0.0105263	0.0631579	0.0947368	0	0
S100T	S100	tumor	68	Female	Chinese	Stage 2	Transverse	Left	Yes	Adenocarcinoma	MAL3	20.7	Normal Weight	No	Yes	Moderately differentiated -Low grade	n/a	0	0	0	0	0	0	0	0	0	0	0	0	0	0	0.0526316	1.14737	0.2	0	0	0	0	0	0	0	0	0	23.9263	0.0210526	0	0	0	0
S101N	S101	normal	56	Male	Chinese	n/a	n/a	n/a	Yes	n/a	MAL3	20.3	Normal Weight	No	No	n/a	n/a	0	0	0	0	0	0	0	0	0	0	0	0	0	0	0.0631579	0.136842	1.04211	0	0	0	0	0	0	0	0	0	30.1474	0	0.0105263	0.105263	0	0
S101T	S101	tumor	56	Male	Chinese	Stage 3	Cecum	Right	Yes	Adenocarcinoma	MAL3	20.3	Normal Weight	No	No	Moderately differentiated -Low grade	n/a	0	0	0	0	0	0	0	0	0	0	0	0	0	0.0105263	0.284211	0.189474	0.873684	0	0	0	0	0	0	0	0	0	38.1895	0	0	0.315789	0	0
S102N	S102	normal	62	Female	Indian	n/a	n/a	n/a	Yes	n/a	MAL3	25.7	Overweight	No	No	n/a	n/a	0	0	0	0	0	0	0	0	0	0	0	0	0	0	0.0947368	0.347368	0.536842	0	0	0	0	0.0105263	0	0	0	0	27.4842	0	0.0210526	0.126316	0	0
S102T	S102	tumor	62	Female	Indian	Stage 3	Sigmoid	Left	Yes	Adenocarcinoma	MAL3	25.7	Overweight	No	No	Moderately differentiated -Low grade	n/a	0	0	0	0	0	0	0	0	0	0	0	0	0	0.0105263	0.526316	0.6	0.663158	0	0	0	0.0105263	0	0	0	0	0	34.6	0	0.0105263	0.178947	0	0
S105N	S105	normal	49	Male	Malay	n/a	n/a	n/a	Yes	n/a	MAL3	27.5	Overweight	No	No	n/a	n/a	0	0	0	0.115789	0	0	0	0	0	0	0	0	0	0	0.305263	0.157895	1	0	0	0	0	0	0	0	0	0	36.2947	0.0210526	0.0315789	0.0631579	0	0
S105T	S105	tumor	49	Male	Malay	Stage 2	Sigmoid	Left	Yes	Adenocarcinoma	MAL3	27.5	Overweight	No	No	Moderately differentiated -Low grade	n/a	0	0	0	0.147368	0	0	0	0	0	0	0	0	0	0	0.105263	0.115789	0.389474	0	0	0	0	0	0	0	0	0	40.1579	1	0	0.0105263	0	0
S106N	S106	normal	63	Male	Chinese	n/a	n/a	n/a	Yes	n/a	MAL3	16.2	Underweight	No	No	n/a	n/a	0	0	0	0	0	0	0	0	0	0.0315789	0	0	0	0	0.231579	0.168421	0.821053	0	0	0	0.0105263	0	0	0	0	0	56.1579	0.0526316	0.0526316	0.0315789	0	0
S106T	S106	tumor	63	Male	Chinese	Stage 2	Sigmoid	Left	Yes	Adenocarcinoma	MAL3	16.2	Underweight	No	No	Moderately differentiated -Low grade	n/a	0	0	0	0	0	0	0	0	0	0	0	0	0	0	0.0421053	0.0315789	0.242105	0	0	0	0	0	0	0	0	0	55.7053	0.0105263	0	0	0	0
S107N	S107	normal	88	Female	Chinese	n/a	n/a	n/a	Yes	n/a	MAL3	15.6	Underweight	No	No	n/a	n/a	0	0	0	0	0	0	0	0	0	0	0	0	0	0	0.0105263	0.115789	0.294737	0	0	0	0	0	0	0	0	0	40	0	0.0315789	0.231579	0	0
S107T	S107	tumor	88	Female	Chinese	Stage 3	Cecum	Right	Yes	Adenocarcinoma	MAL3	15.6	Underweight	No	No	Moderately differentiated -Low grade	n/a	0	0	0	0	0	0	0	0	0	0	0	0	0	0	0.0736842	0.0210526	0.536842	0	0	0	0	0	0	0	0	0	45.1474	0.0421053	0	0	0	0
S109N	S109	normal	66	Female	Indian	n/a	n/a	n/a	Yes	n/a	MAL3	40.9	Obese	No	No	n/a	n/a	0	0	0	0.0105263	0	0	0	0	0	0.357895	0	0.0105263	0	0	0.431579	0.452632	0.663158	0	0	0	0.263158	0	0	0	0.0105263	0.0315789	24.8105	0.0947368	0.421053	0	0	0
S109T	S109	tumor	66	Female	Indian	Stage 2	Splenic Flexure	Left	Yes	Adenocarcinoma	MAL3	40.9	Obese	No	No	Well differentiated -Low grade	n/a	0	0	0	0.0210526	0	0	0	0	0	0	0	0	0	0	0.0842105	0.168421	0.263158	0	0	0	0	0	0	0	0	0	33.6737	0.452632	0.0105263	0.0105263	0	0
S110N	S110	normal	76	Male	Chinese	n/a	n/a	n/a	Yes	n/a	MAL3	20.1	Normal Weight	No	No	n/a	n/a	0	0	0	0.136842	0	0	0	0	0	0.0210526	0	0.0105263	0	0	0.0736842	2.34737	2.70526	0	0	0	0.0315789	0	0	0	0	0.0105263	32.8947	0.0210526	1.83158	0.0105263	0	0
S110T	S110	tumor	76	Male	Chinese	Stage 1	Descending	Left	Yes	Adenocarcinoma	MAL3	20.1	Normal Weight	No	No	Moderately differentiated -Low grade	n/a	0	0	0	0.168421	0	0	0	0	0	0	0	0	0	0	0.0842105	0.189474	0.389474	0	0	0	0	0	0	0	0	0	8.57895	0	0.136842	0.0315789	0	0
S111N	S111	normal	67	Female	Chinese	n/a	n/a	n/a	Yes	n/a	MAL3	33.7	Obese	No	No	n/a	n/a	0	0	0	0.652632	0	0	0	0	0	0.0105263	0	0	0	0	0.0105263	0.0105263	0.336842	0	0	0	0	0	0	0	0	0	28.1053	0.0210526	0.0421053	0.0105263	0	0
S111T	S111	tumor	67	Female	Chinese	Stage 2	Transverse	Left	Yes	Adenocarcinoma	MAL3	33.7	Obese	No	No	Moderately differentiated -Low grade	n/a	0	0	0	1.11579	0	0	0	0	0	0	0	0	0	0	0.0210526	0.136842	0.221053	0	0	0	0	0	0.0105263	0	0	0	39.0947	0.0631579	0	0	0	0
S112N	S112	normal	60	Male	Indian	n/a	n/a	n/a	No	n/a	MAL3	24.6	Normal Weight	No	No	n/a	n/a	0	0	0	0.0105263	0	0	0	0	0	0	0	0	0	0	0.0631579	0.947368	1.2	0	0	0	0	0	0	0	0	0	30.5053	0	0.0210526	0.0736842	0	0
S112T	S112	tumor	60	Male	Indian	Stage 3	Rectosigmoid	Left	No	Adenocarcinoma	MAL3	24.6	Normal Weight	No	No	Moderately differentiated -Low grade	n/a	0	0	0	0.0210526	0	0	0	0	0	0	0	0	0	0	0.157895	1.26316	1.4	0	0	0	0	0	0	0	0	0	19.0316	0	0	0	0	0
S114N	S114	normal	70	Male	Other	n/a	n/a	n/a	No	n/a	MAL3	19.2	Normal Weight	No	No	n/a	n/a	0	0	0	4.41053	0	0	0	0.0105263	0	0	0	0	0	0	0.0631579	1.17895	1.12632	0	0	0	0	0	0	0	0	0	20.8526	0.0315789	0	0.0947368	0	0
S114T	S114	tumor	70	Male	Other	n/a	Sigmoid	Left	No	Adenocarcinoma	MAL3	19.2	Normal Weight	No	No	Poorly differentiated -High grade	n/a	0	0	0	7.49474	0	0	0	0.189474	0	0	0	0	0	0	0.126316	2.89474	3.77895	0	0	0	0	0	0	0	0	0	17.1579	0.0105263	0	0	0	0
S115N	S115	normal	74	Female	Chinese	n/a	n/a	n/a	No	n/a	MAL3	20.5	Normal Weight	No	No	n/a	n/a	0	0	0	0	0	0	0	0	0	0	0	0	0	0	0.0736842	0.105263	1.30526	0	0	0	0	0	0	0	0	0	17.8421	0	0	0.0736842	0	0
S115T	S115	tumor	74	Female	Chinese	unknown	Sigmoid	Left	Yes	Adenocarcinoma	MAL3	20.5	Normal Weight	No	No	Moderately differentiated -Low grade	n/a	0	0	0	0	0	0	0	0	0	0	0	0	0	0	0.115789	0.157895	2.54737	0	0	0	0	0	0	0	0	0	19.6842	0.0526316	0	0	0	0
S116N	S116	normal	48	Male	Chinese	n/a	n/a	n/a	Yes	n/a	MAL3	18.7	Normal Weight	Yes	No	n/a	n/a	0	0	0	0	0	0	0	0	0	0	0	0	0	0	0.210526	0.326316	0.884211	0	0	0	0	0	0	0	0	0	39.3474	0.0105263	0	0.0421053	0	0
S116T	S116	tumor	48	Male	Chinese	Stage 3	Rectum	Left	Yes	Adenocarcinoma	MAL3	18.7	Normal Weight	Yes	No	Moderately differentiated -Low grade	n/a	0	0	0	0	0	0	0	0	0	0	0	0	0	0	0.536842	0.463158	1.02105	0	0	0	0	0	0	0	0	0	29.6842	0.0421053	0	0.0105263	0	0
S117N	S117	normal	78	Male	Chinese	n/a	n/a	n/a	Yes	n/a	MAL3	17	Underweight	No	Yes	n/a	n/a	0	0	0	0.0947368	0	0	0	0	0	0	0	0	0	0.0105263	0.526316	0.389474	0.957895	0	0	0	0	0	0.0210526	0	0	0.294737	22.9684	0.0421053	0.0105263	0	0	0
S117T	S117	tumor	78	Male	Chinese	Stage 4	Cecum	Right	Yes	Adenocarcinoma	MAL3	17	Underweight	No	Yes	Moderately differentiated -Low grade	n/a	0	0	0	0.0105263	0	0	0	0	0	0	0	0	0	0.0105263	0.210526	0.0736842	0.463158	0	0	0	0.0105263	0	0	0	0	0	18.1684	0.0631579	0	0.115789	0	0
S118N	S118	normal	67	Male	Chinese	n/a	n/a	n/a	Yes	n/a	MAL3	23.6	Normal Weight	No	Yes	n/a	n/a	0	0	0	0.115789	0	0	0	0	0	0	0	0	0	0	0.0210526	1.55789	1.2	0	0	0	0	0	0	0	0	0	38.3579	0	0.0105263	0.0736842	0	0
S118T	S118	tumor	67	Male	Chinese	Stage 1	Hepatic Flexure	Right	Yes	Adenocarcinoma	MAL3	23.6	Normal Weight	No	Yes	Moderately differentiated -Low grade	n/a	0	0	0	0.178947	0	0	0	0	0	0	0	0	0	0	0.136842	0.0315789	0.136842	0	0	0	0	0	0	0	0	0	10.2211	0.105263	0	0.0210526	0	0
S119N	S119	normal	79	Male	Chinese	n/a	n/a	n/a	Yes	n/a	MAL3	25.7	Overweight	Yes	No	n/a	n/a	0	0	0	0.0105263	0	0	0	0	0	0	0	0	0	0	0.0315789	1.31579	0.484211	0	0	0	0	0	0	0	0	0	34.2105	0	0	0.0947368	0	0
S119T	S119	tumor	79	Male	Chinese	Stage 4	Transverse	Left	Yes	Adenocarcinoma	MAL3	25.7	Overweight	Yes	No	Poorly differentiated -High grade	n/a	0	0	0	0.0210526	0	0	0	0	0	0	0	0	0	0	0.0526316	0.315789	0.273684	0	0	0	0	0	0	0	0	0	41.3263	0.126316	0	0	0	0
S120N	S120	normal	62	Female	Indian	n/a	n/a	n/a	Yes	n/a	MAL3	24.3	Normal Weight	No	No	n/a	n/a	0	0	0	0	0.0105263	0.0105263	0	0	0	0	0	0	0	0	0.0105263	0.684211	0.536842	0	0	0	0	0	0	0	0	0	42.7684	0.6	0.105263	0.105263	0	0
S120T	S120	tumor	62	Female	Indian	Stage 3	Ascending	Right	Yes	Adenocarcinoma	MAL3	24.3	Normal Weight	No	No	Poorly differentiated -High grade	n/a	0	0	0	0	0	0	0	0	0	0	0	0	0	0	0.0631579	0.0421053	0.178947	0	0	0	0	0	0	0	0	0	13.0632	11.2316	0	0.0105263	0	0
S122N	S122	normal	90	Female	Chinese	n/a	n/a	n/a	Yes	n/a	MAL3	19.1	Normal Weight	No	No	n/a	n/a	0	0	0	0	0.0105263	0.0105263	0	0	0	0	0	0	0	0	0.947368	0.0210526	0.221053	0	0	0	0.115789	0	0	0.147368	0	0	18.4211	0.0105263	0.0421053	0.0105263	0	0
S122T	S122	tumor	90	Female	Chinese	Stage 4	Hepatic Flexure	Right	Yes	Adenocarcinoma	MAL3	19.1	Normal Weight	No	No	n/a	Mucinous adenocarcinoma	0	0	0	0	0	0	0	0	0	0	0	0	0	0	0.0947368	0.0105263	0.368421	0	0	0	0.0105263	0	0	0	0	0	19.3579	0.0842105	0.0105263	0.0210526	0	0
S123N	S123	normal	74	Male	Chinese	n/a	n/a	n/a	Yes	n/a	MAL3	26.4	Overweight	Yes	No	n/a	n/a	0	0	0	0	0	0.0315789	0	0	0	0	0	0	0	0	0.0315789	0.315789	0.326316	0	0	0	0	0	0	0	0	0	38.9895	0.105263	0.0842105	0	0	0
S123T	S123	tumor	74	Male	Chinese	Stage 1	Ascending	Right	Yes	Adenocarcinoma	MAL3	26.4	Overweight	Yes	No	Moderately differentiated -Low grade	n/a	0	0	0	0	0	0	0	0	0	0	0	0	0	0	0.168421	0.294737	0.231579	0	0	0	0	0	0	0	0	0	31.7158	0.0526316	0	0	0	0
S124T	S124	tumor	43	Female	Chinese	Stage 2	Rectum	Left	Yes	Adenocarcinoma	MAL3	20.6	Normal Weight	No	No	Moderately differentiated -Low grade	n/a	0	0	0	0	0	0	0	0	0	0	0	0	0	0	0.0315789	0.0105263	0.0947368	0	0	0	0	0	0	0	0	0	4.82105	0	0	0	0	0
S125N	S125	normal	78	Female	Chinese	n/a	n/a	n/a	Yes	n/a	MAL3	17.1	Underweight	No	No	n/a	n/a	0	0	0	0.0210526	0	0	0	0	0	0	0	0	0	0.0105263	0.0842105	0.0526316	0.242105	0	0	0	0.0210526	0	0	0	0	0	21.9053	0.0210526	0.0526316	0.0736842	0	0
S125T	S125	tumor	78	Female	Chinese	Stage 2	Cecum	Right	Yes	Adenocarcinoma	MAL3	17.1	Underweight	No	No	n/a	Mucinous adenocarcinoma	0	0	0	0	0	0	0	0	0	0	0	0	0	0	0.0526316	0.147368	0.621053	0	0	0	0	0	0	0	0	0	17.1789	0.0526316	0	0.0105263	0	0
S126N	S126	normal	73	Male	Chinese	n/a	n/a	n/a	No	n/a	MAL3	23.9	Normal Weight	No	No	n/a	n/a	0	0	0	0	0	0	0	0	0	0	0	0	0	0	0.0315789	0.168421	0.831579	0	0	0	0	0	0	0	0	0	36.7263	0	0	0.0210526	0	0
S126T	S126	tumor	73	Male	Chinese	Stage 3	Sigmoid	Left	No	Adenocarcinoma	MAL3	23.9	Normal Weight	No	No	Moderately differentiated -Low grade	unknown	0	0	0	0	0	0	0	0	0	0	0	0	0	0	0.189474	0.157895	0.484211	0	0	0	0	0	0	0	0	0	23.2526	0	0.0105263	0.0210526	0	0
S127N	S127	normal	31	Male	Malay	n/a	n/a	n/a	Yes	n/a	MAL3	19	Normal Weight	Yes	No	n/a	n/a	0	0	0	2.82105	0	0.0105263	0	0	0	0	0	0	0	0.0210526	0.0947368	5.47368	0.789474	0	0	0	0	0	0	0	0	0	16.5158	0.2	0.0315789	0.0631579	0	0
S127T	S127	tumor	31	Male	Malay	Stage 4	Sigmoid	Left	Yes	Adenocarcinoma	MAL3	19	Normal Weight	Yes	No	Poorly differentiated -High grade	n/a	0	0	0	1.38947	0	0	0	0	0	0	0	0	0	0	0.0631579	2.07368	0.273684	0	0	0	0	0	0	0	0	0	24.4105	0	0.0105263	0.0105263	0	0
S128N	S128	normal	76	Male	Chinese	n/a	n/a	n/a	No	n/a	MAL3	21.5	Normal Weight	No	No	n/a	n/a	0	0	0	0	0	0	0	0	0	0	0	0	0	0	0.0526316	0.126316	0.284211	0	0.0105263	0	0	0	0	0	0	0	28.4105	0	0	0.210526	0	0
S128T	S128	tumor	76	Male	Chinese	Stage 4	Sigmoid	Left	No	Adenocarcinoma	MAL3	21.5	Normal Weight	No	No	Moderately differentiated -Low grade	n/a	0	0	0	0	0	0	0	0	0	0	0	0	0	0	0.0315789	0.105263	0.231579	0	0	0	0	0	0	0	0	0	25.1158	0.157895	0	0	0	0
S129N	S129	normal	47	Male	Malay	n/a	n/a	n/a	Yes	n/a	MAL3	20.7	Normal Weight	No	No	n/a	n/a	0	0	0	0	0	0	0	0	0	0	0	0	0	0	0.242105	1.10526	0.652632	0	0	0	0	0	0	0	0	0	24.0526	0	0.0105263	0	0	0
S129T	S129	tumor	47	Male	Malay	Stage 2	Descending	Left	Yes	Adenocarcinoma	MAL3	20.7	Normal Weight	No	No	Moderately differentiated -Low grade	n/a	0	0	0	0	0	0	0	0	0	0	0.0105263	0	0	0.0105263	0.0526316	0.0315789	0.0210526	0	0	0.0210526	0.0105263	0	0	0	0	0	12.8632	0	0.0315789	0.0315789	0	0.0105263
S130N	S130	normal	48	Female	Malay	n/a	n/a	n/a	Yes	n/a	MAL3	29.3	Overweight	No	No	n/a	n/a	0	0	0	0.147368	0	0	0	0	0	0	0	0	0	0	0.0421053	0.0105263	0.684211	0	0	0	0	0	0	0	0	0	34.0842	0	0.0315789	0.0736842	0	0
S130T	S130	tumor	48	Female	Malay	Stage 3	Cecum	Right	Yes	Adenocarcinoma	MAL3	29.3	Overweight	No	No	Moderately differentiated -Low grade	n/a	0	0	0	0.0105263	0	0	0	0	0	0	0	0.0105263	0	0	0.0736842	0.0315789	0.263158	0	0	0	0.0210526	0	0	0	0	0	31.1895	0.0210526	0	0.0105263	0	0
S132T	S132	tumor	74	Male	Chinese	Stage 2	Rectum	Left	Yes	Adenocarcinoma	MAL3	21.6	Normal Weight	No	No	Moderately differentiated -Low grade	n/a	0	0	0	0	0	0	0	0	0	0	0	0	0	0.0315789	0.221053	0.568421	0.778947	0.0315789	0	0	0.0105263	0	0	0	0	0.0210526	63.7368	0.105263	0.0105263	0	0	0
S133N	S133	normal	64	Female	Malay	n/a	n/a	n/a	No	n/a	MAL3	23.4	Normal Weight	No	No	n/a	n/a	0	0	0	0	0	0	0	0	0	0	0	0	0	0	0.0421053	0.0421053	0.105263	0	0	0	0	0	0	0	0	0	51.3368	0	0.0105263	0.0631579	0	0
S133T	S133	tumor	64	Female	Malay	unknown	Sigmoid	Left	No	unknown	MAL3	23.4	Normal Weight	No	No	unknown	unknown	0	0	0	0.0315789	0	0	0	0	0	0	0	0	0	0	0.536842	0.589474	0.589474	0	0	0	0	0	0	0	0	0	25.0842	0.168421	0.0105263	0.0105263	0	0
S134N	S134	normal	80	Female	Chinese	n/a	n/a	n/a	No	n/a	MAL3	20.9	Normal Weight	No	No	n/a	n/a	0	0	0	0.0421053	0	0	0	0	0	0	0	0	0	0	0.0210526	0.0105263	0.115789	0	0	0	0	0	0	0	0	0	1.89474	0	0	0.0210526	0	0
S134T	S134	tumor	80	Female	Chinese	unknown	Cecum	Right	No	unknown	MAL3	20.9	Normal Weight	No	No	unknown	unknown	0	0	0	0.0526316	0	0	0	0	0	0	0	0	0	0.0210526	0.694737	0.389474	0.294737	0	0	0	0	0	0	0	0	0	5.94737	0	0.105263	0	0	0
[truncated: 95 more columns]

## Sheet: S2E | family
SpecimenID	PID	Type	Age	Sex	Ethnicity	Tumor Stage	Tumor Site	Tumor Location	Biofilm Status	Tumor pathology	Sequencing Cohort	BMI	BMI category	Ever smoker	Alcohol Consumption	Tumor grade	Mucinous	k_Archaea.p_Crenarchaeota.c_Thermoprotei.o_Thermoproteales.f_Thermofilaceae	k_Archaea.p_Crenarchaeota.c_Thermoprotei.o_unassigned.f_unassigned	k_Archaea.p_Euryarchaeota.c_Halobacteria.o_Halobacteriales.f_Halobacteriaceae	k_Archaea.p_Euryarchaeota.c_Methanobacteria.o_Methanobacteriales.f_Methanobacteriaceae	k_Archaea.p_Euryarchaeota.c_Methanobacteria.o_Methanobacteriales.f_Methanothermaceae	k_Archaea.p_Euryarchaeota.c_Methanomicrobia.o_Methanomicrobiales.f_Methanomicrobiaceae	k_Archaea.p_Euryarchaeota.c_Methanomicrobia.o_Methanomicrobiales.f_Methanomicrobiales_incertae_sedis	k_Archaea.p_Euryarchaeota.c_Methanomicrobia.o_Methanosarcinales.f_Methanosaetaceae	k_Archaea.p_Euryarchaeota.c_Methanomicrobia.o_Methanosarcinales.f_Methanosarcinaceae	k_Archaea.p_Euryarchaeota.c_Methanomicrobia.o_Methanosarcinales.f_unassigned	k_Archaea.p_Euryarchaeota.c_Methanomicrobia.o_unassigned.f_unassigned	k_Archaea.p_Euryarchaeota.c_Thermoplasmata.o_Thermoplasmatales.f_Thermoplasmataceae	k_Archaea.p_Euryarchaeota.c_Thermoplasmata.o_Thermoplasmatales.f_Thermoplasmatales_incertae_sedis	k_Archaea.p_Euryarchaeota.c_unassigned.o_unassigned.f_unassigned	k_Bacteria.p_Acidobacteria.c_Acidobacteria_Gp1.o_Incertae_sedis.f_Incertae_sedis	k_Bacteria.p_Acidobacteria.c_Acidobacteria_Gp23.o_Incertae_sedis.f_Incertae_sedis	k_Bacteria.p_Acidobacteria.c_Acidobacteria_Gp3.o_Incertae_sedis.f_Incertae_sedis	k_Bacteria.p_Acidobacteria.c_Holophagae.o_Holophagales.f_Holophagaceae	k_Bacteria.p_Actinobacteria.c_Actinobacteria.o_Acidimicrobiales.f_Acidimicrobiaceae	k_Bacteria.p_Actinobacteria.c_Actinobacteria.o_Acidimicrobiales.f_Acidimicrobineae_incertae_sedis	k_Bacteria.p_Actinobacteria.c_Actinobacteria.o_Acidimicrobiales.f_Iamiaceae	k_Bacteria.p_Actinobacteria.c_Actinobacteria.o_Acidimicrobiales.f_unassigned	k_Bacteria.p_Actinobacteria.c_Actinobacteria.o_Actinomycetales.f_Actinomycetaceae	k_Bacteria.p_Actinobacteria.c_Actinobacteria.o_Actinomycetales.f_Actinopolysporaceae	k_Bacteria.p_Actinobacteria.c_Actinobacteria.o_Actinomycetales.f_Brevibacteriaceae	k_Bacteria.p_Actinobacteria.c_Actinobacteria.o_Actinomycetales.f_Cellulomonadaceae	k_Bacteria.p_Actinobacteria.c_Actinobacteria.o_Actinomycetales.f_Corynebacteriaceae	k_Bacteria.p_Actinobacteria.c_Actinobacteria.o_Actinomycetales.f_Cryptosporangiaceae	k_Bacteria.p_Actinobacteria.c_Actinobacteria.o_Actinomycetales.f_Demequinaceae	k_Bacteria.p_Actinobacteria.c_Actinobacteria.o_Actinomycetales.f_Dermabacteraceae	k_Bacteria.p_Actinobacteria.c_Actinobacteria.o_Actinomycetales.f_Dermacoccaceae	k_Bacteria.p_Actinobacteria.c_Actinobacteria.o_Actinomycetales.f_Dermatophilaceae
S002N	S002	normal	77	Female	Chinese	n/a	n/a	n/a	No	n/a	MAL1	21.9	Normal Weight	No	No	n/a	n/a	0	0	0	0.0315789	0	0	0	0	0	0	0	0	0	0	0	0	0	0	0	0	0	0	0.0842105	0	0	0	0	0	0	0	0	0
S002T	S002	tumor	77	Female	Chinese	Stage 3	Sigmoid	Left	No	Adenocarcinoma	MAL1	21.9	Normal Weight	No	No	Moderately differentiated -Low grade	n/a	0	0	0	0.0105263	0	0	0	0	0	0	0	0	0	0	0	0	0	0	0	0	0	0	0.0736842	0	0	0	0.0315789	0	0	0	0	0
S003N	S003	normal	68	Female	Malay	n/a	n/a	n/a	Yes	n/a	MAL1, MAL2	19.6	Normal Weight	No	No	n/a	n/a	0	0	0	0	0	0	0	0	0	0	0	0	0	0	0	0	0	0	0	0	0	0	0.0105263	0	0	0.0631579	0.136842	0	0	0	0	0
S003T	S003	tumor	68	Female	Malay	Stage 2	Cecum,Ascending	Right	Yes	Adenocarcinoma	MAL1 , MAL2	19.6	Normal Weight	No	No	Well differentiated -Low grade	n/a	0	0	0	0	0	0	0	0	0	0	0	0	0	0	0	0	0	0	0	0	0	0	0.0842105	0	0	0	0	0	0	0	0	0
S004N	S004	normal	59	Male	Chinese	n/a	n/a	n/a	Yes	n/a	MAL3	21.8	Normal Weight	No	Yes	n/a	n/a	0	0	0	0	0	0	0	0	0	0	0	0	0	0	0	0	0	0	0	0	0	0	0	0	0	0	0	0	0	0.0210526	0	0
S004T	S004	tumor	59	Male	Chinese	Stage 4	Cecum	Right	unknown	Adenocarcinoma	MAL3	21.8	Normal Weight	No	Yes	Moderately differentiated -Low grade	Mucinous adenocarcinoma	0	0	0	0	0	0	0	0	0	0	0	0	0	0	0	0	0	0	0	0	0	0	0.610526	0	0	0	0	0	0	0	0	0
S005T	S005	tumor	60	Female	Malay	n/a	n/a	n/a	Yes	n/a	MAL1, MAL2	26.7	Overweight	No	No	n/a	n/a	0	0	0	0	0	0	0	0	0	0	0	0	0	0	0	0	0	0	0	0	0	0	0.0105263	0	0.0210526	0	0	0	0	0	0	0
S005N	S005	normal	60	Female	Malay	Stage 3	Cecum	Right	Yes	Adenocarcinoma	MAL1 , MAL2, MAL3	26.7	Overweight	No	No	Moderately differentiated -Low grade	n/a	0	0	0	0	0	0	0	0	0	0	0	0	0	0	0.0105263	0	0	0	0	0	0	0	0.0105263	0	0	0	0.126316	0	0	0	0	0
S006N	S006	normal	79	Male	Indian	n/a	n/a	n/a	No	n/a	MAL1	20.4	Normal Weight	Yes	Yes	n/a	n/a	0	0	0	0	0	0	0	0	0	0	0	0	0	0	0	0	0	0	0	0	0	0	0.0421053	0	0	0	0.0105263	0	0	0	0.0105263	0
S006T	S006	tumor	79	Male	Indian	Stage 2	Sigmoid	Left	No	Adenocarcinoma	MAL1	20.4	Normal Weight	Yes	Yes	Moderately differentiated -Low grade	n/a	0	0	0	0	0	0	0	0	0	0	0	0	0	0	0	0	0	0	0	0	0	0	0.0315789	0	0	0	0	0	0	0	0	0
S007N	S007	normal	71	Male	Chinese	n/a	n/a	n/a	No	n/a	MAL1	23.2	Normal Weight	No	Yes	n/a	n/a	0	0	0	0.0105263	0	0	0	0	0	0	0	0	0	0	0	0	0	0	0	0	0	0	0.0210526	0	0	0	0	0	0	0	0	0
S007T	S007	tumor	71	Male	Chinese	Stage 1	Rectum	Left	No	Adenocarcinoma	MAL1	23.2	Normal Weight	No	Yes	Moderately differentiated -Low grade	n/a	0	0	0	0	0	0	0	0	0	0	0	0	0	0	0	0	0	0	0	0	0	0	0.0315789	0	0	0	0.0105263	0	0	0	0	0
S008N	S008	normal	72	Male	Malay	n/a	n/a	n/a	Yes	n/a	MAL1, MAL2	22.4	Normal Weight	Yes	No	n/a	n/a	0	0	0	0	0	0	0	0	0	0	0	0	0	0	0	0	0	0	0	0	0	0	0	0	0	0	0	0	0	0	0	0
S008T	S008	tumor	72	Male	Malay	Stage 4	Rectum	Left	Yes	Adenocarcinoma	MAL1, MAL2, MAL3	22.4	Normal Weight	Yes	No	Moderately differentiated -Low grade	n/a	0	0	0	0	0	0	0	0	0	0	0	0	0	0	0	0	0	0	0	0	0	0	0	0	0	0	0	0	0	0	0	0
S009N	S009	normal	58	Female	Chinese	n/a	n/a	n/a	Yes	n/a	MAL1	20.4	Normal Weight	No	No	n/a	n/a	0	0	0	0	0	0	0	0	0	0	0	0	0	0	0	0	0	0	0	0	0	0	0.0421053	0	0	0	0	0	0	0	0	0
S009T	S009	tumor	58	Female	Chinese	Stage 4	Splenic Flexure	Left	Yes	Adenocarcinoma	MAL1	20.4	Normal Weight	No	No	Moderately differentiated -Low grade	n/a	0	0	0	0	0	0	0	0	0	0	0	0	0	0	0	0	0	0	0	0	0	0	0.221053	0	0	0	0.0105263	0	0	0	0	0
S010N	S010	normal	58	Female	Malay	n/a	n/a	n/a	Yes	n/a	MAL1	27.9	Overweight	No	No	n/a	n/a	0	0	0	0	0	0	0	0	0	0	0	0	0	0	0	0	0	0	0	0	0	0	0.0315789	0	0	0	0	0	0	0	0	0
S010T	S010	tumor	58	Female	Malay	Stage 2	Rectum	Left	Yes	Adenocarcinoma	MAL1, MAL3	27.9	Overweight	No	No	Well differentiated -Low grade	n/a	0	0	0	0	0	0	0	0	0	0	0	0	0	0	0	0	0	0	0	0	0	0	0	0	0	0	0.0105263	0	0	0	0	0
S011N	S011	normal	67	Male	Chinese	n/a	n/a	n/a	Yes	n/a	MAL1	29.1	Overweight	No	No	n/a	n/a	0	0	0	0	0	0	0	0	0	0	0	0	0	0	0	0	0	0	0	0	0	0	0	0	0	0	0	0	0	0	0	0
S011T	S011	tumor	67	Male	Chinese	Stage 2	Sigmoid	Left	Yes	Adenocarcinoma	MAL1	29.1	Overweight	No	No	Moderately differentiated -Low grade	n/a	0	0	0	0	0	0	0	0	0	0	0	0	0	0	0	0	0	0	0	0	0	0	0.0421053	0	0	0	0	0	0	0	0	0
S012N	S012	normal	77	Male	Indian	n/a	n/a	n/a	No	n/a	MAL1	27.2	Overweight	No	No	n/a	n/a	0	0	0	0	0	0	0	0	0	0	0	0	0	0	0	0	0	0	0	0	0	0	0	0	0	0	0	0	0	0	0	0
S012T	S012	tumor	77	Male	Indian	Stage 2	Rectosigmoid	Left	No	Adenocarcinoma	MAL1	27.2	Overweight	No	No	Moderately differentiated -Low grade	n/a	0	0	0	0	0	0	0	0	0	0	0	0	0	0	0	0	0	0	0	0	0	0	0	0	0	0	0	0	0	0	0	0
S013N	S013	normal	59	Female	Malay	n/a	n/a	n/a	No	n/a	MAL1	23.2	Normal Weight	No	No	n/a	n/a	0	0	0	0	0	0	0	0	0	0	0	0	0	0	0	0	0	0	0	0	0	0	0.0105263	0	0	0	0.0105263	0	0	0	0	0
S013T	S013	tumor	59	Female	Malay	Stage 3	Sigmoid	Left	No	Adenocarcinoma	MAL1	23.2	Normal Weight	No	No	unknown	unknown	0	0	0	0	0	0	0	0	0	0	0	0	0	0	0	0	0	0	0	0	0	0	0	0	0	0	0.0105263	0	0	0	0	0
S014N	S014	normal	70	Female	Chinese	n/a	n/a	n/a	No	n/a	MAL1	16.4	Underweight	No	No	n/a	n/a	0	0	0	0	0	0	0	0	0	0	0	0	0	0	0	0	0	0	0	0	0	0	0.0210526	0	0	0	0.0842105	0	0	0	0	0
S014T	S014	tumor	70	Female	Chinese	Stage 3	Sigmoid	Left	No	Adenocarcinoma	MAL1	16.4	Underweight	No	No	Moderately differentiated -Low grade	n/a	0	0	0	0	0	0	0	0	0	0	0	0	0	0	0	0	0	0	0	0	0	0	0	0	0	0	0	0	0	0	0	0
S015N	S015	normal	72	Female	Indian	n/a	n/a	n/a	No	n/a	MAL1	28.3	Overweight	No	No	n/a	n/a	0	0	0	0	0	0	0	0	0	0	0	0	0	0	0	0	0	0	0	0	0	0	0	0	0	0	0.0105263	0	0	0	0	0
S015T	S015	polyp	72	Female	Indian	n/a	n/a	n/a	Yes	Tubulovillus adenoma	MAL1	28.3	Overweight	No	No	n/a	n/a	0	0	0	0	0	0	0	0	0	0	0	0	0	0	0	0	0	0	0	0	0	0	0.0210526	0	0	0	0	0	0	0	0	0
S016N	S016	normal	78	Male	Chinese	n/a	n/a	n/a	Yes	n/a	MAL1	21.2	Normal Weight	Yes	Yes	n/a	n/a	0	0	0	0	0	0	0	0	0	0	0	0	0	0	0	0	0	0	0	0	0	0	0	0	0	0	0	0	0	0	0	0
S016T	S016	tumor	78	Male	Chinese	Stage 4	Cecum	Right	Yes	Adenocarcinoma	MAL1	21.2	Normal Weight	Yes	Yes	n/a	n/a	0	0	0	0	0	0	0	0	0	0	0	0	0	0	0	0	0	0	0	0	0	0	0	0	0	0	0.0105263	0	0	0	0	0
S018N	S018	normal	73	Female	Chinese	n/a	n/a	n/a	Yes	n/a	MAL1	24.2	Normal Weight	No	No	n/a	n/a	0	0	0	0.0105263	0	0	0	0	0	0	0	0	0	0	0	0	0	0	0	0	0	0	0.0105263	0	0	0	0	0	0	0	0	0
S018T	S018	tumor	73	Female	Chinese	Stage 4	Hepatic Flexure	Right	Yes	Adenocarcinoma	MAL1	24.2	Normal Weight	No	No	Moderately differentiated -Low grade	n/a	0	0	0	0	0	0	0	0	0	0	0	0	0	0	0	0	0	0	0	0	0	0	0	0	0	0	0	0	0	0	0	0
S019N	S019	normal	54	Female	Other	n/a	n/a	n/a	Yes	n/a	MAL1	41.3	Obese	No	No	n/a	n/a	0	0	0	0	0	0	0	0	0	0	0	0	0	0	0	0	0	0	0	0	0	0	0.0631579	0	0	0	0.0210526	0	0	0	0	0
S019T	S019	tumor	54	Female	Other	Stage 4	Hepatic Flexure	Right	Yes	Adenocarcinoma	MAL1	41.3	Obese	No	No	Moderately differentiated -Low grade	n/a	0	0	0	0.0105263	0	0	0	0	0	0	0	0	0	0	0	0	0	0	0	0	0	0	0.0947368	0	0	0	0.0105263	0	0	0	0	0
S020N	S020	normal	76	Male	Chinese	n/a	n/a	n/a	No	n/a	MAL1	20.3	Normal Weight	Yes	No	n/a	n/a	0	0	0	0	0	0	0	0	0	0	0	0	0	0	0	0	0	0	0	0	0	0	0.0105263	0	0	0	0.0105263	0	0	0	0	0
S020T	S020	tumor	76	Male	Chinese	Stage 2	Rectosigmoid	Left	Yes	Adenocarcinoma	MAL1	20.3	Normal Weight	Yes	No	Moderately differentiated -Low grade	n/a	0	0	0	0	0	0	0	0	0	0	0	0	0	0	0	0	0	0	0	0	0	0	0	0	0	0	0	0	0	0	0	0
S021T	S021	tumor	57	Female	Malay	Stage 3	Splenic Flexure	Left	No	Adenocarcinoma	MAL1	22	Normal Weight	No	No	Moderately differentiated -Low grade	n/a	0	0	0	0.126316	0	0	0	0	0	0	0	0	0	0	0	0	0	0	0	0	0	0	0.0210526	0	0	0	0.0105263	0	0	0	0	0
S022N	S022	normal	48	Male	Malay	n/a	n/a	n/a	Yes	n/a	MAL3	24.9	Normal Weight	Yes	No	n/a	n/a	0	0	0	0.0315789	0	0	0	0	0	0	0	0	0	0	0	0	0	0	0	0	0	0	0.0210526	0	0	0	0	0	0	0	0	0
S022T	S022	tumor	48	Male	Malay	Stage 3	Sigmoid,Rectum	Left	Yes	Adenocarcinoma	MAL3	24.9	Normal Weight	Yes	No	Moderately differentiated -Low grade	n/a	0	0	0	0	0	0	0	0	0	0	0	0	0	0	0	0	0	0	0	0	0	0	0.0315789	0	0	0	0	0	0	0	0	0
S023N	S023	normal	85	Female	Chinese	n/a	n/a	n/a	No	n/a	MAL1	24.5	Normal Weight	No	No	n/a	n/a	0	0	0	0.0315789	0	0	0	0	0	0	0	0	0	0	0	0	0	0	0	0	0	0	0	0	0	0	0	0	0	0	0	0
S023T	S023	tumor	85	Female	Chinese	Stage 4	Rectum	Left	No	Adenocarcinoma	MAL1	24.5	Normal Weight	No	No	Moderately differentiated -Low grade	n/a	0	0	0	0.0631579	0	0	0	0	0	0	0	0	0	0	0	0	0	0	0	0	0	0	0.0105263	0	0	0	0	0	0	0	0	0
S024N	S024	normal	77	Male	Malay	n/a	n/a	n/a	No	n/a	MAL1	19.9	Normal Weight	Yes	No	n/a	n/a	0	0	0	0.378947	0	0	0	0	0	0	0	0	0	0	0	0	0	0	0	0	0	0	0	0	0	0	0	0	0	0	0	0
S024T	S024	tumor	77	Male	Malay	Stage 4	Rectum	Left	No	Adenocarcinoma	MAL1	19.9	Normal Weight	Yes	No	Moderately differentiated -Low grade	n/a	0	0	0	0.178947	0	0	0	0	0	0	0	0	0	0	0	0	0	0	0	0	0	0	0	0	0	0	0	0	0	0	0	0
S025N	S025	normal	54	Female	Malay	n/a	n/a	n/a	No	n/a	MAL1	18.7	Normal Weight	No	No	n/a	n/a	0	0	0	0.0736842	0	0	0	0	0	0	0	0	0	0	0	0	0	0	0	0	0	0	0	0	0	0	0	0	0	0	0	0
S025T	S025	tumor	54	Female	Malay	Stage 4	Transverse	Left	No	Adenocarcinoma	MAL1	18.7	Normal Weight	No	No	Moderately differentiated -Low grade	n/a	0	0	0	0.0421053	0	0	0	0	0	0	0	0	0	0	0	0	0	0	0	0	0	0	0	0	0	0	0	0	0	0	0	0
S026N	S026	normal	78	Female	Chinese	n/a	n/a	n/a	No	n/a	MAL1	28.1	Overweight	No	No	n/a	n/a	0	0	0	0	0	0	0	0	0	0	0	0	0	0	0	0	0	0	0	0	0	0	15.3053	0	0	0	0.0105263	0	0	0	0	0
S026T	S026	tumor	78	Female	Chinese	Stage 2	Sigmoid	Left	No	Adenocarcinoma	MAL1	28.1	Overweight	No	No	Moderately differentiated -Low grade	n/a	0	0	0	0	0	0	0	0	0	0	0	0	0	0	0	0	0	0	0	0	0	0	6.65263	0	0	0	0.0421053	0	0	0	0	0
S027N	S027	normal	56	Male	Other	n/a	n/a	n/a	unknown	n/a	MAL3	29.3	Overweight	Yes	Yes	n/a	n/a	0	0	0	0.631579	0	0	0	0	0	0	0	0	0	0	0	0	0	0	0	0	0	0	0.0631579	0	0	0	0.0105263	0	0	0	0	0
S027T	S027	tumor	56	Male	Other	Stage 3	Sigmoid	Left	Yes	Adenocarcinoma	MAL3	29.3	Overweight	Yes	Yes	Moderately differentiated -Low grade	n/a	0	0	0	0.0421053	0	0	0	0	0	0	0	0	0	0	0.0736842	0	0	0	0	0	0	0	0.0315789	0	0	0.0105263	0	0	0	0	0	0
S028N	S028	normal	74	Male	Indian	n/a	n/a	n/a	Yes	n/a	MAL3	31.6	Obese	Yes	Yes	n/a	n/a	0	0	0	0.0105263	0.0105263	0	0	0	0.0210526	0.0105263	0	0	0.0631579	0.0315789	0	0	0	0	0	0	0	0	0.0105263	0	0	0	0.0105263	0	0	0	0	0
S028T	S028	tumor	74	Male	Indian	Stage 4	Rectum	Left	Yes	Adenocarcinoma	MAL3	31.6	Obese	Yes	Yes	Moderately differentiated -Low grade	n/a	0	0	0	0	0	0	0	0	0	0	0	0	0	0	0	0	0	0	0	0	0	0	0.0105263	0	0	0	0	0	0	0	0	0
S029N	S029	normal	66	Male	Malay	n/a	n/a	n/a	Yes	n/a	MAL3	27.3	Overweight	No	No	n/a	n/a	0	0	0	2.02105	0	0	0	0	0	0	0	0	0	0	0	0	0	0	0	0	0	0	0.452632	0	0	0	0	0	0	0	0	0
S029T	S029	tumor	66	Male	Malay	Stage 2	Sigmoid	Left	Yes	Adenocarcinoma	MAL3	27.3	Overweight	No	No	Moderately differentiated -Low grade	n/a	0	0	0	0.0105263	0	0	0	0	0	0	0	0	0	0	0	0	0	0	0	0	0	0	0.0631579	0	0	0	0	0	0	0	0	0
S030N	S030	normal	71	Male	Chinese	n/a	n/a	n/a	Yes	n/a	MAL3	17.3	Underweight	Yes	Yes	n/a	n/a	0	0	0	0.0105263	0	0	0	0	0	0	0	0	0	0	0	0	0	0	0	0	0	0	0	0	0	0	0	0	0	0	0	0
S030T	S030	tumor	71	Male	Chinese	Stage 4	Cecum	Right	Yes	Adenocarcinoma	MAL3	17.3	Underweight	Yes	Yes	n/a	Mucinous adenocarcinoma	0	0	0	0	0	0	0	0	0	0	0	0	0	0	0	0	0	0	0	0	0	0	0.0105263	0	0	0	0	0	0	0	0	0
S031N	S031	normal	78	Male	Malay	n/a	n/a	n/a	Yes	n/a	MAL3	29.7	Overweight	Yes	No	n/a	n/a	0	0	0	0	0	0	0	0	0	0	0	0	0	0	0	0	0	0	0.0105263	0	0	0	0.0105263	0	0	0	0.0105263	0	0	0	0	0
S031T	S031	tumor	78	Male	Malay	Stage 4	Cecum	Right	Yes	Adenocarcinoma	MAL3	29.7	Overweight	Yes	No	Moderately differentiated -Low grade	n/a	0	0	0	0.0105263	0	0	0	0	0	0	0	0	0	0	0	0	0	0	0	0	0	0	0	0	0	0	0	0	0	0	0	0
S032N	S032	normal	65	Male	Indian	n/a	n/a	n/a	No	n/a	MAL3	25.8	Overweight	No	No	n/a	n/a	0	0	0	0.0210526	0	0	0	0	0.0105263	0	0	0	0	0	0	0	0	0	0	0	0	0	0.0736842	0	0	0	0	0	0	0	0	0
S032T	S032	tumor	65	Male	Indian	Stage 4	Rectum	Left	No	Adenocarcinoma	MAL3	25.8	Overweight	No	No	Moderately differentiated -Low grade	n/a	0	0	0	0	0	0	0	0	0	0	0	0	0	0	0	0	0	0	0	0	0	0	0.747368	0	0	0	0	0	0	0	0	0
S034N	S034	normal	57	Female	Chinese	n/a	n/a	n/a	No	n/a	MAL2	30.5	Overweight	No	No	n/a	n/a	0	0.0526316	0	0.136842	0	0	0	0	0	0	0	0	0	0.0105263	0.0210526	0	0.0421053	0	0	0.157895	0	0.0105263	0.715789	0	0.0631579	0	1	0.0421053	0	0	0	0
S034T	S034	tumor	57	Female	Chinese	Stage 2	Sigmoid	Left	Yes	Adenocarcinoma	MAL2	30.5	Overweight	No	No	Moderately differentiated -Low grade	n/a	0	0	0	0	0	0	0	0	0	0	0	0	0	0	0	0	0	0	0	0	0	0	0.0631579	0	0	0	0.105263	0	0	0	0	0
S035N	S035	normal	74	Male	Indian	n/a	n/a	n/a	No	n/a	MAL2	22.7	Normal Weight	No	No	n/a	n/a	0	0	0	0.357895	0	0	0	0	0	0	0	0	0	0	0	0	0	0	0	0	0	0	0	0	0	0	0.0210526	0	0	0	0	0
S035T	S035	tumor	74	Male	Indian	Stage 3	Rectosigmoid	Left	No	Adenocarcinoma	MAL2	22.7	Normal Weight	No	No	Moderately differentiated -Low grade	n/a	0	0	0	0.273684	0	0	0	0	0	0	0	0	0	0	0	0.0315789	0	0	0	0	0	0	0.0210526	0	0	0	0.484211	0	0	0	0	0
S036N	S036	normal	49	Female	Chinese	n/a	n/a	n/a	No	n/a	MAL2	21	Normal Weight	No	No	n/a	n/a	0	0	0	0.368421	0	0	0	0	0	0	0	0	0.0105263	0	0.0421053	0	0.0105263	0	0	0.0736842	0	0	0.684211	0	0.2	0	0.578947	0	0	0.0210526	0	0
S036T	S036	tumor	49	Female	Chinese	Stage 4	Sigmoid	Left	No	Adenocarcinoma	MAL2	21	Normal Weight	No	No	Moderately differentiated -Low grade	n/a	0	0	0	0	0	0	0	0	0	0	0	0	0	0	0.231579	0	0	0	0	0	0	0	0.305263	0	0.126316	0	11.4316	0	0	0.0315789	0	0
S037N	S037	normal	57	Female	Chinese	n/a	n/a	n/a	Yes	n/a	MAL2	24.5	Normal Weight	No	No	n/a	n/a	0	0	0	0	0	0	0	0	0	0	0	0	0	0	0	0.0315789	0	0	0	0	0	0	0.0421053	0	0	0	0.147368	0	0	0.0105263	0	0
S037T	S037	tumor	57	Female	Chinese	Stage 3	Sigmoid	Left	Yes	Adenocarcinoma	MAL2	24.5	Normal Weight	No	No	Moderately differentiated -Low grade	n/a	0	0	0	0	0	0	0	0	0	0	0	0	0	0	0	0	0	0	0	0	0	0	0.0842105	0	0	0	0.0736842	0	0	0	0	0
S038N	S038	normal	49	Male	Malay	n/a	n/a	n/a	Yes	n/a	MAL2	28.7	Overweight	No	No	n/a	n/a	0	0	0	0	0	0	0	0	0	0	0	0	0	0	0.0105263	0	0	0	0.0421053	0.0210526	0	0	0.0842105	0	0	0	0.0842105	0	0	0.0105263	0	0
S038T	S038	tumor	49	Male	Malay	Stage 3	Splenic Flexure	Left	Yes	Adenocarcinoma	MAL2	28.7	Overweight	No	No	Moderately differentiated -Low grade	n/a	0	0	0	0	0	0	0	0	0	0	0	0	0	0	0.0105263	0	0	0	0	0	0	0	3.96842	0	0	0	0.0210526	0	0	0	0	0
S039N	S039	normal	49	Female	Chinese	n/a	n/a	n/a	No	n/a	MAL2	25.4	Overweight	No	No	n/a	n/a	0	0	0	0.284211	0	0	0	0	0	0	0	0	0	0	0	0	0.0421053	0	0	0.0210526	0.0421053	0	0.210526	0	0	0.0210526	0.610526	0	0	0	0	0
S039T	S039	tumor	49	Female	Chinese	Stage 4	Cecum	Right	Yes	Adenocarcinoma	MAL2	25.4	Overweight	No	No	Poorly differentiated -High grade	n/a	0.210526	0	0	0	0	0	0	0	0	0	0	0.115789	0.231579	0	0	0	0	0	0	0	0	0	0.0842105	0	0	0	0.252632	0	0	0	0	0
S040N	S040	normal	84	Female	Chinese	n/a	n/a	n/a	Yes	n/a	MAL2	16.6	Underweight	No	No	n/a	n/a	0	0	0	1	0	0	0	0	0	0	0	0	0	0	0	0	0	0	0	0	0	0	4.46316	0	0	0	0	0	0	0	0	0
S040T	S040	tumor	84	Female	Chinese	Stage 1	Sigmoid	Left	Yes	Adenocarcinoma	MAL2	16.6	Underweight	No	No	Moderately differentiated -Low grade	n/a	0	0	0.0105263	1.18947	0	0	0	0	0	0	0	0	0	0	0.0105263	0	0	0	0	0	0	0	1.49474	0	0	0	0.147368	0	0	0	0	0
S041N	S041	normal	50	Male	Malay	n/a	n/a	n/a	Yes	n/a	MAL2	24.1	Normal Weight	Yes	No	n/a	n/a	0	0	0	0.0526316	0	0	0	0	0	0	0	0	0	0	0	0	0	0	0	0.0315789	0.0526316	0.0210526	0.326316	0	0	0	0.315789	0	0	0	0	0
S041T	S041	tumor	50	Male	Malay	Stage 3	Rectosigmoid	Left	Yes	Adenocarcinoma	MAL2	24.1	Normal Weight	Yes	No	Moderately differentiated -Low grade	n/a	0	0.0631579	0	0	0	0	0	0	0	0	0	0	0	0	0	0	0.105263	0	0	0.284211	0.0315789	0	0.273684	0	0	0	4.24211	0	0	0	0	0
S042N	S042	normal	58	Male	Chinese	n/a	n/a	n/a	Yes	n/a	MAL3	25.8	Overweight	Yes	No	n/a	n/a	0	0	0	0	0	0	0	0	0	0	0	0	0	0	0	0	0	0	0	0	0	0	0	0	0	0	0	0	0	0	0	0
S042T	S042	tumor	58	Male	Chinese	Stage 3	Cecum	Right	Yes	Adenocarcinoma	MAL2, MAL3	25.8	Overweight	Yes	No	n/a	n/a	0	0.0105263	0	0.263158	0	0	0	0	0	0	0	0	0	0	0.0105263	0	0	0	0	0	0	0	1.25263	0	0.252632	0	0.357895	0	0	0.0210526	0	0
S043N	S043	normal	52	Female	Malay	n/a	n/a	n/a	No	n/a	MAL2	21.1	Normal Weight	No	No	n/a	n/a	0	0.0105263	0	0.0631579	0	0	0	0	0	0	0	0	0	0	0	0	0.0842105	0	0	0.0842105	0.105263	0	0.0947368	0	3.73684	0	0.484211	0	0	0.505263	0	0
S043T	S043	tumor	52	Female	Malay	Stage 2	Sigmoid	Left	No	Adenocarcinoma	MAL2, MAL3	21.1	Normal Weight	No	No	Moderately differentiated -Low grade	n/a	0	0	0	0.136842	0	0	0	0	0	0	0	0	0	0	0	0	0	0	0	0	0	0	0	0	0	0	0.0842105	0	0	0	0	0
S044N	S044	normal	41	Male	Indian	n/a	n/a	n/a	No	n/a	MAL2	24.5	Normal Weight	No	Yes	n/a	n/a	0	0.0631579	0	0.315789	0	0	0	0	0	0	0	0	0	0	0.0631579	0	0.0842105	0	0	0.178947	0.0210526	0	0.336842	0	0.0315789	0	0.905263	0	0	0.0526316	0	0
S044T	S044	tumor	41	Male	Indian	Stage 4	Cecum	Right	Yes	Adenocarcinoma	MAL2, MAL3	24.5	Normal Weight	No	Yes	Well differentiated -Low grade	n/a	0	0	0	0	0	0	0	0	0	0	0	0	0	0	0	0	0	0	0	0	0	0	0	0	0	0	0.0315789	0	0	0	0	0
S045N	S045	normal	49	Female	Chinese	n/a	n/a	n/a	Yes	n/a	MAL2	21.1	Normal Weight	No	No	n/a	n/a	0	0.0105263	0	0	0	0	0	0	0	0	0	0	0	0	0.0315789	0	0	0	0	0.0421053	0.0315789	0	0.0947368	0	0	0	0.178947	0	0	0	0	0
S045T	S045	tumor	49	Female	Chinese	Stage 1	Cecum	Right	Yes	Adenocarcinoma	MAL2	21.1	Normal Weight	No	No	n/a	n/a	0	0	0.0315789	0	0	0	0	0	0	0	0	0	0	0	0	0	0.0105263	0	0	0	0	0	0.305263	0	0	0	0.0736842	0	0	0	0	0
S046N	S046	normal	51	Female	Chinese	n/a	n/a	n/a	Yes	n/a	MAL2	27.6	Overweight	No	No	n/a	n/a	0	0	0	0	0	0	0	0	0	0	0	0	0	0	0	0.0210526	0	0	0.0736842	0.0210526	0.0421053	0	0.0526316	0	0	0	0.357895	0	0	0	0	0
S046T	S046	tumor	51	Female	Chinese	Stage 2	Sigmoid	Left	Yes	Adenocarcinoma	MAL2, MAL3	27.6	Overweight	No	No	n/a	Mucinous adenocarcinoma	0	0	0	0	0	0	0	0	0	0	0	0	0	0	0	0	0	0	0	0	0	0	0.0631579	0	0	0	0.0947368	0	0	0	0	0
S047N	S047	normal	55	Male	Chinese	n/a	n/a	n/a	No	n/a	MAL2	19.7	Normal Weight	No	No	n/a	n/a	0	0	0	0.410526	0	0	0	0	0	0	0	0	0	0	0	0	0.0105263	0	0	0	0	0	0.210526	0	0	0	1.04211	0	0	0	0	0
S047T	S047	tumor	55	Male	Chinese	Stage 1	Descending	Left	No	Adenocarcinoma	MAL2, MAL3	19.7	Normal Weight	No	No	Moderately differentiated -Low grade	n/a	0	0.0210526	0	0.410526	0	0	0	0	0	0	0	0	0	0	0.0736842	0	0	0	0	0.0736842	0	0	0.210526	0	0	0	0.789474	0	0	0	0	0
S048N	S048	normal	74	Female	Malay	n/a	n/a	n/a	No	n/a	MAL2	37.7	Obese	No	No	n/a	n/a	0	0.0210526	0.0210526	0.252632	0	0	0	0	0	0	0	0	0	0	0.0631579	0	0.0210526	0	0	0.0315789	0	0.0105263	0.305263	0	0.0526316	0	1.04211	0	0	0	0	0
S048T	S048	tumor	74	Female	Malay	Stage 4	Rectum	Left	No	Adenocarcinoma	MAL2	37.7	Obese	No	No	Moderately differentiated -Low grade	n/a	0	0	0	0.115789	0	0	0	0	0	0	0	0	0	0	0.0105263	0	0	0	0	0	0	0	1.49474	0	0	0	0.0210526	0	0	0	0	0
S049N	S049	normal	52	Female	Chinese	n/a	n/a	n/a	Yes	n/a	MAL3	27.9	Overweight	No	No	n/a	n/a	0	0	0	0.231579	0	0	0	0	0	0	0	0	0	0	0	0	0	0	0	0	0	0	0	0	0	0	0	0	0	0	0	0
S049T	S049	tumor	52	Female	Chinese	Stage 4	Rectum	Left	Yes	Adenocarcinoma	MAL3	27.9	Overweight	No	No	Moderately differentiated -Low grade	n/a	0	0	0	2.64211	0	0	0	0	0	0	0	0	0	0	0	0	0	0	0	0	0	0	0.0315789	0	0	0	0	0	0	0	0	0
S050N	S050	normal	63	Male	Chinese	n/a	n/a	n/a	No	n/a	MAL2	21.6	Normal Weight	Yes	Yes	n/a	n/a	0	0	0	0	0	0	0	0	0	0	0	0	0	0	0	0	0	0	0	0	0	0	0.0631579	0	0	0	0.168421	0	0	0.0105263	0	0
S050T	S050	tumor	63	Male	Chinese	Stage 2	Splenic Flexure	Left	No	Adenocarcinoma	MAL2	21.6	Normal Weight	Yes	Yes	Poorly differentiated -High grade	n/a	0	0	0	0	0	0	0	0	0	0	0	0	0	0	0	0	0	0	0	0	0	0	0.642105	0	0	0	0.0210526	0	0	0	0.0105263	0
S052N	S052	normal	83	Male	Malay	n/a	n/a	n/a	No	n/a	MAL3	21.3	Normal Weight	Yes	No	n/a	n/a	0	0	0	0.0526316	0	0	0	0	0	0	0	0	0	0	0	0	0	0	0	0	0	0	0.0105263	0	0	0	0.0105263	0	0	0	0	0
S052T	S052	tumor	83	Male	Malay	Stage 2	Sigmoid	Left	No	Adenocarcinoma	MAL2, MAL3	21.3	Normal Weight	Yes	No	Moderately differentiated -Low grade	n/a	0	0	0	0.684211	0	0	0	0	0	0	0	0	0	0	0	0	0	0	0	0	0	0	0.0631579	0	0	0	0.0631579	0	0	0	0	0
S053N	S053	normal	53	Male	Chinese	n/a	n/a	n/a	No	n/a	MAL2	32.7	Overweight	No	No	n/a	n/a	0	0	0	0	0	0	0	0	0	0	0	0	0	0	0.178947	0	0.221053	0	0	0	0	0	0.157895	0	0	0	0.915789	0	0	0	0	0
S053T	S053	tumor	53	Male	Chinese	Stage 1	Rectum	Left	No	Adenocarcinoma	MAL2	32.7	Overweight	No	No	Moderately differentiated -Low grade	n/a	0	0	0	0.2	0	0	0	0	0	0	0	0	0.0105263	0	0	0	0.0210526	0	0	0	0	0	1	0	0.168421	0	0.684211	0	0	0.0105263	0	0
S056N	S056	normal	75	Male	Indian	n/a	n/a	n/a	Yes	n/a	MAL2	27.1	Overweight	Yes	No	n/a	n/a	0	0	0	0	0	0	0	0	0	0	0	0	0	0	0	0	0	0	0	0	0	0	0.0315789	0	0	0	0.0315789	0	0	0	0	0
S056T	S056	tumor	75	Male	Indian	Stage 4	Ascending	Right	Yes	Adenocarcinoma	MAL2	27.1	Overweight	Yes	No	Moderately differentiated -Low grade	n/a	0	0	0	0	0	0	0	0	0	0	0	0	0	0	0.105263	0	0.0631579	0	0	0	0	0	0.136842	0	0	0	0.273684	0	0	0	0	0
S057N	S057	normal	72	Male	Chinese	n/a	n/a	n/a	No	n/a	MAL2	24	Normal Weight	No	No	n/a	n/a	0	0.105263	0	0	0	0	0	0	0	0	0	0	0	0	0	0	0	0	0	0	0	0	0	0	0	0	1.29474	0	0	0.0315789	0	0
S057T	S057	tumor	72	Male	Chinese	Stage 3	Descending	Left	No	Adenocarcinoma	MAL2	24	Normal Weight	No	No	Moderately differentiated -Low grade	n/a	0	0	0	0	0	0	0	0	0	0	0	0	0	0	0	0	0.0947368	0	0	0	0	0	0	0	0	0	0.705263	0	0	0	0.189474	0
S058N	S058	normal	67	Female	Chinese	n/a	n/a	n/a	No	n/a	MAL2	19.3	Normal Weight	No	No	n/a	n/a	0	0	0	0.621053	0	0	0	0	0	0	0	0	0	0	0	0	0	0	0	0	0	0	0.147368	0	0.0105263	0	0.0736842	0	0	0.0315789	0	0
S058T	S058	tumor	67	Female	Chinese	Stage 2	Sigmoid	Left	No	Adenocarcinoma	MAL2	19.3	Normal Weight	No	No	Moderately differentiated -Low grade	n/a	0	0	0	0.105263	0	0	0	0	0	0	0	0	0	0	0	0.0105263	0	0	0	0	0	0	0.936842	0	0	0	0.0526316	0	0	0.0105263	0	0
S059N	S059	normal	70	Female	Chinese	n/a	n/a	n/a	No	n/a	MAL3	25.1	Overweight	No	No	n/a	n/a	0	0	0	0.0210526	0	0	0	0	0	0	0	0	0	0	0	0	0	0	0.0210526	0	0	0	0.0526316	0	0	0	0.210526	0	0	0	0	0
S059T	S059	tumor	70	Female	Chinese	Stage 1	Sigmoid	Left	No	Adenocarcinoma	MAL3	25.1	Overweight	No	No	Moderately differentiated -Low grade	n/a	0	0	0	0.0210526	0	0	0	0	0	0	0	0	0	0	0.105263	0	0	0	0	0	0	0	0.0105263	0	0	0	0	0	0	0	0	0
S060N	S060	normal	71	Male	Chinese	n/a	n/a	n/a	Yes	n/a	MAL2	18.2	Underweight	Yes	Yes	n/a	n/a	0	0	0	0	0	0	0	0	0	0	0	0	0	0	0.0315789	0	0	0	0	0	0	0	0.0315789	0	0	0	0.147368	0	0	0	0	0
S060T	S060	tumor	71	Male	Chinese	Stage 2	Hepatic Flexure	Right	Yes	Adenocarcinoma	MAL2	18.2	Underweight	Yes	Yes	Moderately differentiated -Low grade	n/a	0	0.0105263	0	0.210526	0	0	0	0	0	0	0	0	0	0	0.0105263	0	0.0105263	0	0	0	0.0105263	0	0.915789	0	0.273684	0	0.368421	0	0	0	0	0
S061N	S061	normal	39	Male	Other	n/a	n/a	n/a	Yes	n/a	MAL3	14.5	Underweight	No	No	n/a	n/a	0	0	0	0	0	0	0	0	0	0	0	0	0	0	0	0	0	0	0	0	0	0	0	0	0	0	0	0	0	0	0	0
S061T	S061	tumor	39	Male	Other	Stage 3	Cecum	Right	Yes	Adenocarcinoma	MAL3	14.5	Underweight	No	No	Poorly differentiated -High grade	n/a	0	0	0	0.0315789	0	0	0	0	0	0	0	0	0	0	0.0105263	0	0	0	0	0	0	0	0.0105263	0	0	0	0	0	0	0	0.0105263	0
S062N	S062	normal	68	Male	Chinese	n/a	n/a	n/a	No	n/a	MAL3	30	Obese	No	No	n/a	n/a	0	0	0	0	0	0	0	0	0	0	0	0	0	0	0	0	0	0	0	0	0	0	0.105263	0	0	0	0.0105263	0	0	0	0.0105263	0
S062T	S062	tumor	68	Male	Chinese	Stage 1	Sigmoid	Left	No	Adenocarcinoma	MAL3	30	Obese	No	No	Moderately differentiated -Low grade	n/a	0	0	0	0	0	0	0	0	0.0315789	0	0	0	0	0	0	0	0	0	0.0105263	0	0	0	0.0526316	0	0	0	0.0210526	0	0	0	0	0
S063N	S063	normal	70	Male	Malay	n/a	n/a	n/a	No	n/a	MAL3	29.3	Overweight	Yes	No	n/a	n/a	0	0	0	0.0315789	0	0	0	0	0	0	0	0	0	0	0	0	0	0	0	0	0	0	0.0315789	0	0	0	0.0105263	0	0	0	0	0
S063T	S063	polyp	70	Male	Malay	n/a	Sigmoid	Left	No	Tubulovillus adenoma with moderate dysplasia	MAL3	29.3	Overweight	Yes	No	n/a	n/a	0	0	0	0	0	0	0	0	0	0	0	0	0	0	0	0	0	0	0	0	0	0	0.0105263	0	0	0	0.0105263	0	0	0	0	0
S064N	S064	normal	56	Female	Malay	n/a	n/a	n/a	No	n/a	MAL3	21.5	Normal Weight	No	No	n/a	n/a	0	0	0	0.0210526	0	0	0	0	0	0	0	0	0	0	0.0631579	0	0.0210526	0	0	0	0	0	0.0210526	0	0	0	0.0105263	0	0	0	0	0
S064T	S064	tumor	56	Female	Malay	Stage 4	Rectum	Left	No	Adenocarcinoma	MAL3	21.5	Normal Weight	No	No	Moderately differentiated -Low grade	n/a	0	0	0	0	0	0	0	0	0	0	0	0	0	0	0	0	0	0	0	0	0	0	0.0210526	0	0	0	0	0	0	0	0	0
S065N	S065	normal	59	Male	Malay	n/a	n/a	n/a	Yes	n/a	MAL3	20.3	Normal Weight	No	No	n/a	n/a	0	0	0	0.0105263	0	0	0	0	0	0	0	0	0	0	0	0	0	0	0	0	0	0	0.747368	0	0	0	0.0105263	0	0	0	0	0
S065T	S065	tumor	59	Male	Malay	Stage 3	Cecum	Right	Yes	Adenocarcinoma	MAL3	20.3	Normal Weight	No	No	Moderately differentiated -Low grade	n/a	0	0	0	0	0	0	0	0	0	0	0	0	0	0	0	0	0	0	0	0	0	0	2.24211	0	0	0	0.0315789	0	0	0	0	0
S068N	S068	normal	34	Male	Malay	n/a	n/a	n/a	Yes	n/a	MAL3	22.1	Normal Weight	Yes	No	n/a	n/a	0	0	0	0	0	0	0	0	0	0	0	0	0	0	0	0	0	0	0	0	0	0	0.0631579	0	0	0	0	0	0	0	0	0
S068T	S068	tumor	34	Male	Malay	Stage 4	Hepatic Flexure	Right	Yes	Adenocarcinoma	MAL3	22.1	Normal Weight	Yes	No	Moderately differentiated -Low grade	Mucinous adenocarcinoma	0	0	0	0	0	0	0	0	0	0	0	0	0	0	0	0	0	0	0	0.0105263	0	0	2.61053	0	0	0	0	0	0	0	0	0
S069N	S069	normal	77	Female	Indian	n/a	n/a	n/a	No	n/a	MAL3	31.2	Obese	No	No	n/a	n/a	0	0	0	0	0	0	0	0	0	0	0	0	0	0	0	0	0	0	0	0	0	0	0.0210526	0	0	0	0.0631579	0	0	0	0	0
S069T	S069	tumor	77	Female	Indian	Stage 1	Rectum	Left	Yes	Adenocarcinoma	MAL3	31.2	Obese	No	No	Moderately differentiated -Low grade	n/a	0	0	0	0	0	0	0	0	0	0	0	0	0	0	0	0	0	0	0	0	0	0	0.0947368	0	0	0	0.0210526	0	0	0	0	0
S070N	S070	normal	62	Male	Chinese	n/a	n/a	n/a	Yes	n/a	MAL3	24.7	Normal Weight	Yes	No	n/a	n/a	0	0	0	0	0	0	0	0	0	0	0	0	0	0	0	0	0	0	0	0	0	0	0.0105263	0	0	0	0	0	0	0	0	0
S070T	S070	tumor	62	Male	Chinese	Stage 3	Transverse	Left	Yes	Adenocarcinoma	MAL3	24.7	Normal Weight	Yes	No	Moderately differentiated -Low grade	Mucinous adenocarcinoma	0	0	0	0.0210526	0	0	0	0.0315789	0	0	0	0	0	0.0315789	0	0	0	0	0.0315789	0	0	0	0.0526316	0	0.0315789	0.0315789	0.221053	0	0	0.0105263	0	0
S071N	S071	normal	73	Male	Chinese	n/a	n/a	n/a	Yes	n/a	MAL3	22.9	Normal Weight	Yes	Yes	n/a	n/a	0	0	0	0	0	0	0	0	0	0	0	0	0	0	0	0	0	0	0	0	0	0	0.0526316	0	0	0	0	0	0	0	0	0
S071T	S071	tumor	73	Male	Chinese	Stage 4	Cecum	Right	Yes	Adenocarcinoma	MAL3	22.9	Normal Weight	Yes	Yes	Moderately differentiated -Low grade	Mucinous adenocarcinoma	0	0	0	0	0	0	0	0	0	0	0	0	0	0	0	0	0	0.0210526	0	0	0	0	0.0421053	0	0	0	0	0	0	0	0	0
S072N	S072	normal	70	Male	Chinese	n/a	n/a	n/a	Yes	n/a	MAL3	20.7	Normal Weight	Yes	No	n/a	n/a	0	0	0	0	0	0	0	0	0	0	0	0	0	0	0	0	0	0	0	0	0	0	0	0	0	0	0	0	0	0	0	0
S072T	S072	tumor	70	Male	Chinese	Stage 4	Ascending	Right	Yes	Adenocarcinoma	MAL3	20.7	Normal Weight	Yes	No	Poorly differentiated -High grade	n/a	0	0	0	0	0	0	0	0	0	0	0	0	0	0	0	0	0	0	0	0	0	0	0.0526316	0	0	0	0	0	0	0	0	0
S073N	S073	normal	64	Female	Malay	n/a	n/a	n/a	Yes	n/a	MAL3	24.9	Normal Weight	No	No	n/a	n/a	0	0	0	0.0105263	0	0	0	0	0	0	0	0	0	0	0	0	0	0	0	0	0	0	0.0105263	0	0	0	0	0	0	0	0	0
S073T	S073	tumor	64	Female	Malay	Stage 3	Transverse	Left	Yes	Adenocarcinoma	MAL3	24.9	Normal Weight	No	No	Moderately differentiated -Low grade	n/a	0	0	0	0	0	0	0	0	0	0	0	0	0	0	0	0	0	0	0	0	0	0	0.0210526	0	0	0	0	0	0	0	0	0
S074N	S074	normal	58	Female	Chinese	n/a	n/a	n/a	Yes	n/a	MAL3	28.5	Overweight	No	No	n/a	n/a	0	0	0	0.0105263	0	0	0	0	0	0	0	0	0	0	0	0	0	0	0	0	0	0	0.0210526	0	0	0	0.0105263	0	0	0	0	0
S074T	S074	tumor	58	Female	Chinese	Stage 1	Rectum	Left	Yes	Adenocarcinoma	MAL3	28.5	Overweight	No	No	Moderately differentiated -Low grade	n/a	0	0	0	0	0	0	0	0	0	0	0	0	0	0	0.0105263	0	0	0	0	0	0	0	0.0421053	0	0	0	0.0526316	0	0	0	0.0105263	0
S075N	S075	normal	58	Male	Chinese	n/a	n/a	n/a	Yes	n/a	MAL3	20.4	Normal Weight	No	No	n/a	n/a	0	0	0	0	0	0	0	0	0	0	0	0	0	0	0	0	0	0	0.0105263	0	0	0	0	0	0	0	0	0	0	0	0	0
S075T	S075	polyp	58	Male	Chinese	n/a	Ascending	Right	No	polyp	MAL3	20.4	Normal Weight	No	No	n/a	n/a	0	0	0	0	0	0	0	0	0	0	0	0	0.0736842	0	0.0105263	0	0	0	0	0	0	0.0105263	0.0631579	0	0	0	0	0	0	0	0	0
S076N	S076	normal	69	Female	Chinese	n/a	n/a	n/a	No	n/a	MAL3	15.4	Underweight	No	No	n/a	n/a	0	0	0	0	0	0	0	0	0	0	0	0	0	0	0	0	0	0	0	0	0	0	0.0105263	0	0	0	0.0210526	0	0	0	0	0
S076T	S076	tumor	69	Female	Chinese	Stage 2	Cecum,Ascending	Right	No	Adenocarcinoma	MAL3	15.4	Underweight	No	No	Well differentiated -Low grade	n/a	0	0	0	0.0315789	0	0	0	0	0	0	0	0	0	0	0	0	0	0	0	0	0	0	0.105263	0	0	0	0.0105263	0	0	0	0	0
S077N	S077	normal	84	Female	Chinese	n/a	n/a	n/a	Yes	n/a	MAL3	19.1	Normal Weight	No	No	n/a	n/a	0	0	0	0.0526316	0	0	0	0	0	0	0	0	0	0	0	0	0	0	0	0	0	0	0.0526316	0	0	0	0	0	0	0	0	0
S077T	S077	tumor	84	Female	Chinese	Stage 4	Transverse	Left	Yes	Adenocarcinoma	MAL3	19.1	Normal Weight	No	No	Moderately differentiated -Low grade	n/a	0	0	0	0	0	0	0	0	0	0	0	0	0	0	0	0	0	0	0	0	0	0	0.0947368	0	0	0	0.0105263	0	0	0	0	0
S078N	S078	normal	74	Male	Chinese	n/a	n/a	n/a	Yes	n/a	MAL3	20.7	Normal Weight	No	No	n/a	n/a	0	0	0	0	0	0	0	0	0	0	0	0	0	0	0	0	0	0	0.0210526	0	0	0	0.0842105	0	0	0	0.0421053	0	0	0.0105263	0	0
S078T	S078	tumor	74	Male	Chinese	Stage 2	Splenic Flexure	Left	Yes	Adenocarcinoma	MAL3	20.7	Normal Weight	No	No	Moderately differentiated -Low grade	n/a	0	0	0	0.0105263	0	0	0	0	0	0	0	0	0	0	0	0	0	0	0	0	0	0	0.0736842	0	0	0	0	0	0	0	0	0
S080N	S080	normal	73	Male	Chinese	n/a	n/a	n/a	Yes	n/a	MAL3	21.8	Normal Weight	No	No	n/a	n/a	0	0	0	0	0	0	0	0	0	0	0	0	0	0	0	0	0	0	0	0	0	0	0.0526316	0	0	0	0	0	0	0	0	0
S080T	S080	tumor	73	Male	Chinese	Stage 4	Sigmoid	Left	Yes	Adenocarcinoma	MAL3	21.8	Normal Weight	No	No	Moderately differentiated -Low grade	n/a	0	0	0	0	0	0	0	0	0	0	0	0	0	0	0	0	0	0	0	0	0	0	0.0210526	0	0	0	0.0105263	0	0	0.0105263	0	0
S082N	S082	normal	52	Male	Chinese	n/a	n/a	n/a	No	n/a	MAL3	26.9	Overweight	No	No	n/a	n/a	0	0	0	0	0.0105263	0	0.0105263	0	0.0105263	0.0105263	0	0	0	0.0210526	0	0	0	0	0	0	0	0	0.115789	0	0	0	0	0	0	0	0	0
S082T	S082	tumor	52	Male	Chinese	Stage 2	Hepatic Flexure	Right	Yes	Adenocarcinoma	MAL3	26.9	Overweight	No	No	Moderately differentiated -Low grade	n/a	0	0	0	0.0105263	0	0	0	0	0	0	0	0	0	0	0	0	0	0	0	0	0.0105263	0	0	0.0105263	0	0	0	0	0	0	0	0
S083N	S083	normal	58	Female	Chinese	n/a	n/a	n/a	Yes	n/a	MAL3	19.5	Normal Weight	No	No	n/a	n/a	0	0	0	0	0	0	0	0	0	0	0	0	0	0	0	0	0	0.0105263	0	0	0	0	0.0947368	0	0	0	0	0	0	0	0	0
S083T	S083	tumor	58	Female	Chinese	Stage 1	Transverse	Left	Yes	Adenocarcinoma	MAL3	19.5	Normal Weight	No	No	Poorly differentiated -High grade	n/a	0	0	0	0	0	0	0	0	0	0	0	0	0	0	0	0	0	0	0	0	0	0	0	0	0	0	0	0	0	0	0	0
S084N	S084	normal	60	Female	Chinese	n/a	n/a	n/a	No	n/a	MAL3	27.5	Overweight	Yes	Yes	n/a	n/a	0	0	0	0	0	0	0	0	0	0	0	0	0	0	0	0	0	0	0	0	0	0	0.0210526	0	0	0	0	0	0	0	0	0
S084T	S084	tumor	60	Female	Chinese	Stage 4	Sigmoid	Left	Yes	Adenocarcinoma	MAL3	27.5	Overweight	Yes	Yes	Well differentiated -Low grade	n/a	0	0	0	0.0315789	0	0	0	0	0	0	0	0	0	0	0	0	0	0	0	0	0	0	0.189474	0	0	0	0	0	0	0	0	0
S085N	S085	normal	66	Female	Chinese	n/a	n/a	n/a	No	n/a	MAL3	24.9	Normal Weight	No	No	n/a	n/a	0	0	0	0.178947	0	0	0	0	0	0	0	0	0.0631579	0	0	0	0.0421053	0.0210526	0	0	0	0	0.515789	0	0.0315789	0.0631579	0.0842105	0	0	0	0	0
S085T	S085	tumor	66	Female	Chinese	Stage 1	Sigmoid	Left	No	Adenocarcinoma	MAL3	24.9	Normal Weight	No	No	n/a	Mucinous adenocarcinoma	0	0	0	0.136842	0	0	0	0	0	0	0	0	0	0	0	0	0	0	0	0.0947368	0	0	0.0631579	0	0.0421053	0	0	0	0	0	0	0
S086T	S086	tumor	60	Female	Chinese	Stage 1	Cecum	Right	Yes	Adenocarcinoma	MAL3	18.8	Normal Weight	No	No	Moderately differentiated -Low grade	n/a	0	0	0	0.0631579	0	0	0	0	0	0	0	0	0	0	0	0	0	0	0.0315789	0	0	0	0.0105263	0.0210526	0	0	0.0421053	0	0	0	0	0
S088N	S088	normal	76	Female	Chinese	n/a	n/a	n/a	No	n/a	MAL3	22.6	Normal Weight	No	No	n/a	n/a	0	0	0	0.0105263	0	0	0	0	0.757895	0	0.0421053	0	0	0	0	0	0	0	0	0	0	0	0.178947	0	0	0	0.0105263	0	0	0	0	0
S088T	S088	tumor	76	Female	Chinese	Stage 2	Rectosigmoid	Left	Yes	Adenocarcinoma	MAL3	22.6	Normal Weight	No	No	Moderately differentiated -Low grade	n/a	0	0	0	0	0	0	0	0	0	0	0	0	0	0	0	0	0	0	0.0526316	0	0.0210526	0	0	0	0	0	0.0421053	0	0	0	0	0.0105263
S089N	S089	normal	33	Female	Other	n/a	n/a	n/a	No	n/a	MAL3	17	Underweight	No	No	n/a	n/a	0	0	0	0.0210526	0	0	0	0	0	0	0	0	0	0	0	0	0	0	0	0	0	0	0.178947	0	0	0	0.0105263	0	0	0	0	0
S089T	S089	tumor	33	Female	Other	unknown	Cecum	Right	No	unknown	MAL3	17	Underweight	No	No	unknown	unknown	0	0	0	1.2	0	0	0	0	0	0	0	0	0	0	0	0	0	0	0	0	0	0	0.0842105	0	0	0	0	0	0	0	0	0
S090N	S090	normal	75	Male	Chinese	n/a	n/a	n/a	No	n/a	MAL3	23.1	Normal Weight	No	Yes	n/a	n/a	0	0	0	1.02105	0	0	0	0	0	0	0	0	0	0	0	0	0	0	0	0	0	0	0.105263	0	0	0.0105263	0	0	0	0	0	0
S090T	S090	tumor	75	Male	Chinese	Stage 2	Rectum	Left	Yes	Adenocarcinoma	MAL3	23.1	Normal Weight	No	Yes	Moderately differentiated -Low grade	n/a	0	0	0	2.12632	0	0	0	0	0	0	0	0	0	0	0	0	0	0	0	0	0	0	0.105263	0.0105263	0	0	0.0105263	0	0	0	0	0
S091N	S091	normal	70	Male	Malay	n/a	n/a	n/a	Yes	n/a	MAL3	24.9	Normal Weight	Yes	No	n/a	n/a	0	0	0	0	0	0	0	0	0	0	0.0421053	0	0	0	0	0	0	0	0	0	0	0	0.0105263	0	0	0	0	0	0	0	0	0
S091T	S091	tumor	70	Male	Malay	Stage 1	Cecum	Right	Yes	Adenocarcinoma	MAL3	24.9	Normal Weight	Yes	No	Well differentiated -Low grade	n/a	0	0	0	0	0	0	0	0	0	0	0	0	0	0	0	0	0	0	0	0	0	0	0	0	0.0105263	0	0.0315789	0	0	0	0	0
S093N	S093	normal	65	Female	Indian	n/a	n/a	n/a	No	n/a	MAL3	26.8	Overweight	No	No	n/a	n/a	0	0	0	0	0	0	0	0	0	0	0	0	0	0	0	0	0	0	0.0105263	0	0	0	0	0	0	0	0.0105263	0	0	0	0	0
S093T	S093	tumor	65	Female	Indian	Stage 2	Cecum	Right	Yes	Adenocarcinoma	MAL3	26.8	Overweight	No	No	Moderately differentiated -Low grade	n/a	0	0	0	0	0	0	0	0	0	0	0	0	0	0	0.0105263	0.0421053	0	0	0	0	0	0	0.0105263	0	0	0	0	0	0	0.0210526	0	0
S094N	S094	normal	55	Female	Indian	n/a	n/a	n/a	Yes	n/a	MAL3	36.5	Obese	No	No	n/a	n/a	0	0	0	0	0	0	0	0	0.0526316	0	0.0210526	0	0	0	0.0210526	0	0	0	0	0	0	0	0.2	0	0	0	0	0	0	0	0	0
S094T	S094	tumor	55	Female	Indian	Stage 2	Ascending	Right	Yes	Adenocarcinoma	MAL3	36.5	Obese	No	No	Moderately differentiated -Low grade	n/a	0	0	0	0	0	0	0	0	0	0	0	0	0	0	0	0	0	0	0	0	0	0	0.0631579	0	0	0	0.0526316	0	0	0	0	0
S095N	S095	normal	66	Female	Malay	n/a	n/a	n/a	No	n/a	MAL3	27.3	Overweight	No	No	n/a	n/a	0	0	0	0	0	0	0	0	0	0	0	0	0	0	0	0	0	0	0	0	0	0	0.0105263	0	0	0	0	0	0	0	0	0
S095T	S095	tumor	66	Female	Malay	Stage 1	Rectum	Left	Yes	Adenocarcinoma	MAL3	27.3	Overweight	No	No	Moderately differentiated -Low grade	n/a	0	0	0	0	0	0	0	0	0	0	0	0	0	0	0	0	0	0	0	0	0	0	0.0105263	0	0	0	0	0	0	0	0	0
S096N	S096	normal	65	Male	Chinese	n/a	n/a	n/a	No	n/a	MAL3	27.3	Overweight	Yes	Yes	n/a	n/a	0	0	0	0.284211	0	0	0	0	0	0	0	0	0	0	0	0	0	0	0.0210526	0	0	0	0.0105263	0	0	0	0	0	0	0	0	0
S096T	S096	tumor	65	Male	Chinese	Stage 1	Rectum	Left	Yes	Adenocarcinoma	MAL3	27.3	Overweight	Yes	Yes	Moderately differentiated -Low grade	n/a	0	0	0	0.0210526	0	0	0	0	0	0	0	0	0	0	0	0.0105263	0	0	0	0	0	0	0.0210526	0.0105263	0	0	0.0105263	0	0	0	0	0
S097N	S097	normal	60	Female	Malay	n/a	n/a	n/a	Yes	n/a	MAL3	29.3	Overweight	No	No	n/a	n/a	0	0	0	0	0	0	0	0	0	0	0	0	0	0	0	0	0	0	0.0105263	0	0	0	0.0631579	0	0	0	0.0210526	0	0	0	0	0
S097T	S097	tumor	60	Female	Malay	Stage 3	Sigmoid	Left	Yes	Adenocarcinoma	MAL3	29.3	Overweight	No	No	Moderately differentiated -Low grade	n/a	0	0	0	0	0	0	0	0	0	0	0	0	0	0	0	0	0	0	0.0105263	0	0	0	0.0947368	0	0	0	0.0105263	0	0	0	0.0315789	0
S098N	S098	normal	52	Female	Chinese	n/a	n/a	n/a	No	n/a	MAL3	37.7	Obese	No	No	n/a	n/a	0	0	0	0	0	0	0	0	0	0	0	0	0	0.0105263	0	0	0.0315789	0	0	0	0	0	0	0	0	0	0	0	0	0	0	0
S098T	S098	polyp	52	Female	Chinese	n/a	Transverse	Left	Yes	Tubulovillus adenoma	MAL3	37.7	Obese	No	No	n/a	n/a	0	0	0	0	0	0	0	0	0	0	0	0	0	0	0	0	0	0	0.0526316	0	0.0210526	0	0.0526316	0	0	0.0210526	0.0105263	0	0	0.0105263	0	0
S099N	S099	normal	63	Female	Malay	n/a	n/a	n/a	Yes	n/a	MAL3	30.4	Obese	No	No	n/a	n/a	0	0	0	0	0	0	0	0	0	0	0	0	0	0	0	0	0.0105263	0	0	0	0	0	0.0421053	0	0	0	0	0	0	0	0	0
S099T	S099	tumor	63	Female	Malay	Stage 1	Cecum	Right	Yes	Adenocarcinoma	MAL3	30.4	Obese	No	No	Moderately differentiated -Low grade	n/a	0	0	0	0	0	0	0	0	0	0	0	0	0	0	0	0	0	0	0.0105263	0.0105263	0	0	0.0315789	0.0105263	0.0315789	0	0	0	0	0	0	0
S100N	S100	normal	68	Female	Chinese	n/a	n/a	n/a	Yes	n/a	MAL3	20.7	Normal Weight	No	Yes	n/a	n/a	0	0	0	0.0105263	0	0	0	0	0	0	0	0	0	0	0	0	0.0105263	0	0	0	0	0.0210526	0.0210526	0	0	0	0	0	0	0	0	0
S100T	S100	tumor	68	Female	Chinese	Stage 2	Transverse	Left	Yes	Adenocarcinoma	MAL3	20.7	Normal Weight	No	Yes	Moderately differentiated -Low grade	n/a	0	0	0	0	0	0	0	0	0	0	0	0	0	0	0	0	0	0	0	0	0	0	0.0210526	0	0	0	0	0	0	0	0	0
S101N	S101	normal	56	Male	Chinese	n/a	n/a	n/a	Yes	n/a	MAL3	20.3	Normal Weight	No	No	n/a	n/a	0	0	0	0	0	0	0	0	0	0	0	0	0	0	0	0	0	0	0	0	0	0	0	0	0	0	0	0	0	0	0	0
S101T	S101	tumor	56	Male	Chinese	Stage 3	Cecum	Right	Yes	Adenocarcinoma	MAL3	20.3	Normal Weight	No	No	Moderately differentiated -Low grade	n/a	0	0	0	0	0	0	0	0	0	0	0	0	0	0	0	0	0	0	0	0.0105263	0	0	0	0	0	0	0.0736842	0	0	0	0	0
S102N	S102	normal	62	Female	Indian	n/a	n/a	n/a	Yes	n/a	MAL3	25.7	Overweight	No	No	n/a	n/a	0	0	0	0	0	0	0	0	0	0	0	0	0	0	0	0	0	0	0	0	0	0	0.0105263	0	0	0	0	0	0	0	0	0
S102T	S102	tumor	62	Female	Indian	Stage 3	Sigmoid	Left	Yes	Adenocarcinoma	MAL3	25.7	Overweight	No	No	Moderately differentiated -Low grade	n/a	0	0	0	0	0	0	0	0	0	0	0	0	0	0	0	0	0	0	0.0105263	0	0	0	0.0210526	0	0	0	0.0526316	0	0	0	0	0
S105N	S105	normal	49	Male	Malay	n/a	n/a	n/a	Yes	n/a	MAL3	27.5	Overweight	No	No	n/a	n/a	0	0	0	0.115789	0	0	0	0	0	0	0	0	0	0	0	0	0	0	0	0	0	0	0.2	0	0	0	0	0	0	0	0	0
S105T	S105	tumor	49	Male	Malay	Stage 2	Sigmoid	Left	Yes	Adenocarcinoma	MAL3	27.5	Overweight	No	No	Moderately differentiated -Low grade	n/a	0	0	0	0.147368	0	0	0	0	0	0	0	0	0	0	0	0	0	0	0	0	0	0	0.0421053	0.0105263	0	0.0105263	0.0105263	0	0	0	0	0
S106N	S106	normal	63	Male	Chinese	n/a	n/a	n/a	Yes	n/a	MAL3	16.2	Underweight	No	No	n/a	n/a	0	0	0	0	0	0	0	0	0	0	0	0	0	0	0.0315789	0	0	0	0	0	0	0	0.210526	0	0	0	0	0	0	0	0	0
S106T	S106	tumor	63	Male	Chinese	Stage 2	Sigmoid	Left	Yes	Adenocarcinoma	MAL3	16.2	Underweight	No	No	Moderately differentiated -Low grade	n/a	0	0	0	0	0	0	0	0	0	0	0	0	0	0	0	0	0	0	0	0	0	0	0.0210526	0	0	0	0.0105263	0	0	0	0	0
S107N	S107	normal	88	Female	Chinese	n/a	n/a	n/a	Yes	n/a	MAL3	15.6	Underweight	No	No	n/a	n/a	0	0	0	0	0	0	0	0	0	0	0	0	0	0	0	0	0	0	0	0	0	0	0.0105263	0	0	0	0	0	0	0	0	0
S107T	S107	tumor	88	Female	Chinese	Stage 3	Cecum	Right	Yes	Adenocarcinoma	MAL3	15.6	Underweight	No	No	Moderately differentiated -Low grade	n/a	0	0	0	0	0	0	0	0	0	0	0	0	0	0	0	0	0	0	0	0	0	0	0	0	0	0	0	0	0	0	0	0
S109N	S109	normal	66	Female	Indian	n/a	n/a	n/a	Yes	n/a	MAL3	40.9	Obese	No	No	n/a	n/a	0	0	0	0.0105263	0	0	0	0	0	0	0	0	0	0	0.357895	0	0.0105263	0	0	0	0	0	0.0210526	0	0	0	0.0105263	0	0	0.0105263	0	0.0210526
S109T	S109	tumor	66	Female	Indian	Stage 2	Splenic Flexure	Left	Yes	Adenocarcinoma	MAL3	40.9	Obese	No	No	Well differentiated -Low grade	n/a	0	0	0	0.0210526	0	0	0	0	0	0	0	0	0	0	0	0	0	0	0	0	0	0	0.0526316	0	0	0	0	0	0	0	0	0
S110N	S110	normal	76	Male	Chinese	n/a	n/a	n/a	Yes	n/a	MAL3	20.1	Normal Weight	No	No	n/a	n/a	0	0	0	0.136842	0	0	0	0	0	0	0	0	0	0	0.0210526	0	0.0105263	0	0	0	0	0	0.0315789	0	0	0	0.0315789	0	0	0	0	0
S110T	S110	tumor	76	Male	Chinese	Stage 1	Descending	Left	Yes	Adenocarcinoma	MAL3	20.1	Normal Weight	No	No	Moderately differentiated -Low grade	n/a	0	0	0	0.168421	0	0	0	0	0	0	0	0	0	0	0	0	0	0	0	0	0	0	0.0736842	0	0	0	0	0	0	0	0	0
S111N	S111	normal	67	Female	Chinese	n/a	n/a	n/a	Yes	n/a	MAL3	33.7	Obese	No	No	n/a	n/a	0	0	0	0.652632	0	0	0	0	0	0	0	0	0	0	0.0105263	0	0	0	0	0	0	0	0	0	0	0	0	0	0	0	0	0
S111T	S111	tumor	67	Female	Chinese	Stage 2	Transverse	Left	Yes	Adenocarcinoma	MAL3	33.7	Obese	No	No	Moderately differentiated -Low grade	n/a	0	0	0	1.11579	0	0	0	0	0	0	0	0	0	0	0	0	0	0	0	0	0	0	0	0	0	0	0	0	0	0	0	0
S112N	S112	normal	60	Male	Indian	n/a	n/a	n/a	No	n/a	MAL3	24.6	Normal Weight	No	No	n/a	n/a	0	0	0	0.0105263	0	0	0	0	0	0	0	0	0	0	0	0	0	0	0	0	0	0	0.0105263	0	0	0	0.0105263	0	0	0	0	0
S112T	S112	tumor	60	Male	Indian	Stage 3	Rectosigmoid	Left	No	Adenocarcinoma	MAL3	24.6	Normal Weight	No	No	Moderately differentiated -Low grade	n/a	0	0	0	0.0210526	0	0	0	0	0	0	0	0	0	0	0	0	0	0	0	0	0	0	0.115789	0	0	0	0.0105263	0	0	0	0	0
S114N	S114	normal	70	Male	Other	n/a	n/a	n/a	No	n/a	MAL3	19.2	Normal Weight	No	No	n/a	n/a	0	0	0	4.41053	0	0	0	0	0	0	0	0	0.0105263	0	0	0	0	0	0	0	0	0	0.0105263	0	0	0	0	0	0	0	0	0
S114T	S114	tumor	70	Male	Other	n/a	Sigmoid	Left	No	Adenocarcinoma	MAL3	19.2	Normal Weight	No	No	Poorly differentiated -High grade	n/a	0	0	0	7.49474	0	0	0	0	0	0	0	0	0.189474	0	0	0	0	0	0	0	0	0	0.0105263	0	0	0	0.0105263	0	0	0	0	0
S115N	S115	normal	74	Female	Chinese	n/a	n/a	n/a	No	n/a	MAL3	20.5	Normal Weight	No	No	n/a	n/a	0	0	0	0	0	0	0	0	0	0	0	0	0	0	0	0	0	0	0	0	0	0	0	0	0	0	0	0	0	0	0	0
S115T	S115	tumor	74	Female	Chinese	unknown	Sigmoid	Left	Yes	Adenocarcinoma	MAL3	20.5	Normal Weight	No	No	Moderately differentiated -Low grade	n/a	0	0	0	0	0	0	0	0	0	0	0	0	0	0	0	0	0	0	0	0	0	0	0.0210526	0	0	0	0.0210526	0	0	0	0	0
S116N	S116	normal	48	Male	Chinese	n/a	n/a	n/a	Yes	n/a	MAL3	18.7	Normal Weight	Yes	No	n/a	n/a	0	0	0	0	0	0	0	0	0	0	0	0	0	0	0	0	0	0	0	0	0	0	0.2	0	0	0	0	0	0	0	0	0
S116T	S116	tumor	48	Male	Chinese	Stage 3	Rectum	Left	Yes	Adenocarcinoma	MAL3	18.7	Normal Weight	Yes	No	Moderately differentiated -Low grade	n/a	0	0	0	0	0	0	0	0	0	0	0	0	0	0	0	0	0	0	0	0	0	0	0.494737	0	0	0	0	0	0	0	0	0
S117N	S117	normal	78	Male	Chinese	n/a	n/a	n/a	Yes	n/a	MAL3	17	Underweight	No	Yes	n/a	n/a	0	0	0	0.0947368	0	0	0	0	0	0	0	0	0	0	0	0	0	0	0.0105263	0	0	0	0.0315789	0	0	0.0105263	0	0	0	0	0	0
S117T	S117	tumor	78	Male	Chinese	Stage 4	Cecum	Right	Yes	Adenocarcinoma	MAL3	17	Underweight	No	Yes	Moderately differentiated -Low grade	n/a	0	0	0	0.0105263	0	0	0	0	0	0	0	0	0	0	0	0	0	0	0.0105263	0	0	0	0	0	0	0	0.0210526	0	0	0	0	0
S118N	S118	normal	67	Male	Chinese	n/a	n/a	n/a	Yes	n/a	MAL3	23.6	Normal Weight	No	Yes	n/a	n/a	0	0	0	0.115789	0	0	0	0	0	0	0	0	0	0	0	0	0	0	0	0	0	0	0	0	0	0	0.0210526	0	0	0	0	0
S118T	S118	tumor	67	Male	Chinese	Stage 1	Hepatic Flexure	Right	Yes	Adenocarcinoma	MAL3	23.6	Normal Weight	No	Yes	Moderately differentiated -Low grade	n/a	0	0	0	0.178947	0	0	0	0	0	0	0	0	0	0	0	0	0	0	0	0	0	0	0.0105263	0	0	0	0.0105263	0	0	0	0	0
S119N	S119	normal	79	Male	Chinese	n/a	n/a	n/a	Yes	n/a	MAL3	25.7	Overweight	Yes	No	n/a	n/a	0	0	0	0.0105263	0	0	0	0	0	0	0	0	0	0	0	0	0	0	0	0	0	0	0.0210526	0	0	0	0	0	0	0	0	0
S119T	S119	tumor	79	Male	Chinese	Stage 4	Transverse	Left	Yes	Adenocarcinoma	MAL3	25.7	Overweight	Yes	No	Poorly differentiated -High grade	n/a	0	0	0	0.0210526	0	0	0	0	0	0	0	0	0	0	0	0	0	0	0	0	0	0	0	0	0	0	0	0	0	0	0	0
S120N	S120	normal	62	Female	Indian	n/a	n/a	n/a	Yes	n/a	MAL3	24.3	Normal Weight	No	No	n/a	n/a	0	0	0	0	0	0.0105263	0	0.0105263	0	0	0	0	0	0	0	0	0	0	0	0	0	0	0	0	0	0	0	0	0	0	0	0
S120T	S120	tumor	62	Female	Indian	Stage 3	Ascending	Right	Yes	Adenocarcinoma	MAL3	24.3	Normal Weight	No	No	Poorly differentiated -High grade	n/a	0	0	0	0	0	0	0	0	0	0	0	0	0	0	0	0	0	0	0	0	0	0	0.0210526	0	0	0	0	0	0	0	0	0
S122N	S122	normal	90	Female	Chinese	n/a	n/a	n/a	Yes	n/a	MAL3	19.1	Normal Weight	No	No	n/a	n/a	0	0	0	0	0	0.0105263	0	0.0105263	0	0	0	0	0	0	0	0	0	0	0	0	0	0	0	0	0	0	0	0	0	0	0	0
S122T	S122	tumor	90	Female	Chinese	Stage 4	Hepatic Flexure	Right	Yes	Adenocarcinoma	MAL3	19.1	Normal Weight	No	No	n/a	Mucinous adenocarcinoma	0	0	0	0	0	0	0	0	0	0	0	0	0	0	0	0	0	0	0	0	0	0	0.0105263	0.0105263	0	0	0	0	0	0	0	0
S123N	S123	normal	74	Male	Chinese	n/a	n/a	n/a	Yes	n/a	MAL3	26.4	Overweight	Yes	No	n/a	n/a	0	0	0	0	0	0	0	0.0315789	0	0	0	0	0	0	0	0	0	0	0	0	0	0	0.0105263	0	0	0	0	0	0	0	0	0
S123T	S123	tumor	74	Male	Chinese	Stage 1	Ascending	Right	Yes	Adenocarcinoma	MAL3	26.4	Overweight	Yes	No	Moderately differentiated -Low grade	n/a	0	0	0	0	0	0	0	0	0	0	0	0	0	0	0	0	0	0	0	0	0	0	0.0105263	0.0421053	0	0	0.0105263	0	0	0	0	0
S124T	S124	tumor	43	Female	Chinese	Stage 2	Rectum	Left	Yes	Adenocarcinoma	MAL3	20.6	Normal Weight	No	No	Moderately differentiated -Low grade	n/a	0	0	0	0	0	0	0	0	0	0	0	0	0	0	0	0	0	0	0	0	0	0	0.0105263	0	0	0	0	0	0	0	0	0
S125N	S125	normal	78	Female	Chinese	n/a	n/a	n/a	Yes	n/a	MAL3	17.1	Underweight	No	No	n/a	n/a	0	0	0	0.0210526	0	0	0	0	0	0	0	0	0	0	0	0	0	0	0	0	0	0.0105263	0	0	0	0	0.0105263	0	0	0	0	0
S125T	S125	tumor	78	Female	Chinese	Stage 2	Cecum	Right	Yes	Adenocarcinoma	MAL3	17.1	Underweight	No	No	n/a	Mucinous adenocarcinoma	0	0	0	0	0	0	0	0	0	0	0	0	0	0	0	0	0	0	0	0	0	0	0.0105263	0	0	0	0	0	0	0	0	0
S126N	S126	normal	73	Male	Chinese	n/a	n/a	n/a	No	n/a	MAL3	23.9	Normal Weight	No	No	n/a	n/a	0	0	0	0	0	0	0	0	0	0	0	0	0	0	0	0	0	0	0	0	0	0	0.0210526	0	0	0	0	0	0	0	0	0
S126T	S126	tumor	73	Male	Chinese	Stage 3	Sigmoid	Left	No	Adenocarcinoma	MAL3	23.9	Normal Weight	No	No	Moderately differentiated -Low grade	unknown	0	0	0	0	0	0	0	0	0	0	0	0	0	0	0	0	0	0	0	0	0	0	0.157895	0	0	0	0	0	0	0	0	0
S127N	S127	normal	31	Male	Malay	n/a	n/a	n/a	Yes	n/a	MAL3	19	Normal Weight	Yes	No	n/a	n/a	0	0	0	2.82105	0	0	0	0.0105263	0	0	0	0	0	0	0	0	0	0	0.0105263	0	0.0105263	0	0.0210526	0	0	0	0	0	0.0105263	0	0	0
S127T	S127	tumor	31	Male	Malay	Stage 4	Sigmoid	Left	Yes	Adenocarcinoma	MAL3	19	Normal Weight	Yes	No	Poorly differentiated -High grade	n/a	0	0	0	1.38947	0	0	0	0	0	0	0	0	0	0	0	0	0	0	0	0	0	0	0.0105263	0	0	0	0.0210526	0	0	0	0	0
S128N	S128	normal	76	Male	Chinese	n/a	n/a	n/a	No	n/a	MAL3	21.5	Normal Weight	No	No	n/a	n/a	0	0	0	0	0	0	0	0	0	0	0	0	0	0	0	0	0	0	0	0	0	0	0.0105263	0	0	0	0	0	0	0	0	0
S128T	S128	tumor	76	Male	Chinese	Stage 4	Sigmoid	Left	No	Adenocarcinoma	MAL3	21.5	Normal Weight	No	No	Moderately differentiated -Low grade	n/a	0	0	0	0	0	0	0	0	0	0	0	0	0	0	0	0	0	0	0	0	0	0	0	0	0	0	0.0105263	0	0	0	0	0
S129N	S129	normal	47	Male	Malay	n/a	n/a	n/a	Yes	n/a	MAL3	20.7	Normal Weight	No	No	n/a	n/a	0	0	0	0	0	0	0	0	0	0	0	0	0	0	0	0	0	0	0	0	0	0	0.168421	0	0	0	0.0210526	0	0	0	0	0
S129T	S129	tumor	47	Male	Malay	Stage 2	Descending	Left	Yes	Adenocarcinoma	MAL3	20.7	Normal Weight	No	No	Moderately differentiated -Low grade	n/a	0	0	0	0	0	0	0	0	0	0	0	0	0	0	0	0.0105263	0	0	0	0.0105263	0	0	0	0	0	0	0	0	0	0	0	0
S130N	S130	normal	48	Female	Malay	n/a	n/a	n/a	Yes	n/a	MAL3	29.3	Overweight	No	No	n/a	n/a	0	0	0	0.147368	0	0	0	0	0	0	0	0	0	0	0	0	0	0	0	0	0	0	0	0	0	0	0	0	0	0	0	0
S130T	S130	tumor	48	Female	Malay	Stage 3	Cecum	Right	Yes	Adenocarcinoma	MAL3	29.3	Overweight	No	No	Moderately differentiated -Low grade	n/a	0	0	0	0.0105263	0	0	0	0	0	0	0	0	0	0	0	0	0.0105263	0	0	0	0	0	0.0105263	0	0	0	0	0	0	0	0	0
S132T	S132	tumor	74	Male	Chinese	Stage 2	Rectum	Left	Yes	Adenocarcinoma	MAL3	21.6	Normal Weight	No	No	Moderately differentiated -Low grade	n/a	0	0	0	0	0	0	0	0	0	0	0	0	0	0	0	0	0	0	0.0105263	0.0210526	0	0	0	0	0	0	0.0736842	0	0	0	0	0
S133N	S133	normal	64	Female	Malay	n/a	n/a	n/a	No	n/a	MAL3	23.4	Normal Weight	No	No	n/a	n/a	0	0	0	0	0	0	0	0	0	0	0	0	0	0	0	0	0	0	0	0	0	0	0	0	0	0	0.0105263	0	0	0	0	0
S133T	S133	tumor	64	Female	Malay	unknown	Sigmoid	Left	No	unknown	MAL3	23.4	Normal Weight	No	No	unknown	unknown	0	0	0	0.0315789	0	0	0	0	0	0	0	0	0	0	0	0	0	0	0	0	0	0	0.0315789	0	0.0105263	0	0.0736842	0	0	0	0.0421053	0
S134N	S134	normal	80	Female	Chinese	n/a	n/a	n/a	No	n/a	MAL3	20.9	Normal Weight	No	No	n/a	n/a	0	0	0	0.0421053	0	0	0	0	0	0	0	0	0	0	0	0	0	0	0	0	0	0	0	0	0	0	0	0	0	0	0	0
S134T	S134	tumor	80	Female	Chinese	unknown	Cecum	Right	No	unknown	MAL3	20.9	Normal Weight	No	No	unknown	unknown	0	0	0	0.0526316	0	0	0	0	0	0	0	0	0	0	0	0	0	0	0.0210526	0	0	0	0.0736842	0	0.0105263	0	0.0315789	0	0	0.0105263	0	0
[truncated: 268 more columns]

## Sheet: S2F | genus
SpecimenID	PID	Type	Age	Sex	Ethnicity	Tumor Stage	Tumor Site	Tumor Location	Biofilm Status	Tumor pathology	Sequencing Cohort	BMI	BMI category	Ever smoker	Alcohol Consumption	Tumor grade	Mucinous	k_Archaea.p_Crenarchaeota.c_Thermoprotei.o_Thermoproteales.f_Thermofilaceae.g_Thermofilum	k_Archaea.p_Crenarchaeota.c_Thermoprotei.o_unassigned.f_unassigned.g_unassigned	k_Archaea.p_Euryarchaeota.c_Halobacteria.o_Halobacteriales.f_Halobacteriaceae.g_Haloarcula	k_Archaea.p_Euryarchaeota.c_Halobacteria.o_Halobacteriales.f_Halobacteriaceae.g_Haloquadratum	k_Archaea.p_Euryarchaeota.c_Methanobacteria.o_Methanobacteriales.f_Methanobacteriaceae.g_Methanobacterium	k_Archaea.p_Euryarchaeota.c_Methanobacteria.o_Methanobacteriales.f_Methanobacteriaceae.g_Methanobrevibacter	k_Archaea.p_Euryarchaeota.c_Methanobacteria.o_Methanobacteriales.f_Methanobacteriaceae.g_Methanosphaera	k_Archaea.p_Euryarchaeota.c_Methanobacteria.o_Methanobacteriales.f_Methanobacteriaceae.g_unassigned	k_Archaea.p_Euryarchaeota.c_Methanobacteria.o_Methanobacteriales.f_Methanothermaceae.g_Methanothermus	k_Archaea.p_Euryarchaeota.c_Methanomicrobia.o_Methanomicrobiales.f_Methanomicrobiaceae.g_Methanofollis	k_Archaea.p_Euryarchaeota.c_Methanomicrobia.o_Methanomicrobiales.f_Methanomicrobiales_incertae_sedis.g_Methanoregula	k_Archaea.p_Euryarchaeota.c_Methanomicrobia.o_Methanosarcinales.f_Methanosaetaceae.g_Methanosaeta	k_Archaea.p_Euryarchaeota.c_Methanomicrobia.o_Methanosarcinales.f_Methanosarcinaceae.g_Methanohalobium	k_Archaea.p_Euryarchaeota.c_Methanomicrobia.o_Methanosarcinales.f_Methanosarcinaceae.g_Methanosarcina	k_Archaea.p_Euryarchaeota.c_Methanomicrobia.o_Methanosarcinales.f_Methanosarcinaceae.g_unassigned	k_Archaea.p_Euryarchaeota.c_Methanomicrobia.o_Methanosarcinales.f_unassigned.g_unassigned	k_Archaea.p_Euryarchaeota.c_Methanomicrobia.o_unassigned.f_unassigned.g_unassigned	k_Archaea.p_Euryarchaeota.c_Thermoplasmata.o_Thermoplasmatales.f_Thermoplasmataceae.g_Thermoplasma	k_Archaea.p_Euryarchaeota.c_Thermoplasmata.o_Thermoplasmatales.f_Thermoplasmatales_incertae_sedis.g_Thermogymnomonas	k_Archaea.p_Euryarchaeota.c_unassigned.o_unassigned.f_unassigned.g_unassigned	k_Bacteria.p_Acidobacteria.c_Acidobacteria_Gp1.o_Incertae_sedis.f_Incertae_sedis.g_Acidobacterium	k_Bacteria.p_Acidobacteria.c_Acidobacteria_Gp1.o_Incertae_sedis.f_Incertae_sedis.g_Edaphobacter	k_Bacteria.p_Acidobacteria.c_Acidobacteria_Gp1.o_Incertae_sedis.f_Incertae_sedis.g_Gp1	k_Bacteria.p_Acidobacteria.c_Acidobacteria_Gp1.o_Incertae_sedis.f_Incertae_sedis.g_Granulicella	k_Bacteria.p_Acidobacteria.c_Acidobacteria_Gp1.o_Incertae_sedis.f_Incertae_sedis.g_Incertae_sedis	k_Bacteria.p_Acidobacteria.c_Acidobacteria_Gp1.o_Incertae_sedis.f_Incertae_sedis.g_unassigned	k_Bacteria.p_Acidobacteria.c_Acidobacteria_Gp23.o_Incertae_sedis.f_Incertae_sedis.g_Gp23	k_Bacteria.p_Acidobacteria.c_Acidobacteria_Gp3.o_Incertae_sedis.f_Incertae_sedis.g_Bryobacter	k_Bacteria.p_Acidobacteria.c_Holophagae.o_Holophagales.f_Holophagaceae.g_Holophaga	k_Bacteria.p_Actinobacteria.c_Actinobacteria.o_Acidimicrobiales.f_Acidimicrobiaceae.g_Acidimicrobium	k_Bacteria.p_Actinobacteria.c_Actinobacteria.o_Acidimicrobiales.f_Acidimicrobiaceae.g_Ferrimicrobium	k_Bacteria.p_Actinobacteria.c_Actinobacteria.o_Acidimicrobiales.f_Acidimicrobiaceae.g_Ilumatobacter
S002N	S002	normal	77	Female	Chinese	n/a	n/a	n/a	No	n/a	MAL1	21.9	Normal Weight	No	No	n/a	n/a	0	0	0	0	0	0.0315789	0	0	0	0	0	0	0	0	0	0	0	0	0	0	0	0	0	0	0	0	0	0	0	0	0	0
S002T	S002	tumor	77	Female	Chinese	Stage 3	Sigmoid	Left	No	Adenocarcinoma	MAL1	21.9	Normal Weight	No	No	Moderately differentiated -Low grade	n/a	0	0	0	0	0	0.0105263	0	0	0	0	0	0	0	0	0	0	0	0	0	0	0	0	0	0	0	0	0	0	0	0	0	0
S003N	S003	normal	68	Female	Malay	n/a	n/a	n/a	Yes	n/a	MAL1, MAL2	19.6	Normal Weight	No	No	n/a	n/a	0	0	0	0	0	0	0	0	0	0	0	0	0	0	0	0	0	0	0	0	0	0	0	0	0	0	0	0	0	0	0	0
S003T	S003	tumor	68	Female	Malay	Stage 2	Cecum,Ascending	Right	Yes	Adenocarcinoma	MAL1 , MAL2	19.6	Normal Weight	No	No	Well differentiated -Low grade	n/a	0	0	0	0	0	0	0	0	0	0	0	0	0	0	0	0	0	0	0	0	0	0	0	0	0	0	0	0	0	0	0	0
S004N	S004	normal	59	Male	Chinese	n/a	n/a	n/a	Yes	n/a	MAL3	21.8	Normal Weight	No	Yes	n/a	n/a	0	0	0	0	0	0	0	0	0	0	0	0	0	0	0	0	0	0	0	0	0	0	0	0	0	0	0	0	0	0	0	0
S004T	S004	tumor	59	Male	Chinese	Stage 4	Cecum	Right	unknown	Adenocarcinoma	MAL3	21.8	Normal Weight	No	Yes	Moderately differentiated -Low grade	Mucinous adenocarcinoma	0	0	0	0	0	0	0	0	0	0	0	0	0	0	0	0	0	0	0	0	0	0	0	0	0	0	0	0	0	0	0	0
S005T	S005	tumor	60	Female	Malay	n/a	n/a	n/a	Yes	n/a	MAL1, MAL2	26.7	Overweight	No	No	n/a	n/a	0	0	0	0	0	0	0	0	0	0	0	0	0	0	0	0	0	0	0	0	0	0	0	0	0	0	0	0	0	0	0	0
S005N	S005	normal	60	Female	Malay	Stage 3	Cecum	Right	Yes	Adenocarcinoma	MAL1 , MAL2, MAL3	26.7	Overweight	No	No	Moderately differentiated -Low grade	n/a	0	0	0	0	0	0	0	0	0	0	0	0	0	0	0	0	0	0	0	0	0	0	0	0	0.0105263	0	0	0	0	0	0	0
S006N	S006	normal	79	Male	Indian	n/a	n/a	n/a	No	n/a	MAL1	20.4	Normal Weight	Yes	Yes	n/a	n/a	0	0	0	0	0	0	0	0	0	0	0	0	0	0	0	0	0	0	0	0	0	0	0	0	0	0	0	0	0	0	0	0
S006T	S006	tumor	79	Male	Indian	Stage 2	Sigmoid	Left	No	Adenocarcinoma	MAL1	20.4	Normal Weight	Yes	Yes	Moderately differentiated -Low grade	n/a	0	0	0	0	0	0	0	0	0	0	0	0	0	0	0	0	0	0	0	0	0	0	0	0	0	0	0	0	0	0	0	0
S007N	S007	normal	71	Male	Chinese	n/a	n/a	n/a	No	n/a	MAL1	23.2	Normal Weight	No	Yes	n/a	n/a	0	0	0	0	0	0.0105263	0	0	0	0	0	0	0	0	0	0	0	0	0	0	0	0	0	0	0	0	0	0	0	0	0	0
S007T	S007	tumor	71	Male	Chinese	Stage 1	Rectum	Left	No	Adenocarcinoma	MAL1	23.2	Normal Weight	No	Yes	Moderately differentiated -Low grade	n/a	0	0	0	0	0	0	0	0	0	0	0	0	0	0	0	0	0	0	0	0	0	0	0	0	0	0	0	0	0	0	0	0
S008N	S008	normal	72	Male	Malay	n/a	n/a	n/a	Yes	n/a	MAL1, MAL2	22.4	Normal Weight	Yes	No	n/a	n/a	0	0	0	0	0	0	0	0	0	0	0	0	0	0	0	0	0	0	0	0	0	0	0	0	0	0	0	0	0	0	0	0
S008T	S008	tumor	72	Male	Malay	Stage 4	Rectum	Left	Yes	Adenocarcinoma	MAL1, MAL2, MAL3	22.4	Normal Weight	Yes	No	Moderately differentiated -Low grade	n/a	0	0	0	0	0	0	0	0	0	0	0	0	0	0	0	0	0	0	0	0	0	0	0	0	0	0	0	0	0	0	0	0
S009N	S009	normal	58	Female	Chinese	n/a	n/a	n/a	Yes	n/a	MAL1	20.4	Normal Weight	No	No	n/a	n/a	0	0	0	0	0	0	0	0	0	0	0	0	0	0	0	0	0	0	0	0	0	0	0	0	0	0	0	0	0	0	0	0
S009T	S009	tumor	58	Female	Chinese	Stage 4	Splenic Flexure	Left	Yes	Adenocarcinoma	MAL1	20.4	Normal Weight	No	No	Moderately differentiated -Low grade	n/a	0	0	0	0	0	0	0	0	0	0	0	0	0	0	0	0	0	0	0	0	0	0	0	0	0	0	0	0	0	0	0	0
S010N	S010	normal	58	Female	Malay	n/a	n/a	n/a	Yes	n/a	MAL1	27.9	Overweight	No	No	n/a	n/a	0	0	0	0	0	0	0	0	0	0	0	0	0	0	0	0	0	0	0	0	0	0	0	0	0	0	0	0	0	0	0	0
S010T	S010	tumor	58	Female	Malay	Stage 2	Rectum	Left	Yes	Adenocarcinoma	MAL1, MAL3	27.9	Overweight	No	No	Well differentiated -Low grade	n/a	0	0	0	0	0	0	0	0	0	0	0	0	0	0	0	0	0	0	0	0	0	0	0	0	0	0	0	0	0	0	0	0
S011N	S011	normal	67	Male	Chinese	n/a	n/a	n/a	Yes	n/a	MAL1	29.1	Overweight	No	No	n/a	n/a	0	0	0	0	0	0	0	0	0	0	0	0	0	0	0	0	0	0	0	0	0	0	0	0	0	0	0	0	0	0	0	0
S011T	S011	tumor	67	Male	Chinese	Stage 2	Sigmoid	Left	Yes	Adenocarcinoma	MAL1	29.1	Overweight	No	No	Moderately differentiated -Low grade	n/a	0	0	0	0	0	0	0	0	0	0	0	0	0	0	0	0	0	0	0	0	0	0	0	0	0	0	0	0	0	0	0	0
S012N	S012	normal	77	Male	Indian	n/a	n/a	n/a	No	n/a	MAL1	27.2	Overweight	No	No	n/a	n/a	0	0	0	0	0	0	0	0	0	0	0	0	0	0	0	0	0	0	0	0	0	0	0	0	0	0	0	0	0	0	0	0
S012T	S012	tumor	77	Male	Indian	Stage 2	Rectosigmoid	Left	No	Adenocarcinoma	MAL1	27.2	Overweight	No	No	Moderately differentiated -Low grade	n/a	0	0	0	0	0	0	0	0	0	0	0	0	0	0	0	0	0	0	0	0	0	0	0	0	0	0	0	0	0	0	0	0
S013N	S013	normal	59	Female	Malay	n/a	n/a	n/a	No	n/a	MAL1	23.2	Normal Weight	No	No	n/a	n/a	0	0	0	0	0	0	0	0	0	0	0	0	0	0	0	0	0	0	0	0	0	0	0	0	0	0	0	0	0	0	0	0
S013T	S013	tumor	59	Female	Malay	Stage 3	Sigmoid	Left	No	Adenocarcinoma	MAL1	23.2	Normal Weight	No	No	unknown	unknown	0	0	0	0	0	0	0	0	0	0	0	0	0	0	0	0	0	0	0	0	0	0	0	0	0	0	0	0	0	0	0	0
S014N	S014	normal	70	Female	Chinese	n/a	n/a	n/a	No	n/a	MAL1	16.4	Underweight	No	No	n/a	n/a	0	0	0	0	0	0	0	0	0	0	0	0	0	0	0	0	0	0	0	0	0	0	0	0	0	0	0	0	0	0	0	0
S014T	S014	tumor	70	Female	Chinese	Stage 3	Sigmoid	Left	No	Adenocarcinoma	MAL1	16.4	Underweight	No	No	Moderately differentiated -Low grade	n/a	0	0	0	0	0	0	0	0	0	0	0	0	0	0	0	0	0	0	0	0	0	0	0	0	0	0	0	0	0	0	0	0
S015N	S015	normal	72	Female	Indian	n/a	n/a	n/a	No	n/a	MAL1	28.3	Overweight	No	No	n/a	n/a	0	0	0	0	0	0	0	0	0	0	0	0	0	0	0	0	0	0	0	0	0	0	0	0	0	0	0	0	0	0	0	0
S015T	S015	polyp	72	Female	Indian	n/a	n/a	n/a	Yes	Tubulovillus adenoma	MAL1	28.3	Overweight	No	No	n/a	n/a	0	0	0	0	0	0	0	0	0	0	0	0	0	0	0	0	0	0	0	0	0	0	0	0	0	0	0	0	0	0	0	0
S016N	S016	normal	78	Male	Chinese	n/a	n/a	n/a	Yes	n/a	MAL1	21.2	Normal Weight	Yes	Yes	n/a	n/a	0	0	0	0	0	0	0	0	0	0	0	0	0	0	0	0	0	0	0	0	0	0	0	0	0	0	0	0	0	0	0	0
S016T	S016	tumor	78	Male	Chinese	Stage 4	Cecum	Right	Yes	Adenocarcinoma	MAL1	21.2	Normal Weight	Yes	Yes	n/a	n/a	0	0	0	0	0	0	0	0	0	0	0	0	0	0	0	0	0	0	0	0	0	0	0	0	0	0	0	0	0	0	0	0
S018N	S018	normal	73	Female	Chinese	n/a	n/a	n/a	Yes	n/a	MAL1	24.2	Normal Weight	No	No	n/a	n/a	0	0	0	0	0	0.0105263	0	0	0	0	0	0	0	0	0	0	0	0	0	0	0	0	0	0	0	0	0	0	0	0	0	0
S018T	S018	tumor	73	Female	Chinese	Stage 4	Hepatic Flexure	Right	Yes	Adenocarcinoma	MAL1	24.2	Normal Weight	No	No	Moderately differentiated -Low grade	n/a	0	0	0	0	0	0	0	0	0	0	0	0	0	0	0	0	0	0	0	0	0	0	0	0	0	0	0	0	0	0	0	0
S019N	S019	normal	54	Female	Other	n/a	n/a	n/a	Yes	n/a	MAL1	41.3	Obese	No	No	n/a	n/a	0	0	0	0	0	0	0	0	0	0	0	0	0	0	0	0	0	0	0	0	0	0	0	0	0	0	0	0	0	0	0	0
S019T	S019	tumor	54	Female	Other	Stage 4	Hepatic Flexure	Right	Yes	Adenocarcinoma	MAL1	41.3	Obese	No	No	Moderately differentiated -Low grade	n/a	0	0	0	0	0	0.0105263	0	0	0	0	0	0	0	0	0	0	0	0	0	0	0	0	0	0	0	0	0	0	0	0	0	0
S020N	S020	normal	76	Male	Chinese	n/a	n/a	n/a	No	n/a	MAL1	20.3	Normal Weight	Yes	No	n/a	n/a	0	0	0	0	0	0	0	0	0	0	0	0	0	0	0	0	0	0	0	0	0	0	0	0	0	0	0	0	0	0	0	0
S020T	S020	tumor	76	Male	Chinese	Stage 2	Rectosigmoid	Left	Yes	Adenocarcinoma	MAL1	20.3	Normal Weight	Yes	No	Moderately differentiated -Low grade	n/a	0	0	0	0	0	0	0	0	0	0	0	0	0	0	0	0	0	0	0	0	0	0	0	0	0	0	0	0	0	0	0	0
S021T	S021	tumor	57	Female	Malay	Stage 3	Splenic Flexure	Left	No	Adenocarcinoma	MAL1	22	Normal Weight	No	No	Moderately differentiated -Low grade	n/a	0	0	0	0	0	0.126316	0	0	0	0	0	0	0	0	0	0	0	0	0	0	0	0	0	0	0	0	0	0	0	0	0	0
S022N	S022	normal	48	Male	Malay	n/a	n/a	n/a	Yes	n/a	MAL3	24.9	Normal Weight	Yes	No	n/a	n/a	0	0	0	0	0	0.0315789	0	0	0	0	0	0	0	0	0	0	0	0	0	0	0	0	0	0	0	0	0	0	0	0	0	0
S022T	S022	tumor	48	Male	Malay	Stage 3	Sigmoid,Rectum	Left	Yes	Adenocarcinoma	MAL3	24.9	Normal Weight	Yes	No	Moderately differentiated -Low grade	n/a	0	0	0	0	0	0	0	0	0	0	0	0	0	0	0	0	0	0	0	0	0	0	0	0	0	0	0	0	0	0	0	0
S023N	S023	normal	85	Female	Chinese	n/a	n/a	n/a	No	n/a	MAL1	24.5	Normal Weight	No	No	n/a	n/a	0	0	0	0	0	0.0315789	0	0	0	0	0	0	0	0	0	0	0	0	0	0	0	0	0	0	0	0	0	0	0	0	0	0
S023T	S023	tumor	85	Female	Chinese	Stage 4	Rectum	Left	No	Adenocarcinoma	MAL1	24.5	Normal Weight	No	No	Moderately differentiated -Low grade	n/a	0	0	0	0	0	0.0631579	0	0	0	0	0	0	0	0	0	0	0	0	0	0	0	0	0	0	0	0	0	0	0	0	0	0
S024N	S024	normal	77	Male	Malay	n/a	n/a	n/a	No	n/a	MAL1	19.9	Normal Weight	Yes	No	n/a	n/a	0	0	0	0	0	0.378947	0	0	0	0	0	0	0	0	0	0	0	0	0	0	0	0	0	0	0	0	0	0	0	0	0	0
S024T	S024	tumor	77	Male	Malay	Stage 4	Rectum	Left	No	Adenocarcinoma	MAL1	19.9	Normal Weight	Yes	No	Moderately differentiated -Low grade	n/a	0	0	0	0	0	0.178947	0	0	0	0	0	0	0	0	0	0	0	0	0	0	0	0	0	0	0	0	0	0	0	0	0	0
S025N	S025	normal	54	Female	Malay	n/a	n/a	n/a	No	n/a	MAL1	18.7	Normal Weight	No	No	n/a	n/a	0	0	0	0	0	0.0736842	0	0	0	0	0	0	0	0	0	0	0	0	0	0	0	0	0	0	0	0	0	0	0	0	0	0
S025T	S025	tumor	54	Female	Malay	Stage 4	Transverse	Left	No	Adenocarcinoma	MAL1	18.7	Normal Weight	No	No	Moderately differentiated -Low grade	n/a	0	0	0	0	0	0.0421053	0	0	0	0	0	0	0	0	0	0	0	0	0	0	0	0	0	0	0	0	0	0	0	0	0	0
S026N	S026	normal	78	Female	Chinese	n/a	n/a	n/a	No	n/a	MAL1	28.1	Overweight	No	No	n/a	n/a	0	0	0	0	0	0	0	0	0	0	0	0	0	0	0	0	0	0	0	0	0	0	0	0	0	0	0	0	0	0	0	0
S026T	S026	tumor	78	Female	Chinese	Stage 2	Sigmoid	Left	No	Adenocarcinoma	MAL1	28.1	Overweight	No	No	Moderately differentiated -Low grade	n/a	0	0	0	0	0	0	0	0	0	0	0	0	0	0	0	0	0	0	0	0	0	0	0	0	0	0	0	0	0	0	0	0
S027N	S027	normal	56	Male	Other	n/a	n/a	n/a	unknown	n/a	MAL3	29.3	Overweight	Yes	Yes	n/a	n/a	0	0	0	0	0	0.631579	0	0	0	0	0	0	0	0	0	0	0	0	0	0	0	0	0	0	0	0	0	0	0	0	0	0
S027T	S027	tumor	56	Male	Other	Stage 3	Sigmoid	Left	Yes	Adenocarcinoma	MAL3	29.3	Overweight	Yes	Yes	Moderately differentiated -Low grade	n/a	0	0	0	0	0	0.0421053	0	0	0	0	0	0	0	0	0	0	0	0	0	0	0.0105263	0	0.0526316	0	0.0105263	0	0	0	0	0	0	0
S028N	S028	normal	74	Male	Indian	n/a	n/a	n/a	Yes	n/a	MAL3	31.6	Obese	Yes	Yes	n/a	n/a	0	0	0	0	0	0	0.0105263	0	0.0105263	0	0	0	0	0	0.0210526	0.0105263	0	0	0.0631579	0.0315789	0	0	0	0	0	0	0	0	0	0	0	0
S028T	S028	tumor	74	Male	Indian	Stage 4	Rectum	Left	Yes	Adenocarcinoma	MAL3	31.6	Obese	Yes	Yes	Moderately differentiated -Low grade	n/a	0	0	0	0	0	0	0	0	0	0	0	0	0	0	0	0	0	0	0	0	0	0	0	0	0	0	0	0	0	0	0	0
S029N	S029	normal	66	Male	Malay	n/a	n/a	n/a	Yes	n/a	MAL3	27.3	Overweight	No	No	n/a	n/a	0	0	0	0	0	2.02105	0	0	0	0	0	0	0	0	0	0	0	0	0	0	0	0	0	0	0	0	0	0	0	0	0	0
S029T	S029	tumor	66	Male	Malay	Stage 2	Sigmoid	Left	Yes	Adenocarcinoma	MAL3	27.3	Overweight	No	No	Moderately differentiated -Low grade	n/a	0	0	0	0	0	0.0105263	0	0	0	0	0	0	0	0	0	0	0	0	0	0	0	0	0	0	0	0	0	0	0	0	0	0
S030N	S030	normal	71	Male	Chinese	n/a	n/a	n/a	Yes	n/a	MAL3	17.3	Underweight	Yes	Yes	n/a	n/a	0	0	0	0	0	0.0105263	0	0	0	0	0	0	0	0	0	0	0	0	0	0	0	0	0	0	0	0	0	0	0	0	0	0
S030T	S030	tumor	71	Male	Chinese	Stage 4	Cecum	Right	Yes	Adenocarcinoma	MAL3	17.3	Underweight	Yes	Yes	n/a	Mucinous adenocarcinoma	0	0	0	0	0	0	0	0	0	0	0	0	0	0	0	0	0	0	0	0	0	0	0	0	0	0	0	0	0	0	0	0
S031N	S031	normal	78	Male	Malay	n/a	n/a	n/a	Yes	n/a	MAL3	29.7	Overweight	Yes	No	n/a	n/a	0	0	0	0	0	0	0	0	0	0	0	0	0	0	0	0	0	0	0	0	0	0	0	0	0	0	0	0	0	0	0.0105263	0
S031T	S031	tumor	78	Male	Malay	Stage 4	Cecum	Right	Yes	Adenocarcinoma	MAL3	29.7	Overweight	Yes	No	Moderately differentiated -Low grade	n/a	0	0	0	0	0	0.0105263	0	0	0	0	0	0	0	0	0	0	0	0	0	0	0	0	0	0	0	0	0	0	0	0	0	0
S032N	S032	normal	65	Male	Indian	n/a	n/a	n/a	No	n/a	MAL3	25.8	Overweight	No	No	n/a	n/a	0	0	0	0	0	0.0210526	0	0	0	0	0	0	0	0.0105263	0	0	0	0	0	0	0	0	0	0	0	0	0	0	0	0	0	0
S032T	S032	tumor	65	Male	Indian	Stage 4	Rectum	Left	No	Adenocarcinoma	MAL3	25.8	Overweight	No	No	Moderately differentiated -Low grade	n/a	0	0	0	0	0	0	0	0	0	0	0	0	0	0	0	0	0	0	0	0	0	0	0	0	0	0	0	0	0	0	0	0
S034N	S034	normal	57	Female	Chinese	n/a	n/a	n/a	No	n/a	MAL2	30.5	Overweight	No	No	n/a	n/a	0	0.0526316	0	0	0	0.136842	0	0	0	0	0	0	0	0	0	0	0	0	0	0.0105263	0	0	0	0	0.0210526	0	0	0.0421053	0	0	0	0
S034T	S034	tumor	57	Female	Chinese	Stage 2	Sigmoid	Left	Yes	Adenocarcinoma	MAL2	30.5	Overweight	No	No	Moderately differentiated -Low grade	n/a	0	0	0	0	0	0	0	0	0	0	0	0	0	0	0	0	0	0	0	0	0	0	0	0	0	0	0	0	0	0	0	0
S035N	S035	normal	74	Male	Indian	n/a	n/a	n/a	No	n/a	MAL2	22.7	Normal Weight	No	No	n/a	n/a	0	0	0	0	0	0.357895	0	0	0	0	0	0	0	0	0	0	0	0	0	0	0	0	0	0	0	0	0	0	0	0	0	0
S035T	S035	tumor	74	Male	Indian	Stage 3	Rectosigmoid	Left	No	Adenocarcinoma	MAL2	22.7	Normal Weight	No	No	Moderately differentiated -Low grade	n/a	0	0	0	0	0	0.273684	0	0	0	0	0	0	0	0	0	0	0	0	0	0	0	0	0	0	0	0	0.0315789	0	0	0	0	0
S036N	S036	normal	49	Female	Chinese	n/a	n/a	n/a	No	n/a	MAL2	21	Normal Weight	No	No	n/a	n/a	0	0	0	0	0	0.368421	0	0	0	0	0	0	0	0	0	0	0	0	0.0105263	0	0	0	0.0315789	0	0.0105263	0	0	0.0105263	0	0	0	0
S036T	S036	tumor	49	Female	Chinese	Stage 4	Sigmoid	Left	No	Adenocarcinoma	MAL2	21	Normal Weight	No	No	Moderately differentiated -Low grade	n/a	0	0	0	0	0	0	0	0	0	0	0	0	0	0	0	0	0	0	0	0	0	0	0	0	0.231579	0	0	0	0	0	0	0
S037N	S037	normal	57	Female	Chinese	n/a	n/a	n/a	Yes	n/a	MAL2	24.5	Normal Weight	No	No	n/a	n/a	0	0	0	0	0	0	0	0	0	0	0	0	0	0	0	0	0	0	0	0	0	0	0	0	0	0	0.0315789	0	0	0	0	0
S037T	S037	tumor	57	Female	Chinese	Stage 3	Sigmoid	Left	Yes	Adenocarcinoma	MAL2	24.5	Normal Weight	No	No	Moderately differentiated -Low grade	n/a	0	0	0	0	0	0	0	0	0	0	0	0	0	0	0	0	0	0	0	0	0	0	0	0	0	0	0	0	0	0	0	0
S038N	S038	normal	49	Male	Malay	n/a	n/a	n/a	Yes	n/a	MAL2	28.7	Overweight	No	No	n/a	n/a	0	0	0	0	0	0	0	0	0	0	0	0	0	0	0	0	0	0	0	0	0	0	0	0	0.0105263	0	0	0	0	0	0	0.0421053
S038T	S038	tumor	49	Male	Malay	Stage 3	Splenic Flexure	Left	Yes	Adenocarcinoma	MAL2	28.7	Overweight	No	No	Moderately differentiated -Low grade	n/a	0	0	0	0	0	0	0	0	0	0	0	0	0	0	0	0	0	0	0	0	0	0	0	0	0	0.0105263	0	0	0	0	0	0
S039N	S039	normal	49	Female	Chinese	n/a	n/a	n/a	No	n/a	MAL2	25.4	Overweight	No	No	n/a	n/a	0	0	0	0	0	0.284211	0	0	0	0	0	0	0	0	0	0	0	0	0	0	0	0	0	0	0	0	0	0.0421053	0	0	0	0
S039T	S039	tumor	49	Female	Chinese	Stage 4	Cecum	Right	Yes	Adenocarcinoma	MAL2	25.4	Overweight	No	No	Poorly differentiated -High grade	n/a	0.210526	0	0	0	0	0	0	0	0	0	0	0	0	0	0	0	0	0.115789	0.231579	0	0	0	0	0	0	0	0	0	0	0	0	0
S040N	S040	normal	84	Female	Chinese	n/a	n/a	n/a	Yes	n/a	MAL2	16.6	Underweight	No	No	n/a	n/a	0	0	0	0	0	1	0	0	0	0	0	0	0	0	0	0	0	0	0	0	0	0	0	0	0	0	0	0	0	0	0	0
S040T	S040	tumor	84	Female	Chinese	Stage 1	Sigmoid	Left	Yes	Adenocarcinoma	MAL2	16.6	Underweight	No	No	Moderately differentiated -Low grade	n/a	0	0	0	0.0105263	0	1.18947	0	0	0	0	0	0	0	0	0	0	0	0	0	0	0	0	0	0	0	0.0105263	0	0	0	0	0	0
S041N	S041	normal	50	Male	Malay	n/a	n/a	n/a	Yes	n/a	MAL2	24.1	Normal Weight	Yes	No	n/a	n/a	0	0	0	0	0.0526316	0	0	0	0	0	0	0	0	0	0	0	0	0	0	0	0	0	0	0	0	0	0	0	0	0	0	0
S041T	S041	tumor	50	Male	Malay	Stage 3	Rectosigmoid	Left	Yes	Adenocarcinoma	MAL2	24.1	Normal Weight	Yes	No	Moderately differentiated -Low grade	n/a	0	0.0631579	0	0	0	0	0	0	0	0	0	0	0	0	0	0	0	0	0	0	0	0	0	0	0	0	0	0.105263	0	0	0	0
S042N	S042	normal	58	Male	Chinese	n/a	n/a	n/a	Yes	n/a	MAL3	25.8	Overweight	Yes	No	n/a	n/a	0	0	0	0	0	0	0	0	0	0	0	0	0	0	0	0	0	0	0	0	0	0	0	0	0	0	0	0	0	0	0	0
S042T	S042	tumor	58	Male	Chinese	Stage 3	Cecum	Right	Yes	Adenocarcinoma	MAL2, MAL3	25.8	Overweight	Yes	No	n/a	n/a	0	0.0105263	0	0	0	0.263158	0	0	0	0	0	0	0	0	0	0	0	0	0	0	0	0	0	0	0.0105263	0	0	0	0	0	0	0
S043N	S043	normal	52	Female	Malay	n/a	n/a	n/a	No	n/a	MAL2	21.1	Normal Weight	No	No	n/a	n/a	0	0.0105263	0	0	0	0.0631579	0	0	0	0	0	0	0	0	0	0	0	0	0	0	0	0	0	0	0	0	0	0.0842105	0	0	0	0
S043T	S043	tumor	52	Female	Malay	Stage 2	Sigmoid	Left	No	Adenocarcinoma	MAL2, MAL3	21.1	Normal Weight	No	No	Moderately differentiated -Low grade	n/a	0	0	0	0	0	0.136842	0	0	0	0	0	0	0	0	0	0	0	0	0	0	0	0	0	0	0	0	0	0	0	0	0	0
S044N	S044	normal	41	Male	Indian	n/a	n/a	n/a	No	n/a	MAL2	24.5	Normal Weight	No	Yes	n/a	n/a	0	0.0631579	0	0	0	0.315789	0	0	0	0	0	0	0	0	0	0	0	0	0	0	0	0	0	0	0.0631579	0	0	0.0842105	0	0	0	0
S044T	S044	tumor	41	Male	Indian	Stage 4	Cecum	Right	Yes	Adenocarcinoma	MAL2, MAL3	24.5	Normal Weight	No	Yes	Well differentiated -Low grade	n/a	0	0	0	0	0	0	0	0	0	0	0	0	0	0	0	0	0	0	0	0	0	0	0	0	0	0	0	0	0	0	0	0
S045N	S045	normal	49	Female	Chinese	n/a	n/a	n/a	Yes	n/a	MAL2	21.1	Normal Weight	No	No	n/a	n/a	0	0.0105263	0	0	0	0	0	0	0	0	0	0	0	0	0	0	0	0	0	0	0	0	0	0	0.0315789	0	0	0	0	0	0	0
S045T	S045	tumor	49	Female	Chinese	Stage 1	Cecum	Right	Yes	Adenocarcinoma	MAL2	21.1	Normal Weight	No	No	n/a	n/a	0	0	0.0315789	0	0	0	0	0	0	0	0	0	0	0	0	0	0	0	0	0	0	0	0	0	0	0	0	0.0105263	0	0	0	0
S046N	S046	normal	51	Female	Chinese	n/a	n/a	n/a	Yes	n/a	MAL2	27.6	Overweight	No	No	n/a	n/a	0	0	0	0	0	0	0	0	0	0	0	0	0	0	0	0	0	0	0	0	0	0	0	0	0	0	0.0210526	0	0	0.0315789	0	0.0421053
S046T	S046	tumor	51	Female	Chinese	Stage 2	Sigmoid	Left	Yes	Adenocarcinoma	MAL2, MAL3	27.6	Overweight	No	No	n/a	Mucinous adenocarcinoma	0	0	0	0	0	0	0	0	0	0	0	0	0	0	0	0	0	0	0	0	0	0	0	0	0	0	0	0	0	0	0	0
S047N	S047	normal	55	Male	Chinese	n/a	n/a	n/a	No	n/a	MAL2	19.7	Normal Weight	No	No	n/a	n/a	0	0	0	0	0	0.410526	0	0	0	0	0	0	0	0	0	0	0	0	0	0	0	0	0	0	0	0	0	0.0105263	0	0	0	0
S047T	S047	tumor	55	Male	Chinese	Stage 1	Descending	Left	No	Adenocarcinoma	MAL2, MAL3	19.7	Normal Weight	No	No	Moderately differentiated -Low grade	n/a	0	0.0210526	0	0	0	0.410526	0	0	0	0	0	0	0	0	0	0	0	0	0	0	0	0	0	0	0.0736842	0	0	0	0	0	0	0
S048N	S048	normal	74	Female	Malay	n/a	n/a	n/a	No	n/a	MAL2	37.7	Obese	No	No	n/a	n/a	0	0.0210526	0.0210526	0	0	0.242105	0.0105263	0	0	0	0	0	0	0	0	0	0	0	0	0	0	0	0	0	0.0210526	0.0421053	0	0.0210526	0	0	0	0
S048T	S048	tumor	74	Female	Malay	Stage 4	Rectum	Left	No	Adenocarcinoma	MAL2	37.7	Obese	No	No	Moderately differentiated -Low grade	n/a	0	0	0	0	0	0.115789	0	0	0	0	0	0	0	0	0	0	0	0	0	0	0	0	0	0	0	0.0105263	0	0	0	0	0	0
S049N	S049	normal	52	Female	Chinese	n/a	n/a	n/a	Yes	n/a	MAL3	27.9	Overweight	No	No	n/a	n/a	0	0	0	0	0	0.231579	0	0	0	0	0	0	0	0	0	0	0	0	0	0	0	0	0	0	0	0	0	0	0	0	0	0
S049T	S049	tumor	52	Female	Chinese	Stage 4	Rectum	Left	Yes	Adenocarcinoma	MAL3	27.9	Overweight	No	No	Moderately differentiated -Low grade	n/a	0	0	0	0	0	2.64211	0	0	0	0	0	0	0	0	0	0	0	0	0	0	0	0	0	0	0	0	0	0	0	0	0	0
S050N	S050	normal	63	Male	Chinese	n/a	n/a	n/a	No	n/a	MAL2	21.6	Normal Weight	Yes	Yes	n/a	n/a	0	0	0	0	0	0	0	0	0	0	0	0	0	0	0	0	0	0	0	0	0	0	0	0	0	0	0	0	0	0	0	0
S050T	S050	tumor	63	Male	Chinese	Stage 2	Splenic Flexure	Left	No	Adenocarcinoma	MAL2	21.6	Normal Weight	Yes	Yes	Poorly differentiated -High grade	n/a	0	0	0	0	0	0	0	0	0	0	0	0	0	0	0	0	0	0	0	0	0	0	0	0	0	0	0	0	0	0	0	0
S052N	S052	normal	83	Male	Malay	n/a	n/a	n/a	No	n/a	MAL3	21.3	Normal Weight	Yes	No	n/a	n/a	0	0	0	0	0	0.0526316	0	0	0	0	0	0	0	0	0	0	0	0	0	0	0	0	0	0	0	0	0	0	0	0	0	0
S052T	S052	tumor	83	Male	Malay	Stage 2	Sigmoid	Left	No	Adenocarcinoma	MAL2, MAL3	21.3	Normal Weight	Yes	No	Moderately differentiated -Low grade	n/a	0	0	0	0	0	0.642105	0.0421053	0	0	0	0	0	0	0	0	0	0	0	0	0	0	0	0	0	0	0	0	0	0	0	0	0
S053N	S053	normal	53	Male	Chinese	n/a	n/a	n/a	No	n/a	MAL2	32.7	Overweight	No	No	n/a	n/a	0	0	0	0	0	0	0	0	0	0	0	0	0	0	0	0	0	0	0	0	0	0	0	0	0.178947	0	0	0.221053	0	0	0	0
S053T	S053	tumor	53	Male	Chinese	Stage 1	Rectum	Left	No	Adenocarcinoma	MAL2	32.7	Overweight	No	No	Moderately differentiated -Low grade	n/a	0	0	0	0	0	0.2	0	0	0	0	0	0	0	0	0	0	0	0	0.0105263	0	0	0	0	0	0	0	0	0.0210526	0	0	0	0
S056N	S056	normal	75	Male	Indian	n/a	n/a	n/a	Yes	n/a	MAL2	27.1	Overweight	Yes	No	n/a	n/a	0	0	0	0	0	0	0	0	0	0	0	0	0	0	0	0	0	0	0	0	0	0	0	0	0	0	0	0	0	0	0	0
S056T	S056	tumor	75	Male	Indian	Stage 4	Ascending	Right	Yes	Adenocarcinoma	MAL2	27.1	Overweight	Yes	No	Moderately differentiated -Low grade	n/a	0	0	0	0	0	0	0	0	0	0	0	0	0	0	0	0	0	0	0	0	0	0	0.0631579	0	0.0421053	0	0	0.0631579	0	0	0	0
S057N	S057	normal	72	Male	Chinese	n/a	n/a	n/a	No	n/a	MAL2	24	Normal Weight	No	No	n/a	n/a	0	0.105263	0	0	0	0	0	0	0	0	0	0	0	0	0	0	0	0	0	0	0	0	0	0	0	0	0	0	0	0	0	0
S057T	S057	tumor	72	Male	Chinese	Stage 3	Descending	Left	No	Adenocarcinoma	MAL2	24	Normal Weight	No	No	Moderately differentiated -Low grade	n/a	0	0	0	0	0	0	0	0	0	0	0	0	0	0	0	0	0	0	0	0	0	0	0	0	0	0	0	0.0947368	0	0	0	0
S058N	S058	normal	67	Female	Chinese	n/a	n/a	n/a	No	n/a	MAL2	19.3	Normal Weight	No	No	n/a	n/a	0	0	0	0	0	0.610526	0.0105263	0	0	0	0	0	0	0	0	0	0	0	0	0	0	0	0	0	0	0	0	0	0	0	0	0
S058T	S058	tumor	67	Female	Chinese	Stage 2	Sigmoid	Left	No	Adenocarcinoma	MAL2	19.3	Normal Weight	No	No	Moderately differentiated -Low grade	n/a	0	0	0	0	0	0.105263	0	0	0	0	0	0	0	0	0	0	0	0	0	0	0	0	0	0	0	0	0.0105263	0	0	0	0	0
S059N	S059	normal	70	Female	Chinese	n/a	n/a	n/a	No	n/a	MAL3	25.1	Overweight	No	No	n/a	n/a	0	0	0	0	0	0.0210526	0	0	0	0	0	0	0	0	0	0	0	0	0	0	0	0	0	0	0	0	0	0	0	0.0105263	0	0.0105263
S059T	S059	tumor	70	Female	Chinese	Stage 1	Sigmoid	Left	No	Adenocarcinoma	MAL3	25.1	Overweight	No	No	Moderately differentiated -Low grade	n/a	0	0	0	0	0	0.0210526	0	0	0	0	0	0	0	0	0	0	0	0	0	0	0	0	0	0.105263	0	0	0	0	0	0	0	0
S060N	S060	normal	71	Male	Chinese	n/a	n/a	n/a	Yes	n/a	MAL2	18.2	Underweight	Yes	Yes	n/a	n/a	0	0	0	0	0	0	0	0	0	0	0	0	0	0	0	0	0	0	0	0	0	0	0	0	0.0315789	0	0	0	0	0	0	0
S060T	S060	tumor	71	Male	Chinese	Stage 2	Hepatic Flexure	Right	Yes	Adenocarcinoma	MAL2	18.2	Underweight	Yes	Yes	Moderately differentiated -Low grade	n/a	0	0.0105263	0	0	0	0.210526	0	0	0	0	0	0	0	0	0	0	0	0	0	0	0	0	0.0105263	0	0	0	0	0.0105263	0	0	0	0
S061N	S061	normal	39	Male	Other	n/a	n/a	n/a	Yes	n/a	MAL3	14.5	Underweight	No	No	n/a	n/a	0	0	0	0	0	0	0	0	0	0	0	0	0	0	0	0	0	0	0	0	0	0	0	0	0	0	0	0	0	0	0	0
S061T	S061	tumor	39	Male	Other	Stage 3	Cecum	Right	Yes	Adenocarcinoma	MAL3	14.5	Underweight	No	No	Poorly differentiated -High grade	n/a	0	0	0	0	0	0.0315789	0	0	0	0	0	0	0	0	0	0	0	0	0	0	0	0	0	0.0105263	0	0	0	0	0	0	0	0
S062N	S062	normal	68	Male	Chinese	n/a	n/a	n/a	No	n/a	MAL3	30	Obese	No	No	n/a	n/a	0	0	0	0	0	0	0	0	0	0	0	0	0	0	0	0	0	0	0	0	0	0	0	0	0	0	0	0	0	0	0	0
S062T	S062	tumor	68	Male	Chinese	Stage 1	Sigmoid	Left	No	Adenocarcinoma	MAL3	30	Obese	No	No	Moderately differentiated -Low grade	n/a	0	0	0	0	0	0	0	0	0	0	0	0	0	0.0315789	0	0	0	0	0	0	0	0	0	0	0	0	0	0	0	0.0105263	0	0
S063N	S063	normal	70	Male	Malay	n/a	n/a	n/a	No	n/a	MAL3	29.3	Overweight	Yes	No	n/a	n/a	0	0	0	0	0	0.0315789	0	0	0	0	0	0	0	0	0	0	0	0	0	0	0	0	0	0	0	0	0	0	0	0	0	0
S063T	S063	polyp	70	Male	Malay	n/a	Sigmoid	Left	No	Tubulovillus adenoma with moderate dysplasia	MAL3	29.3	Overweight	Yes	No	n/a	n/a	0	0	0	0	0	0	0	0	0	0	0	0	0	0	0	0	0	0	0	0	0	0	0	0	0	0	0	0	0	0	0	0
S064N	S064	normal	56	Female	Malay	n/a	n/a	n/a	No	n/a	MAL3	21.5	Normal Weight	No	No	n/a	n/a	0	0	0	0	0	0.0210526	0	0	0	0	0	0	0	0	0	0	0	0	0	0	0.0210526	0	0.0315789	0.0105263	0	0	0	0.0210526	0	0	0	0
S064T	S064	tumor	56	Female	Malay	Stage 4	Rectum	Left	No	Adenocarcinoma	MAL3	21.5	Normal Weight	No	No	Moderately differentiated -Low grade	n/a	0	0	0	0	0	0	0	0	0	0	0	0	0	0	0	0	0	0	0	0	0	0	0	0	0	0	0	0	0	0	0	0
S065N	S065	normal	59	Male	Malay	n/a	n/a	n/a	Yes	n/a	MAL3	20.3	Normal Weight	No	No	n/a	n/a	0	0	0	0	0	0.0105263	0	0	0	0	0	0	0	0	0	0	0	0	0	0	0	0	0	0	0	0	0	0	0	0	0	0
S065T	S065	tumor	59	Male	Malay	Stage 3	Cecum	Right	Yes	Adenocarcinoma	MAL3	20.3	Normal Weight	No	No	Moderately differentiated -Low grade	n/a	0	0	0	0	0	0	0	0	0	0	0	0	0	0	0	0	0	0	0	0	0	0	0	0	0	0	0	0	0	0	0	0
S068N	S068	normal	34	Male	Malay	n/a	n/a	n/a	Yes	n/a	MAL3	22.1	Normal Weight	Yes	No	n/a	n/a	0	0	0	0	0	0	0	0	0	0	0	0	0	0	0	0	0	0	0	0	0	0	0	0	0	0	0	0	0	0	0	0
S068T	S068	tumor	34	Male	Malay	Stage 4	Hepatic Flexure	Right	Yes	Adenocarcinoma	MAL3	22.1	Normal Weight	Yes	No	Moderately differentiated -Low grade	Mucinous adenocarcinoma	0	0	0	0	0	0	0	0	0	0	0	0	0	0	0	0	0	0	0	0	0	0	0	0	0	0	0	0	0	0	0	0
S069N	S069	normal	77	Female	Indian	n/a	n/a	n/a	No	n/a	MAL3	31.2	Obese	No	No	n/a	n/a	0	0	0	0	0	0	0	0	0	0	0	0	0	0	0	0	0	0	0	0	0	0	0	0	0	0	0	0	0	0	0	0
S069T	S069	tumor	77	Female	Indian	Stage 1	Rectum	Left	Yes	Adenocarcinoma	MAL3	31.2	Obese	No	No	Moderately differentiated -Low grade	n/a	0	0	0	0	0	0	0	0	0	0	0	0	0	0	0	0	0	0	0	0	0	0	0	0	0	0	0	0	0	0	0	0
S070N	S070	normal	62	Male	Chinese	n/a	n/a	n/a	Yes	n/a	MAL3	24.7	Normal Weight	Yes	No	n/a	n/a	0	0	0	0	0	0	0	0	0	0	0	0	0	0	0	0	0	0	0	0	0	0	0	0	0	0	0	0	0	0	0	0
S070T	S070	tumor	62	Male	Chinese	Stage 3	Transverse	Left	Yes	Adenocarcinoma	MAL3	24.7	Normal Weight	Yes	No	Moderately differentiated -Low grade	Mucinous adenocarcinoma	0	0	0	0	0	0.0105263	0	0.0105263	0	0	0	0.0315789	0	0	0	0	0	0	0	0.0315789	0	0	0	0	0	0	0	0	0	0	0	0.0315789
S071N	S071	normal	73	Male	Chinese	n/a	n/a	n/a	Yes	n/a	MAL3	22.9	Normal Weight	Yes	Yes	n/a	n/a	0	0	0	0	0	0	0	0	0	0	0	0	0	0	0	0	0	0	0	0	0	0	0	0	0	0	0	0	0	0	0	0
S071T	S071	tumor	73	Male	Chinese	Stage 4	Cecum	Right	Yes	Adenocarcinoma	MAL3	22.9	Normal Weight	Yes	Yes	Moderately differentiated -Low grade	Mucinous adenocarcinoma	0	0	0	0	0	0	0	0	0	0	0	0	0	0	0	0	0	0	0	0	0	0	0	0	0	0	0	0	0.0210526	0	0	0
S072N	S072	normal	70	Male	Chinese	n/a	n/a	n/a	Yes	n/a	MAL3	20.7	Normal Weight	Yes	No	n/a	n/a	0	0	0	0	0	0	0	0	0	0	0	0	0	0	0	0	0	0	0	0	0	0	0	0	0	0	0	0	0	0	0	0
S072T	S072	tumor	70	Male	Chinese	Stage 4	Ascending	Right	Yes	Adenocarcinoma	MAL3	20.7	Normal Weight	Yes	No	Poorly differentiated -High grade	n/a	0	0	0	0	0	0	0	0	0	0	0	0	0	0	0	0	0	0	0	0	0	0	0	0	0	0	0	0	0	0	0	0
S073N	S073	normal	64	Female	Malay	n/a	n/a	n/a	Yes	n/a	MAL3	24.9	Normal Weight	No	No	n/a	n/a	0	0	0	0	0	0.0105263	0	0	0	0	0	0	0	0	0	0	0	0	0	0	0	0	0	0	0	0	0	0	0	0	0	0
S073T	S073	tumor	64	Female	Malay	Stage 3	Transverse	Left	Yes	Adenocarcinoma	MAL3	24.9	Normal Weight	No	No	Moderately differentiated -Low grade	n/a	0	0	0	0	0	0	0	0	0	0	0	0	0	0	0	0	0	0	0	0	0	0	0	0	0	0	0	0	0	0	0	0
S074N	S074	normal	58	Female	Chinese	n/a	n/a	n/a	Yes	n/a	MAL3	28.5	Overweight	No	No	n/a	n/a	0	0	0	0	0	0.0105263	0	0	0	0	0	0	0	0	0	0	0	0	0	0	0	0	0	0	0	0	0	0	0	0	0	0
S074T	S074	tumor	58	Female	Chinese	Stage 1	Rectum	Left	Yes	Adenocarcinoma	MAL3	28.5	Overweight	No	No	Moderately differentiated -Low grade	n/a	0	0	0	0	0	0	0	0	0	0	0	0	0	0	0	0	0	0	0	0	0	0	0	0.0105263	0	0	0	0	0	0	0	0
S075N	S075	normal	58	Male	Chinese	n/a	n/a	n/a	Yes	n/a	MAL3	20.4	Normal Weight	No	No	n/a	n/a	0	0	0	0	0	0	0	0	0	0	0	0	0	0	0	0	0	0	0	0	0	0	0	0	0	0	0	0	0	0	0.0105263	0
S075T	S075	polyp	58	Male	Chinese	n/a	Ascending	Right	No	polyp	MAL3	20.4	Normal Weight	No	No	n/a	n/a	0	0	0	0	0	0	0	0	0	0	0	0	0	0	0	0	0	0	0.0736842	0	0	0.0105263	0	0	0	0	0	0	0	0	0	0
S076N	S076	normal	69	Female	Chinese	n/a	n/a	n/a	No	n/a	MAL3	15.4	Underweight	No	No	n/a	n/a	0	0	0	0	0	0	0	0	0	0	0	0	0	0	0	0	0	0	0	0	0	0	0	0	0	0	0	0	0	0	0	0
S076T	S076	tumor	69	Female	Chinese	Stage 2	Cecum,Ascending	Right	No	Adenocarcinoma	MAL3	15.4	Underweight	No	No	Well differentiated -Low grade	n/a	0	0	0	0	0	0.0315789	0	0	0	0	0	0	0	0	0	0	0	0	0	0	0	0	0	0	0	0	0	0	0	0	0	0
S077N	S077	normal	84	Female	Chinese	n/a	n/a	n/a	Yes	n/a	MAL3	19.1	Normal Weight	No	No	n/a	n/a	0	0	0	0	0	0.0526316	0	0	0	0	0	0	0	0	0	0	0	0	0	0	0	0	0	0	0	0	0	0	0	0	0	0
S077T	S077	tumor	84	Female	Chinese	Stage 4	Transverse	Left	Yes	Adenocarcinoma	MAL3	19.1	Normal Weight	No	No	Moderately differentiated -Low grade	n/a	0	0	0	0	0	0	0	0	0	0	0	0	0	0	0	0	0	0	0	0	0	0	0	0	0	0	0	0	0	0	0	0
S078N	S078	normal	74	Male	Chinese	n/a	n/a	n/a	Yes	n/a	MAL3	20.7	Normal Weight	No	No	n/a	n/a	0	0	0	0	0	0	0	0	0	0	0	0	0	0	0	0	0	0	0	0	0	0	0	0	0	0	0	0	0	0.0210526	0	0
S078T	S078	tumor	74	Male	Chinese	Stage 2	Splenic Flexure	Left	Yes	Adenocarcinoma	MAL3	20.7	Normal Weight	No	No	Moderately differentiated -Low grade	n/a	0	0	0	0	0	0.0105263	0	0	0	0	0	0	0	0	0	0	0	0	0	0	0	0	0	0	0	0	0	0	0	0	0	0
S080N	S080	normal	73	Male	Chinese	n/a	n/a	n/a	Yes	n/a	MAL3	21.8	Normal Weight	No	No	n/a	n/a	0	0	0	0	0	0	0	0	0	0	0	0	0	0	0	0	0	0	0	0	0	0	0	0	0	0	0	0	0	0	0	0
S080T	S080	tumor	73	Male	Chinese	Stage 4	Sigmoid	Left	Yes	Adenocarcinoma	MAL3	21.8	Normal Weight	No	No	Moderately differentiated -Low grade	n/a	0	0	0	0	0	0	0	0	0	0	0	0	0	0	0	0	0	0	0	0	0	0	0	0	0	0	0	0	0	0	0	0
S082N	S082	normal	52	Male	Chinese	n/a	n/a	n/a	No	n/a	MAL3	26.9	Overweight	No	No	n/a	n/a	0	0	0	0	0	0	0	0	0.0105263	0	0.0105263	0	0.0105263	0	0	0.0105263	0	0	0	0.0210526	0	0	0	0	0	0	0	0	0	0	0	0
S082T	S082	tumor	52	Male	Chinese	Stage 2	Hepatic Flexure	Right	Yes	Adenocarcinoma	MAL3	26.9	Overweight	No	No	Moderately differentiated -Low grade	n/a	0	0	0	0	0	0.0105263	0	0	0	0	0	0	0	0	0	0	0	0	0	0	0	0	0	0	0	0	0	0	0	0	0	0
S083N	S083	normal	58	Female	Chinese	n/a	n/a	n/a	Yes	n/a	MAL3	19.5	Normal Weight	No	No	n/a	n/a	0	0	0	0	0	0	0	0	0	0	0	0	0	0	0	0	0	0	0	0	0	0	0	0	0	0	0	0	0.0105263	0	0	0
S083T	S083	tumor	58	Female	Chinese	Stage 1	Transverse	Left	Yes	Adenocarcinoma	MAL3	19.5	Normal Weight	No	No	Poorly differentiated -High grade	n/a	0	0	0	0	0	0	0	0	0	0	0	0	0	0	0	0	0	0	0	0	0	0	0	0	0	0	0	0	0	0	0	0
S084N	S084	normal	60	Female	Chinese	n/a	n/a	n/a	No	n/a	MAL3	27.5	Overweight	Yes	Yes	n/a	n/a	0	0	0	0	0	0	0	0	0	0	0	0	0	0	0	0	0	0	0	0	0	0	0	0	0	0	0	0	0	0	0	0
S084T	S084	tumor	60	Female	Chinese	Stage 4	Sigmoid	Left	Yes	Adenocarcinoma	MAL3	27.5	Overweight	Yes	Yes	Well differentiated -Low grade	n/a	0	0	0	0	0	0.0315789	0	0	0	0	0	0	0	0	0	0	0	0	0	0	0	0	0	0	0	0	0	0	0	0	0	0
S085N	S085	normal	66	Female	Chinese	n/a	n/a	n/a	No	n/a	MAL3	24.9	Normal Weight	No	No	n/a	n/a	0	0	0	0	0	0.178947	0	0	0	0	0	0	0	0	0	0	0	0	0.0631579	0	0	0	0	0	0	0	0	0.0421053	0.0210526	0	0	0
S085T	S085	tumor	66	Female	Chinese	Stage 1	Sigmoid	Left	No	Adenocarcinoma	MAL3	24.9	Normal Weight	No	No	n/a	Mucinous adenocarcinoma	0	0	0	0	0	0.136842	0	0	0	0	0	0	0	0	0	0	0	0	0	0	0	0	0	0	0	0	0	0	0	0	0	0
S086T	S086	tumor	60	Female	Chinese	Stage 1	Cecum	Right	Yes	Adenocarcinoma	MAL3	18.8	Normal Weight	No	No	Moderately differentiated -Low grade	n/a	0	0	0	0	0	0.0421053	0.0210526	0	0	0	0	0	0	0	0	0	0	0	0	0	0	0	0	0	0	0	0	0	0	0	0	0.0315789
S088N	S088	normal	76	Female	Chinese	n/a	n/a	n/a	No	n/a	MAL3	22.6	Normal Weight	No	No	n/a	n/a	0	0	0	0	0	0.0105263	0	0	0	0	0	0	0.757895	0	0	0	0.0421053	0	0	0	0	0	0	0	0	0	0	0	0	0	0	0
S088T	S088	tumor	76	Female	Chinese	Stage 2	Rectosigmoid	Left	Yes	Adenocarcinoma	MAL3	22.6	Normal Weight	No	No	Moderately differentiated -Low grade	n/a	0	0	0	0	0	0	0	0	0	0	0	0	0	0	0	0	0	0	0	0	0	0	0	0	0	0	0	0	0	0	0	0.0526316
S089N	S089	normal	33	Female	Other	n/a	n/a	n/a	No	n/a	MAL3	17	Underweight	No	No	n/a	n/a	0	0	0	0	0	0.0210526	0	0	0	0	0	0	0	0	0	0	0	0	0	0	0	0	0	0	0	0	0	0	0	0	0	0
S089T	S089	tumor	33	Female	Other	unknown	Cecum	Right	No	unknown	MAL3	17	Underweight	No	No	unknown	unknown	0	0	0	0	0	1.2	0	0	0	0	0	0	0	0	0	0	0	0	0	0	0	0	0	0	0	0	0	0	0	0	0	0
S090N	S090	normal	75	Male	Chinese	n/a	n/a	n/a	No	n/a	MAL3	23.1	Normal Weight	No	Yes	n/a	n/a	0	0	0	0	0	1.02105	0	0	0	0	0	0	0	0	0	0	0	0	0	0	0	0	0	0	0	0	0	0	0	0	0	0
S090T	S090	tumor	75	Male	Chinese	Stage 2	Rectum	Left	Yes	Adenocarcinoma	MAL3	23.1	Normal Weight	No	Yes	Moderately differentiated -Low grade	n/a	0	0	0	0	0	2.12632	0	0	0	0	0	0	0	0	0	0	0	0	0	0	0	0	0	0	0	0	0	0	0	0	0	0
S091N	S091	normal	70	Male	Malay	n/a	n/a	n/a	Yes	n/a	MAL3	24.9	Normal Weight	Yes	No	n/a	n/a	0	0	0	0	0	0	0	0	0	0	0	0	0	0	0	0	0.0421053	0	0	0	0	0	0	0	0	0	0	0	0	0	0	0
S091T	S091	tumor	70	Male	Malay	Stage 1	Cecum	Right	Yes	Adenocarcinoma	MAL3	24.9	Normal Weight	Yes	No	Well differentiated -Low grade	n/a	0	0	0	0	0	0	0	0	0	0	0	0	0	0	0	0	0	0	0	0	0	0	0	0	0	0	0	0	0	0	0	0
S093N	S093	normal	65	Female	Indian	n/a	n/a	n/a	No	n/a	MAL3	26.8	Overweight	No	No	n/a	n/a	0	0	0	0	0	0	0	0	0	0	0	0	0	0	0	0	0	0	0	0	0	0	0	0	0	0	0	0	0	0	0.0105263	0
S093T	S093	tumor	65	Female	Indian	Stage 2	Cecum	Right	Yes	Adenocarcinoma	MAL3	26.8	Overweight	No	No	Moderately differentiated -Low grade	n/a	0	0	0	0	0	0	0	0	0	0	0	0	0	0	0	0	0	0	0	0	0.0105263	0	0	0	0	0	0.0421053	0	0	0	0	0
S094N	S094	normal	55	Female	Indian	n/a	n/a	n/a	Yes	n/a	MAL3	36.5	Obese	No	No	n/a	n/a	0	0	0	0	0	0	0	0	0	0	0	0	0.0210526	0	0.0315789	0	0.0210526	0	0	0	0.0105263	0	0	0.0105263	0	0	0	0	0	0	0	0
S094T	S094	tumor	55	Female	Indian	Stage 2	Ascending	Right	Yes	Adenocarcinoma	MAL3	36.5	Obese	No	No	Moderately differentiated -Low grade	n/a	0	0	0	0	0	0	0	0	0	0	0	0	0	0	0	0	0	0	0	0	0	0	0	0	0	0	0	0	0	0	0	0
S095N	S095	normal	66	Female	Malay	n/a	n/a	n/a	No	n/a	MAL3	27.3	Overweight	No	No	n/a	n/a	0	0	0	0	0	0	0	0	0	0	0	0	0	0	0	0	0	0	0	0	0	0	0	0	0	0	0	0	0	0	0	0
S095T	S095	tumor	66	Female	Malay	Stage 1	Rectum	Left	Yes	Adenocarcinoma	MAL3	27.3	Overweight	No	No	Moderately differentiated -Low grade	n/a	0	0	0	0	0	0	0	0	0	0	0	0	0	0	0	0	0	0	0	0	0	0	0	0	0	0	0	0	0	0	0	0
S096N	S096	normal	65	Male	Chinese	n/a	n/a	n/a	No	n/a	MAL3	27.3	Overweight	Yes	Yes	n/a	n/a	0	0	0	0	0	0.284211	0	0	0	0	0	0	0	0	0	0	0	0	0	0	0	0	0	0	0	0	0	0	0	0	0	0.0210526
S096T	S096	tumor	65	Male	Chinese	Stage 1	Rectum	Left	Yes	Adenocarcinoma	MAL3	27.3	Overweight	Yes	Yes	Moderately differentiated -Low grade	n/a	0	0	0	0	0	0.0210526	0	0	0	0	0	0	0	0	0	0	0	0	0	0	0	0	0	0	0	0	0.0105263	0	0	0	0	0
S097N	S097	normal	60	Female	Malay	n/a	n/a	n/a	Yes	n/a	MAL3	29.3	Overweight	No	No	n/a	n/a	0	0	0	0	0	0	0	0	0	0	0	0	0	0	0	0	0	0	0	0	0	0	0	0	0	0	0	0	0	0	0	0.0105263
S097T	S097	tumor	60	Female	Malay	Stage 3	Sigmoid	Left	Yes	Adenocarcinoma	MAL3	29.3	Overweight	No	No	Moderately differentiated -Low grade	n/a	0	0	0	0	0	0	0	0	0	0	0	0	0	0	0	0	0	0	0	0	0	0	0	0	0	0	0	0	0	0	0	0.0105263
S098N	S098	normal	52	Female	Chinese	n/a	n/a	n/a	No	n/a	MAL3	37.7	Obese	No	No	n/a	n/a	0	0	0	0	0	0	0	0	0	0	0	0	0	0	0	0	0	0	0	0.0105263	0	0	0	0	0	0	0	0.0315789	0	0	0	0
S098T	S098	polyp	52	Female	Chinese	n/a	Transverse	Left	Yes	Tubulovillus adenoma	MAL3	37.7	Obese	No	No	n/a	n/a	0	0	0	0	0	0	0	0	0	0	0	0	0	0	0	0	0	0	0	0	0	0	0	0	0	0	0	0	0	0	0	0.0526316
S099N	S099	normal	63	Female	Malay	n/a	n/a	n/a	Yes	n/a	MAL3	30.4	Obese	No	No	n/a	n/a	0	0	0	0	0	0	0	0	0	0	0	0	0	0	0	0	0	0	0	0	0	0	0	0	0	0	0	0.0105263	0	0	0	0
S099T	S099	tumor	63	Female	Malay	Stage 1	Cecum	Right	Yes	Adenocarcinoma	MAL3	30.4	Obese	No	No	Moderately differentiated -Low grade	n/a	0	0	0	0	0	0	0	0	0	0	0	0	0	0	0	0	0	0	0	0	0	0	0	0	0	0	0	0	0	0	0	0.0105263
S100N	S100	normal	68	Female	Chinese	n/a	n/a	n/a	Yes	n/a	MAL3	20.7	Normal Weight	No	Yes	n/a	n/a	0	0	0	0	0	0.0105263	0	0	0	0	0	0	0	0	0	0	0	0	0	0	0	0	0	0	0	0	0	0.0105263	0	0	0	0
S100T	S100	tumor	68	Female	Chinese	Stage 2	Transverse	Left	Yes	Adenocarcinoma	MAL3	20.7	Normal Weight	No	Yes	Moderately differentiated -Low grade	n/a	0	0	0	0	0	0	0	0	0	0	0	0	0	0	0	0	0	0	0	0	0	0	0	0	0	0	0	0	0	0	0	0
S101N	S101	normal	56	Male	Chinese	n/a	n/a	n/a	Yes	n/a	MAL3	20.3	Normal Weight	No	No	n/a	n/a	0	0	0	0	0	0	0	0	0	0	0	0	0	0	0	0	0	0	0	0	0	0	0	0	0	0	0	0	0	0	0	0
S101T	S101	tumor	56	Male	Chinese	Stage 3	Cecum	Right	Yes	Adenocarcinoma	MAL3	20.3	Normal Weight	No	No	Moderately differentiated -Low grade	n/a	0	0	0	0	0	0	0	0	0	0	0	0	0	0	0	0	0	0	0	0	0	0	0	0	0	0	0	0	0	0	0	0
S102N	S102	normal	62	Female	Indian	n/a	n/a	n/a	Yes	n/a	MAL3	25.7	Overweight	No	No	n/a	n/a	0	0	0	0	0	0	0	0	0	0	0	0	0	0	0	0	0	0	0	0	0	0	0	0	0	0	0	0	0	0	0	0
S102T	S102	tumor	62	Female	Indian	Stage 3	Sigmoid	Left	Yes	Adenocarcinoma	MAL3	25.7	Overweight	No	No	Moderately differentiated -Low grade	n/a	0	0	0	0	0	0	0	0	0	0	0	0	0	0	0	0	0	0	0	0	0	0	0	0	0	0	0	0	0	0	0	0.0105263
S105N	S105	normal	49	Male	Malay	n/a	n/a	n/a	Yes	n/a	MAL3	27.5	Overweight	No	No	n/a	n/a	0	0	0	0	0	0.115789	0	0	0	0	0	0	0	0	0	0	0	0	0	0	0	0	0	0	0	0	0	0	0	0	0	0
S105T	S105	tumor	49	Male	Malay	Stage 2	Sigmoid	Left	Yes	Adenocarcinoma	MAL3	27.5	Overweight	No	No	Moderately differentiated -Low grade	n/a	0	0	0	0	0	0.147368	0	0	0	0	0	0	0	0	0	0	0	0	0	0	0	0	0	0	0	0	0	0	0	0	0	0
S106N	S106	normal	63	Male	Chinese	n/a	n/a	n/a	Yes	n/a	MAL3	16.2	Underweight	No	No	n/a	n/a	0	0	0	0	0	0	0	0	0	0	0	0	0	0	0	0	0	0	0	0	0	0	0.0105263	0.0210526	0	0	0	0	0	0	0	0
S106T	S106	tumor	63	Male	Chinese	Stage 2	Sigmoid	Left	Yes	Adenocarcinoma	MAL3	16.2	Underweight	No	No	Moderately differentiated -Low grade	n/a	0	0	0	0	0	0	0	0	0	0	0	0	0	0	0	0	0	0	0	0	0	0	0	0	0	0	0	0	0	0	0	0
S107N	S107	normal	88	Female	Chinese	n/a	n/a	n/a	Yes	n/a	MAL3	15.6	Underweight	No	No	n/a	n/a	0	0	0	0	0	0	0	0	0	0	0	0	0	0	0	0	0	0	0	0	0	0	0	0	0	0	0	0	0	0	0	0
S107T	S107	tumor	88	Female	Chinese	Stage 3	Cecum	Right	Yes	Adenocarcinoma	MAL3	15.6	Underweight	No	No	Moderately differentiated -Low grade	n/a	0	0	0	0	0	0	0	0	0	0	0	0	0	0	0	0	0	0	0	0	0	0	0	0	0	0	0	0	0	0	0	0
S109N	S109	normal	66	Female	Indian	n/a	n/a	n/a	Yes	n/a	MAL3	40.9	Obese	No	No	n/a	n/a	0	0	0	0	0	0.0105263	0	0	0	0	0	0	0	0	0	0	0	0	0	0	0	0	0.115789	0.231579	0.0105263	0	0	0.0105263	0	0	0	0
S109T	S109	tumor	66	Female	Indian	Stage 2	Splenic Flexure	Left	Yes	Adenocarcinoma	MAL3	40.9	Obese	No	No	Well differentiated -Low grade	n/a	0	0	0	0	0	0.0210526	0	0	0	0	0	0	0	0	0	0	0	0	0	0	0	0	0	0	0	0	0	0	0	0	0	0
S110N	S110	normal	76	Male	Chinese	n/a	n/a	n/a	Yes	n/a	MAL3	20.1	Normal Weight	No	No	n/a	n/a	0	0	0	0	0	0.126316	0.0105263	0	0	0	0	0	0	0	0	0	0	0	0	0	0	0	0.0105263	0.0105263	0	0	0	0.0105263	0	0	0	0
S110T	S110	tumor	76	Male	Chinese	Stage 1	Descending	Left	Yes	Adenocarcinoma	MAL3	20.1	Normal Weight	No	No	Moderately differentiated -Low grade	n/a	0	0	0	0	0	0.136842	0.0315789	0	0	0	0	0	0	0	0	0	0	0	0	0	0	0	0	0	0	0	0	0	0	0	0	0
S111N	S111	normal	67	Female	Chinese	n/a	n/a	n/a	Yes	n/a	MAL3	33.7	Obese	No	No	n/a	n/a	0	0	0	0	0	0.631579	0.0210526	0	0	0	0	0	0	0	0	0	0	0	0	0	0	0	0.0105263	0	0	0	0	0	0	0	0	0
S111T	S111	tumor	67	Female	Chinese	Stage 2	Transverse	Left	Yes	Adenocarcinoma	MAL3	33.7	Obese	No	No	Moderately differentiated -Low grade	n/a	0	0	0	0	0	1.10526	0.0105263	0	0	0	0	0	0	0	0	0	0	0	0	0	0	0	0	0	0	0	0	0	0	0	0	0
S112N	S112	normal	60	Male	Indian	n/a	n/a	n/a	No	n/a	MAL3	24.6	Normal Weight	No	No	n/a	n/a	0	0	0	0	0	0.0105263	0	0	0	0	0	0	0	0	0	0	0	0	0	0	0	0	0	0	0	0	0	0	0	0	0	0
S112T	S112	tumor	60	Male	Indian	Stage 3	Rectosigmoid	Left	No	Adenocarcinoma	MAL3	24.6	Normal Weight	No	No	Moderately differentiated -Low grade	n/a	0	0	0	0	0	0.0210526	0	0	0	0	0	0	0	0	0	0	0	0	0	0	0	0	0	0	0	0	0	0	0	0	0	0
S114N	S114	normal	70	Male	Other	n/a	n/a	n/a	No	n/a	MAL3	19.2	Normal Weight	No	No	n/a	n/a	0	0	0	0	0	4.41053	0	0	0	0	0	0	0	0	0	0	0	0	0.0105263	0	0	0	0	0	0	0	0	0	0	0	0	0
S114T	S114	tumor	70	Male	Other	n/a	Sigmoid	Left	No	Adenocarcinoma	MAL3	19.2	Normal Weight	No	No	Poorly differentiated -High grade	n/a	0	0	0	0	0	7.49474	0	0	0	0	0	0	0	0	0	0	0	0	0.189474	0	0	0	0	0	0	0	0	0	0	0	0	0
S115N	S115	normal	74	Female	Chinese	n/a	n/a	n/a	No	n/a	MAL3	20.5	Normal Weight	No	No	n/a	n/a	0	0	0	0	0	0	0	0	0	0	0	0	0	0	0	0	0	0	0	0	0	0	0	0	0	0	0	0	0	0	0	0
S115T	S115	tumor	74	Female	Chinese	unknown	Sigmoid	Left	Yes	Adenocarcinoma	MAL3	20.5	Normal Weight	No	No	Moderately differentiated -Low grade	n/a	0	0	0	0	0	0	0	0	0	0	0	0	0	0	0	0	0	0	0	0	0	0	0	0	0	0	0	0	0	0	0	0
S116N	S116	normal	48	Male	Chinese	n/a	n/a	n/a	Yes	n/a	MAL3	18.7	Normal Weight	Yes	No	n/a	n/a	0	0	0	0	0	0	0	0	0	0	0	0	0	0	0	0	0	0	0	0	0	0	0	0	0	0	0	0	0	0	0	0
S116T	S116	tumor	48	Male	Chinese	Stage 3	Rectum	Left	Yes	Adenocarcinoma	MAL3	18.7	Normal Weight	Yes	No	Moderately differentiated -Low grade	n/a	0	0	0	0	0	0	0	0	0	0	0	0	0	0	0	0	0	0	0	0	0	0	0	0	0	0	0	0	0	0	0	0
S117N	S117	normal	78	Male	Chinese	n/a	n/a	n/a	Yes	n/a	MAL3	17	Underweight	No	Yes	n/a	n/a	0	0	0	0	0	0.0947368	0	0	0	0	0	0	0	0	0	0	0	0	0	0	0	0	0	0	0	0	0	0	0	0	0	0.0105263
S117T	S117	tumor	78	Male	Chinese	Stage 4	Cecum	Right	Yes	Adenocarcinoma	MAL3	17	Underweight	No	Yes	Moderately differentiated -Low grade	n/a	0	0	0	0	0	0.0105263	0	0	0	0	0	0	0	0	0	0	0	0	0	0	0	0	0	0	0	0	0	0	0	0	0	0.0105263
S118N	S118	normal	67	Male	Chinese	n/a	n/a	n/a	Yes	n/a	MAL3	23.6	Normal Weight	No	Yes	n/a	n/a	0	0	0	0	0	0.115789	0	0	0	0	0	0	0	0	0	0	0	0	0	0	0	0	0	0	0	0	0	0	0	0	0	0
S118T	S118	tumor	67	Male	Chinese	Stage 1	Hepatic Flexure	Right	Yes	Adenocarcinoma	MAL3	23.6	Normal Weight	No	Yes	Moderately differentiated -Low grade	n/a	0	0	0	0	0	0.178947	0	0	0	0	0	0	0	0	0	0	0	0	0	0	0	0	0	0	0	0	0	0	0	0	0	0
S119N	S119	normal	79	Male	Chinese	n/a	n/a	n/a	Yes	n/a	MAL3	25.7	Overweight	Yes	No	n/a	n/a	0	0	0	0	0	0.0105263	0	0	0	0	0	0	0	0	0	0	0	0	0	0	0	0	0	0	0	0	0	0	0	0	0	0
S119T	S119	tumor	79	Male	Chinese	Stage 4	Transverse	Left	Yes	Adenocarcinoma	MAL3	25.7	Overweight	Yes	No	Poorly differentiated -High grade	n/a	0	0	0	0	0	0.0210526	0	0	0	0	0	0	0	0	0	0	0	0	0	0	0	0	0	0	0	0	0	0	0	0	0	0
S120N	S120	normal	62	Female	Indian	n/a	n/a	n/a	Yes	n/a	MAL3	24.3	Normal Weight	No	No	n/a	n/a	0	0	0	0	0	0	0	0	0	0.0105263	0	0.0105263	0	0	0	0	0	0	0	0	0	0	0	0	0	0	0	0	0	0	0	0
S120T	S120	tumor	62	Female	Indian	Stage 3	Ascending	Right	Yes	Adenocarcinoma	MAL3	24.3	Normal Weight	No	No	Poorly differentiated -High grade	n/a	0	0	0	0	0	0	0	0	0	0	0	0	0	0	0	0	0	0	0	0	0	0	0	0	0	0	0	0	0	0	0	0
S122N	S122	normal	90	Female	Chinese	n/a	n/a	n/a	Yes	n/a	MAL3	19.1	Normal Weight	No	No	n/a	n/a	0	0	0	0	0	0	0	0	0	0.0105263	0	0.0105263	0	0	0	0	0	0	0	0	0	0	0	0	0	0	0	0	0	0	0	0
S122T	S122	tumor	90	Female	Chinese	Stage 4	Hepatic Flexure	Right	Yes	Adenocarcinoma	MAL3	19.1	Normal Weight	No	No	n/a	Mucinous adenocarcinoma	0	0	0	0	0	0	0	0	0	0	0	0	0	0	0	0	0	0	0	0	0	0	0	0	0	0	0	0	0	0	0	0
S123N	S123	normal	74	Male	Chinese	n/a	n/a	n/a	Yes	n/a	MAL3	26.4	Overweight	Yes	No	n/a	n/a	0	0	0	0	0	0	0	0	0	0	0	0.0315789	0	0	0	0	0	0	0	0	0	0	0	0	0	0	0	0	0	0	0	0
S123T	S123	tumor	74	Male	Chinese	Stage 1	Ascending	Right	Yes	Adenocarcinoma	MAL3	26.4	Overweight	Yes	No	Moderately differentiated -Low grade	n/a	0	0	0	0	0	0	0	0	0	0	0	0	0	0	0	0	0	0	0	0	0	0	0	0	0	0	0	0	0	0	0	0
S124T	S124	tumor	43	Female	Chinese	Stage 2	Rectum	Left	Yes	Adenocarcinoma	MAL3	20.6	Normal Weight	No	No	Moderately differentiated -Low grade	n/a	0	0	0	0	0	0	0	0	0	0	0	0	0	0	0	0	0	0	0	0	0	0	0	0	0	0	0	0	0	0	0	0
S125N	S125	normal	78	Female	Chinese	n/a	n/a	n/a	Yes	n/a	MAL3	17.1	Underweight	No	No	n/a	n/a	0	0	0	0	0	0.0210526	0	0	0	0	0	0	0	0	0	0	0	0	0	0	0	0	0	0	0	0	0	0	0	0	0	0
S125T	S125	tumor	78	Female	Chinese	Stage 2	Cecum	Right	Yes	Adenocarcinoma	MAL3	17.1	Underweight	No	No	n/a	Mucinous adenocarcinoma	0	0	0	0	0	0	0	0	0	0	0	0	0	0	0	0	0	0	0	0	0	0	0	0	0	0	0	0	0	0	0	0
S126N	S126	normal	73	Male	Chinese	n/a	n/a	n/a	No	n/a	MAL3	23.9	Normal Weight	No	No	n/a	n/a	0	0	0	0	0	0	0	0	0	0	0	0	0	0	0	0	0	0	0	0	0	0	0	0	0	0	0	0	0	0	0	0
S126T	S126	tumor	73	Male	Chinese	Stage 3	Sigmoid	Left	No	Adenocarcinoma	MAL3	23.9	Normal Weight	No	No	Moderately differentiated -Low grade	unknown	0	0	0	0	0	0	0	0	0	0	0	0	0	0	0	0	0	0	0	0	0	0	0	0	0	0	0	0	0	0	0	0
S127N	S127	normal	31	Male	Malay	n/a	n/a	n/a	Yes	n/a	MAL3	19	Normal Weight	Yes	No	n/a	n/a	0	0	0	0	0	2.82105	0	0	0	0	0	0.0105263	0	0	0	0	0	0	0	0	0	0	0	0	0	0	0	0	0	0	0	0.0105263
S127T	S127	tumor	31	Male	Malay	Stage 4	Sigmoid	Left	Yes	Adenocarcinoma	MAL3	19	Normal Weight	Yes	No	Poorly differentiated -High grade	n/a	0	0	0	0	0	1.38947	0	0	0	0	0	0	0	0	0	0	0	0	0	0	0	0	0	0	0	0	0	0	0	0	0	0
S128N	S128	normal	76	Male	Chinese	n/a	n/a	n/a	No	n/a	MAL3	21.5	Normal Weight	No	No	n/a	n/a	0	0	0	0	0	0	0	0	0	0	0	0	0	0	0	0	0	0	0	0	0	0	0	0	0	0	0	0	0	0	0	0
S128T	S128	tumor	76	Male	Chinese	Stage 4	Sigmoid	Left	No	Adenocarcinoma	MAL3	21.5	Normal Weight	No	No	Moderately differentiated -Low grade	n/a	0	0	0	0	0	0	0	0	0	0	0	0	0	0	0	0	0	0	0	0	0	0	0	0	0	0	0	0	0	0	0	0
S129N	S129	normal	47	Male	Malay	n/a	n/a	n/a	Yes	n/a	MAL3	20.7	Normal Weight	No	No	n/a	n/a	0	0	0	0	0	0	0	0	0	0	0	0	0	0	0	0	0	0	0	0	0	0	0	0	0	0	0	0	0	0	0	0
S129T	S129	tumor	47	Male	Malay	Stage 2	Descending	Left	Yes	Adenocarcinoma	MAL3	20.7	Normal Weight	No	No	Moderately differentiated -Low grade	n/a	0	0	0	0	0	0	0	0	0	0	0	0	0	0	0	0	0	0	0	0	0	0	0	0	0	0	0.0105263	0	0	0	0	0
S130N	S130	normal	48	Female	Malay	n/a	n/a	n/a	Yes	n/a	MAL3	29.3	Overweight	No	No	n/a	n/a	0	0	0	0	0	0.147368	0	0	0	0	0	0	0	0	0	0	0	0	0	0	0	0	0	0	0	0	0	0	0	0	0	0
S130T	S130	tumor	48	Female	Malay	Stage 3	Cecum	Right	Yes	Adenocarcinoma	MAL3	29.3	Overweight	No	No	Moderately differentiated -Low grade	n/a	0	0	0	0	0	0.0105263	0	0	0	0	0	0	0	0	0	0	0	0	0	0	0	0	0	0	0	0	0	0.0105263	0	0	0	0
S132T	S132	tumor	74	Male	Chinese	Stage 2	Rectum	Left	Yes	Adenocarcinoma	MAL3	21.6	Normal Weight	No	No	Moderately differentiated -Low grade	n/a	0	0	0	0	0	0	0	0	0	0	0	0	0	0	0	0	0	0	0	0	0	0	0	0	0	0	0	0	0	0	0	0.0105263
S133N	S133	normal	64	Female	Malay	n/a	n/a	n/a	No	n/a	MAL3	23.4	Normal Weight	No	No	n/a	n/a	0	0	0	0	0	0	0	0	0	0	0	0	0	0	0	0	0	0	0	0	0	0	0	0	0	0	0	0	0	0	0	0
S133T	S133	tumor	64	Female	Malay	unknown	Sigmoid	Left	No	unknown	MAL3	23.4	Normal Weight	No	No	unknown	unknown	0	0	0	0	0	0.0315789	0	0	0	0	0	0	0	0	0	0	0	0	0	0	0	0	0	0	0	0	0	0	0	0	0	0
S134N	S134	normal	80	Female	Chinese	n/a	n/a	n/a	No	n/a	MAL3	20.9	Normal Weight	No	No	n/a	n/a	0	0	0	0	0	0.0421053	0	0	0	0	0	0	0	0	0	0	0	0	0	0	0	0	0	0	0	0	0	0	0	0	0	0
S134T	S134	tumor	80	Female	Chinese	unknown	Cecum	Right	No	unknown	MAL3	20.9	Normal Weight	No	No	unknown	unknown	0	0	0	0	0	0.0526316	0	0	0	0	0	0	0	0	0	0	0	0	0	0	0	0	0	0	0	0	0	0	0	0.0210526	0	0
[truncated: 963 more columns]

## Sheet: S2G | species-otu
SpecimenID	PID	Type	Age	Sex	Ethnicity	Tumor Stage	Tumor Site	Tumor Location	Biofilm Status	Tumor pathology	Sequencing Cohort	BMI	BMI category	Ever smoker	Alcohol Consumption	Tumor grade	Mucinous	Acetatifactor_muris	Acetoanaerobium_noterae	Achromobacter_aegrifaciens.Achromobacter_denitrificans.Achromobacter_insolitus.Achromobacter_insuavis.Achromobacter_marplatensis.Achromobacter_ruhlandii.Achromobacter_xylosoxidans	Achromobacter_denitrificans.Achromobacter_ruhlandii.Achromobacter_xylosoxidans	Achromobacter_insolitus.Achromobacter_piechaudii.Achromobacter_xylosoxidans	Achromobacter_insolitus.Achromobacter_xylosoxidans	Achromobacter_marplatensis.Achromobacter_spanius.Achromobacter_xylosoxidans	Achromobacter_xylosoxidans	Achromobacter_xylosoxidans.Bordetella_hinzii	Acidaminococcus_fermentans	Acidaminococcus_intestinalis.Acidaminococcus_intestini	Acidisphaera_rubrifaciens	Acidocella_aluminiidurans	Acidopila_rosea	Acidovorax_avenae.Acidovorax_oryzae	Acidovorax_avenae.Acidovorax_oryzae.Acidovorax_wautersii	Acidovorax_caeni	Acidovorax_defluvii	Acidovorax_delafieldii	Acidovorax_delafieldii.Acidovorax_facilis	Acidovorax_delafieldii.Acidovorax_facilis.Acidovorax_temperans	Acidovorax_delafieldii.Delftia_acidovorans.Delftia_lacustris.Delftia_tsuruhatensis	Acidovorax_konjaci	Acidovorax_oryzae	Acidovorax_radicis.Acidovorax_temperans	Acidovorax_radicis.Acidovorax_valerianellae	Acidovorax_radicis.Acidovorax_valerianellae.Comamonas_koreensis	Acidovorax_radicis.Comamonas_koreensis	Acidovorax_radicis.Limnohabitans_parvus	Acidovorax_temperans	Acidovorax_valerianellae	Acidovorax_wohlfahrtii
S002N	S002	normal	77	Female	Chinese	n/a	n/a	n/a	No	n/a	MAL1	21.9	Normal Weight	No	No	n/a	n/a	0	0	0	0	0	0	0	0	0	0	0	0	0	0	0	0	0	0	0	0	0	0	0	0	0	0	0	0	0	0.0315789	0	0
S002T	S002	tumor	77	Female	Chinese	Stage 3	Sigmoid	Left	No	Adenocarcinoma	MAL1	21.9	Normal Weight	No	No	Moderately differentiated -Low grade	n/a	0	0	0	0	0	0	0	0	0	0	0	0	0	0	0	0	0	0	0	0	0	0	0	0	0	0	0	0	0	0	0	0
S003N	S003	normal	68	Female	Malay	n/a	n/a	n/a	Yes	n/a	MAL1, MAL2	19.6	Normal Weight	No	No	n/a	n/a	0	0	0	0	0	0	0	0.0105263	0.0526316	0	0	0	0	0	0	0	0	0	0	0	0	0.0105263	0	0.0631579	0	0	0	0	0	0.0421053	0	0
S003T	S003	tumor	68	Female	Malay	Stage 2	Cecum,Ascending	Right	Yes	Adenocarcinoma	MAL1 , MAL2	19.6	Normal Weight	No	No	Well differentiated -Low grade	n/a	0	0	0	0	0	0	0	0	0	0	0	0	0	0	0	0	0	0	0	0	0	0	0	0	0	0	0	0	0	0.0210526	0	0
S004N	S004	normal	59	Male	Chinese	n/a	n/a	n/a	Yes	n/a	MAL3	21.8	Normal Weight	No	Yes	n/a	n/a	0	0	0	0	0	0	0	0	0	0	0	0	0	0	0	0	0	0	0	0	0	0	0	0	0	0	0	0	0	0.0105263	0	0
S004T	S004	tumor	59	Male	Chinese	Stage 4	Cecum	Right	unknown	Adenocarcinoma	MAL3	21.8	Normal Weight	No	Yes	Moderately differentiated -Low grade	Mucinous adenocarcinoma	0	0	0	0	0	0	0	0	0	0	0	0	0	0	0	0	0	0	0	0	0	0	0	0	0	0	0	0	0	0	0	0
S005T	S005	tumor	60	Female	Malay	n/a	n/a	n/a	Yes	n/a	MAL1, MAL2	26.7	Overweight	No	No	n/a	n/a	0	0	0	0	0	0	0	0	0	0	0	0	0	0	0	0	0	0	0	0	0	0	0	0	0	0	0	0	0	0	0	0
S005N	S005	normal	60	Female	Malay	Stage 3	Cecum	Right	Yes	Adenocarcinoma	MAL1 , MAL2, MAL3	26.7	Overweight	No	No	Moderately differentiated -Low grade	n/a	0	0	0	0	0	0	0	0	0	0	0.168421	0	0	0	0	0	0	0	0	0	0	0	0	0	0	0	0	0	0	0	0	0
S006N	S006	normal	79	Male	Indian	n/a	n/a	n/a	No	n/a	MAL1	20.4	Normal Weight	Yes	Yes	n/a	n/a	0	0	0.0210526	0	0	0	0	0	0.105263	0	0	0	0	0	0	0	0	0	0	0	0	0	0	0	0	0	0	0	0	0	0	0
S006T	S006	tumor	79	Male	Indian	Stage 2	Sigmoid	Left	No	Adenocarcinoma	MAL1	20.4	Normal Weight	Yes	Yes	Moderately differentiated -Low grade	n/a	0	0	0	0	0	0	0	0	0	0	0	0	0	0	0	0	0	0	0	0	0	0	0	0	0	0	0	0	0	0	0	0
S007N	S007	normal	71	Male	Chinese	n/a	n/a	n/a	No	n/a	MAL1	23.2	Normal Weight	No	Yes	n/a	n/a	0	0	0	0	0	0	0	0	0	0	0	0	0	0	0	0	0	0	0	0	0	0	0	0	0	0	0	0	0	0	0	0
S007T	S007	tumor	71	Male	Chinese	Stage 1	Rectum	Left	No	Adenocarcinoma	MAL1	23.2	Normal Weight	No	Yes	Moderately differentiated -Low grade	n/a	0	0	0	0	0	0	0	0	0	0	0	0	0	0	0	0	0	0	0	0	0	0	0	0	0	0	0	0	0	0	0	0
S008N	S008	normal	72	Male	Malay	n/a	n/a	n/a	Yes	n/a	MAL1, MAL2	22.4	Normal Weight	Yes	No	n/a	n/a	0	0	0	0	0	0	0	0	0	0	0	0	0	0	0	0	0	0	0	0	0	0	0	0	0	0	0	0	0	0	0	0
S008T	S008	tumor	72	Male	Malay	Stage 4	Rectum	Left	Yes	Adenocarcinoma	MAL1, MAL2, MAL3	22.4	Normal Weight	Yes	No	Moderately differentiated -Low grade	n/a	0	0	0	0	0	0	0	0	0	0	0	0	0	0	0	0	0	0	0	0	0	0	0	0	0	0	0	0	0	0	0	0
S009N	S009	normal	58	Female	Chinese	n/a	n/a	n/a	Yes	n/a	MAL1	20.4	Normal Weight	No	No	n/a	n/a	0	0	0	0	0	0	0	0	0	0	0	0	0	0	0	0	0	0	0	0	0	0	0	0	0	0	0	0	0	0	0	0
S009T	S009	tumor	58	Female	Chinese	Stage 4	Splenic Flexure	Left	Yes	Adenocarcinoma	MAL1	20.4	Normal Weight	No	No	Moderately differentiated -Low grade	n/a	0	0	0	0	0	0	0	0	0	0	0	0	0	0	0	0	0	0	0	0	0	0	0	0	0	0	0	0	0	0	0	0
S010N	S010	normal	58	Female	Malay	n/a	n/a	n/a	Yes	n/a	MAL1	27.9	Overweight	No	No	n/a	n/a	0	0	0	0	0	0	0	0	0	0	0	0	0	0	0	0	0	0	0	0	0	0	0	0	0	0	0	0	0	0	0	0
S010T	S010	tumor	58	Female	Malay	Stage 2	Rectum	Left	Yes	Adenocarcinoma	MAL1, MAL3	27.9	Overweight	No	No	Well differentiated -Low grade	n/a	0	0	0	0	0	0	0	0	0	0	0	0	0	0	0	0	0	0	0	0	0	0	0	0	0	0	0	0	0	0	0	0
S011N	S011	normal	67	Male	Chinese	n/a	n/a	n/a	Yes	n/a	MAL1	29.1	Overweight	No	No	n/a	n/a	0	0	0	0	0	0	0	0	0	0.0315789	0.705263	0	0	0	0	0	0	0	0	0	0	0	0	0	0	0	0	0	0	0	0	0
S011T	S011	tumor	67	Male	Chinese	Stage 2	Sigmoid	Left	Yes	Adenocarcinoma	MAL1	29.1	Overweight	No	No	Moderately differentiated -Low grade	n/a	0	0	0	0	0	0	0	0	0	0.0105263	0.452632	0	0	0	0	0	0	0	0	0	0	0	0	0	0	0	0	0	0	0	0	0
S012N	S012	normal	77	Male	Indian	n/a	n/a	n/a	No	n/a	MAL1	27.2	Overweight	No	No	n/a	n/a	0	0	0	0	0	0	0	0.0105263	0	0	0.294737	0	0	0	0	0	0	0	0	0	0	0	0	0	0	0	0	0	0	0	0	0
S012T	S012	tumor	77	Male	Indian	Stage 2	Rectosigmoid	Left	No	Adenocarcinoma	MAL1	27.2	Overweight	No	No	Moderately differentiated -Low grade	n/a	0	0	0	0	0	0	0	0	0	0	0.0421053	0	0	0	0	0	0	0	0	0	0	0	0	0	0	0	0	0	0	0	0	0
S013N	S013	normal	59	Female	Malay	n/a	n/a	n/a	No	n/a	MAL1	23.2	Normal Weight	No	No	n/a	n/a	0	0	0.0105263	0	0	0	0	0	0	0	0	0	0	0	0	0	0	0	0	0	0	0	0	0	0	0	0	0	0	0	0	0
S013T	S013	tumor	59	Female	Malay	Stage 3	Sigmoid	Left	No	Adenocarcinoma	MAL1	23.2	Normal Weight	No	No	unknown	unknown	0	0	0	0	0	0	0	0	0	0	0	0	0	0	0	0	0	0	0	0	0	0	0	0	0	0	0	0	0	0	0	0
S014N	S014	normal	70	Female	Chinese	n/a	n/a	n/a	No	n/a	MAL1	16.4	Underweight	No	No	n/a	n/a	0	0	0	0	0	0	0	0	0	0	0	0	0	0	0	0	0	0	0	0	0	0	0	0	0	0	0	0	0	0	0	0
S014T	S014	tumor	70	Female	Chinese	Stage 3	Sigmoid	Left	No	Adenocarcinoma	MAL1	16.4	Underweight	No	No	Moderately differentiated -Low grade	n/a	0	0	0	0	0	0	0	0	0	0	0	0	0	0	0	0	0	0	0	0	0	0	0	0	0	0	0	0	0	0	0	0
S015N	S015	normal	72	Female	Indian	n/a	n/a	n/a	No	n/a	MAL1	28.3	Overweight	No	No	n/a	n/a	0	0	0	0	0	0	0	0	0	0	0.0736842	0	0	0	0	0	0	0	0	0	0	0	0	0	0	0	0	0	0	0	0	0
S015T	S015	polyp	72	Female	Indian	n/a	n/a	n/a	Yes	Tubulovillus adenoma	MAL1	28.3	Overweight	No	No	n/a	n/a	0	0	0	0	0	0	0	0	0	0	0.0105263	0	0	0	0	0	0	0	0	0	0	0	0	0	0	0	0	0	0	0	0	0
S016N	S016	normal	78	Male	Chinese	n/a	n/a	n/a	Yes	n/a	MAL1	21.2	Normal Weight	Yes	Yes	n/a	n/a	0	0	0	0	0	0	0	0	0	0	0	0	0	0	0	0	0	0	0	0	0	0	0	0	0	0	0	0	0	0	0	0
S016T	S016	tumor	78	Male	Chinese	Stage 4	Cecum	Right	Yes	Adenocarcinoma	MAL1	21.2	Normal Weight	Yes	Yes	n/a	n/a	0	0	0	0	0	0	0	0	0	0	0	0	0	0	0	0	0	0	0	0	0	0	0	0	0	0	0	0	0	0	0	0
S018N	S018	normal	73	Female	Chinese	n/a	n/a	n/a	Yes	n/a	MAL1	24.2	Normal Weight	No	No	n/a	n/a	0	0	0	0	0	0	0	0	0	0	0	0	0	0	0	0	0	0	0	0	0	0	0	0	0	0	0	0	0	0	0	0
S018T	S018	tumor	73	Female	Chinese	Stage 4	Hepatic Flexure	Right	Yes	Adenocarcinoma	MAL1	24.2	Normal Weight	No	No	Moderately differentiated -Low grade	n/a	0	0	0	0	0	0	0	0	0	0	0	0	0	0	0	0	0	0	0	0	0	0	0	0	0	0	0	0	0	0	0	0
S019N	S019	normal	54	Female	Other	n/a	n/a	n/a	Yes	n/a	MAL1	41.3	Obese	No	No	n/a	n/a	0	0	0	0	0	0	0	0	0	1.09474	0	0	0	0	0	0	0	0	0	0	0	0	0	0	0	0	0	0	0	0	0	0
S019T	S019	tumor	54	Female	Other	Stage 4	Hepatic Flexure	Right	Yes	Adenocarcinoma	MAL1	41.3	Obese	No	No	Moderately differentiated -Low grade	n/a	0	0	0	0	0	0	0	0	0	0.294737	0	0	0	0	0	0	0	0	0	0	0	0	0	0	0	0	0	0	0	0	0	0
S020N	S020	normal	76	Male	Chinese	n/a	n/a	n/a	No	n/a	MAL1	20.3	Normal Weight	Yes	No	n/a	n/a	0	0	0	0	0	0	0	0	0	0.0210526	0	0	0	0	0	0	0	0	0	0	0	0	0	0	0	0	0	0	0	0	0	0
S020T	S020	tumor	76	Male	Chinese	Stage 2	Rectosigmoid	Left	Yes	Adenocarcinoma	MAL1	20.3	Normal Weight	Yes	No	Moderately differentiated -Low grade	n/a	0	0	0	0	0	0	0	0	0	0	0	0	0	0	0	0	0	0	0	0	0	0	0	0	0	0	0	0	0	0	0	0
S021T	S021	tumor	57	Female	Malay	Stage 3	Splenic Flexure	Left	No	Adenocarcinoma	MAL1	22	Normal Weight	No	No	Moderately differentiated -Low grade	n/a	0	0	0	0	0	0	0	0	0	0	0	0	0	0	0	0	0	0	0	0	0	0	0	0	0	0	0	0	0	0	0	0
S022N	S022	normal	48	Male	Malay	n/a	n/a	n/a	Yes	n/a	MAL3	24.9	Normal Weight	Yes	No	n/a	n/a	0	0	0	0	0	0	0	0	0	0.0210526	0.0105263	0	0	0	0	0	0	0	0	0	0	0	0	0	0	0	0	0	0	0	0	0
S022T	S022	tumor	48	Male	Malay	Stage 3	Sigmoid,Rectum	Left	Yes	Adenocarcinoma	MAL3	24.9	Normal Weight	Yes	No	Moderately differentiated -Low grade	n/a	0	0	0	0	0	0	0	0	0	0	0	0	0	0	0	0	0	0	0	0	0	0	0	0	0	0	0	0	0	0.0842105	0	0
S023N	S023	normal	85	Female	Chinese	n/a	n/a	n/a	No	n/a	MAL1	24.5	Normal Weight	No	No	n/a	n/a	0	0	0	0	0	0	0	0	0	0	0	0	0	0	0	0	0	0	0	0	0	0	0	0	0	0	0	0	0	0	0	0
S023T	S023	tumor	85	Female	Chinese	Stage 4	Rectum	Left	No	Adenocarcinoma	MAL1	24.5	Normal Weight	No	No	Moderately differentiated -Low grade	n/a	0	0	0	0	0	0	0	0	0	0	0	0	0	0	0	0	0	0	0	0	0	0	0	0	0	0	0	0	0	0	0	0
S024N	S024	normal	77	Male	Malay	n/a	n/a	n/a	No	n/a	MAL1	19.9	Normal Weight	Yes	No	n/a	n/a	0	0	0	0	0	0	0	0	0	0	0.136842	0	0	0	0	0	0	0	0	0	0	0	0	0	0	0	0	0	0	0	0	0
S024T	S024	tumor	77	Male	Malay	Stage 4	Rectum	Left	No	Adenocarcinoma	MAL1	19.9	Normal Weight	Yes	No	Moderately differentiated -Low grade	n/a	0	0	0	0	0	0	0	0	0	0	0.115789	0	0	0	0	0	0	0	0	0	0	0	0	0	0	0	0	0	0	0	0	0
S025N	S025	normal	54	Female	Malay	n/a	n/a	n/a	No	n/a	MAL1	18.7	Normal Weight	No	No	n/a	n/a	0	0	0	0	0	0	0	0	0	0	0.0210526	0	0	0	0	0	0	0	0	0	0	0	0	0	0	0	0	0	0	0	0	0
S025T	S025	tumor	54	Female	Malay	Stage 4	Transverse	Left	No	Adenocarcinoma	MAL1	18.7	Normal Weight	No	No	Moderately differentiated -Low grade	n/a	0	0	0	0	0	0	0	0	0	0	0.0736842	0	0	0	0	0	0	0	0	0	0	0	0	0	0	0	0	0	0	0	0	0
S026N	S026	normal	78	Female	Chinese	n/a	n/a	n/a	No	n/a	MAL1	28.1	Overweight	No	No	n/a	n/a	0	0	0	0	0	0	0	0	0	0	0	0	0	0	0	0	0	0	0	0	0	0	0	0	0	0	0	0	0	0	0	0
S026T	S026	tumor	78	Female	Chinese	Stage 2	Sigmoid	Left	No	Adenocarcinoma	MAL1	28.1	Overweight	No	No	Moderately differentiated -Low grade	n/a	0	0	0	0	0	0	0	0	0	0	0	0	0	0	0	0	0	0	0	0	0	0	0	0	0	0	0	0	0	0	0	0
S027N	S027	normal	56	Male	Other	n/a	n/a	n/a	unknown	n/a	MAL3	29.3	Overweight	Yes	Yes	n/a	n/a	0	0	0	0	0	0	0	0	0	0.0210526	0	0	0	0	0	0	0	0	0	0	0	0	0	0	0	0	0	0	0	0	0	0
S027T	S027	tumor	56	Male	Other	Stage 3	Sigmoid	Left	Yes	Adenocarcinoma	MAL3	29.3	Overweight	Yes	Yes	Moderately differentiated -Low grade	n/a	0	0	0	0	0	0	0	0	0	0	0.0105263	0	0	0	0	0	0.0105263	0	0	0	0	0	0	0	0	0	0	0	0	0	0	0
S028N	S028	normal	74	Male	Indian	n/a	n/a	n/a	Yes	n/a	MAL3	31.6	Obese	Yes	Yes	n/a	n/a	0	0	0	0	0	0	0	0	0	0.0105263	0.0736842	0	0	0	0	0	0	0	0	0	0	0	0	0	0	0	0	0	0	0	0	0
S028T	S028	tumor	74	Male	Indian	Stage 4	Rectum	Left	Yes	Adenocarcinoma	MAL3	31.6	Obese	Yes	Yes	Moderately differentiated -Low grade	n/a	0	0	0	0	0	0	0	0	0	0	0	0	0	0	0	0	0	0	0	0	0	0	0	0	0	0	0	0	0	0	0	0
S029N	S029	normal	66	Male	Malay	n/a	n/a	n/a	Yes	n/a	MAL3	27.3	Overweight	No	No	n/a	n/a	0	0	0	0	0	0	0	0	0	0	0	0	0	0	0	0	0	0	0	0	0	0	0	0	0	0	0	0	0	0	0	0
S029T	S029	tumor	66	Male	Malay	Stage 2	Sigmoid	Left	Yes	Adenocarcinoma	MAL3	27.3	Overweight	No	No	Moderately differentiated -Low grade	n/a	0	0	0	0	0	0	0	0	0	0	0	0	0	0	0	0	0	0	0	0	0	0	0	0	0	0	0	0	0	0.0210526	0	0
S030N	S030	normal	71	Male	Chinese	n/a	n/a	n/a	Yes	n/a	MAL3	17.3	Underweight	Yes	Yes	n/a	n/a	0	0	0	0	0	0	0	0	0	0	0	0	0	0	0	0	0	0	0	0	0	0	0	0	0	0	0	0	0	0	0	0
S030T	S030	tumor	71	Male	Chinese	Stage 4	Cecum	Right	Yes	Adenocarcinoma	MAL3	17.3	Underweight	Yes	Yes	n/a	Mucinous adenocarcinoma	0	0	0	0	0	0	0	0	0	0	0	0	0	0	0	0	0	0	0	0	0	0	0	0	0	0	0	0	0	0.0210526	0	0
S031N	S031	normal	78	Male	Malay	n/a	n/a	n/a	Yes	n/a	MAL3	29.7	Overweight	Yes	No	n/a	n/a	0	0	0	0	0	0	0	0	0	0.621053	0	0	0	0	0	0	0	0	0	0	0	0	0	0	0	0	0	0	0	0	0	0
S031T	S031	tumor	78	Male	Malay	Stage 4	Cecum	Right	Yes	Adenocarcinoma	MAL3	29.7	Overweight	Yes	No	Moderately differentiated -Low grade	n/a	0	0	0	0	0	0	0	0	0	0.389474	0	0	0	0	0	0	0	0	0	0	0	0	0	0	0	0	0	0	0	0	0	0
S032N	S032	normal	65	Male	Indian	n/a	n/a	n/a	No	n/a	MAL3	25.8	Overweight	No	No	n/a	n/a	0	0	0	0	0	0	0	0	0	0	0.0315789	0	0	0	0	0	0	0	0	0	0	0	0	0	0	0	0	0	0	0	0	0
S032T	S032	tumor	65	Male	Indian	Stage 4	Rectum	Left	No	Adenocarcinoma	MAL3	25.8	Overweight	No	No	Moderately differentiated -Low grade	n/a	0	0	0	0	0	0	0	0	0	0.0105263	0	0	0	0	0	0	0	0	0	0	0	0	0	0	0	0	0	0	0	0	0	0
S034N	S034	normal	57	Female	Chinese	n/a	n/a	n/a	No	n/a	MAL2	30.5	Overweight	No	No	n/a	n/a	0	0	0.126316	0	0	0	0	0.0210526	0	0.326316	0.0105263	0	0	0	0	0	0	0	0.0842105	0	0	0	0	0	0	0	0	0	0	0	0	0
S034T	S034	tumor	57	Female	Chinese	Stage 2	Sigmoid	Left	Yes	Adenocarcinoma	MAL2	30.5	Overweight	No	No	Moderately differentiated -Low grade	n/a	0	0	0	0	0	0	0	0	0	0	0	0	0	0	0	0	0	0	0	0	0	0	0	0	0	0	0	0	0	0	0	0
S035N	S035	normal	74	Male	Indian	n/a	n/a	n/a	No	n/a	MAL2	22.7	Normal Weight	No	No	n/a	n/a	0	0	0	0	0	0	0	0	0	0	0.0210526	0	0	0	0	0	0	0	0	0	0	0	0	0	0	0	0	0	0	0	0	0
S035T	S035	tumor	74	Male	Indian	Stage 3	Rectosigmoid	Left	No	Adenocarcinoma	MAL2	22.7	Normal Weight	No	No	Moderately differentiated -Low grade	n/a	0	0	0	0	0	0	0	0	0	0	0	0	0	0	0	0	0	0	0	0	0	0	0	0	0	0	0	0	0	0	0	0
S036N	S036	normal	49	Female	Chinese	n/a	n/a	n/a	No	n/a	MAL2	21	Normal Weight	No	No	n/a	n/a	0	0	0.0526316	0	0	0	0	0	0	0.863158	0.189474	0	0	0	0	0	0	0	0.0105263	0	0	0	0	0	0	0	0	0	0	0	0	0
S036T	S036	tumor	49	Female	Chinese	Stage 4	Sigmoid	Left	No	Adenocarcinoma	MAL2	21	Normal Weight	No	No	Moderately differentiated -Low grade	n/a	0	0	0	0	0	0	0	0	0	0	0	0	0	0	0	0	0	0	0.484211	0	0	0	0	0	0	0	0	0	0	0	0	0
S037N	S037	normal	57	Female	Chinese	n/a	n/a	n/a	Yes	n/a	MAL2	24.5	Normal Weight	No	No	n/a	n/a	0	0	0	0	0	0	0	0	0	0	0	0	0	0	0	0	0	0	0	0	0	0	0	0	0	0	0	0	0	0	0	0
S037T	S037	tumor	57	Female	Chinese	Stage 3	Sigmoid	Left	Yes	Adenocarcinoma	MAL2	24.5	Normal Weight	No	No	Moderately differentiated -Low grade	n/a	0	0	0	0	0	0	0	0	0	0	0	0	0	0	0	0	0	0	0	0	0	0	0	0	0	0	0	0	0	0	0	0
S038N	S038	normal	49	Male	Malay	n/a	n/a	n/a	Yes	n/a	MAL2	28.7	Overweight	No	No	n/a	n/a	0	0	0	0	0	0	0	0	0	0	2.36842	0	0	0	0	0	0	0	0	0	0	0	0	0	0	0	0	0	0	0	0	0
S038T	S038	tumor	49	Male	Malay	Stage 3	Splenic Flexure	Left	Yes	Adenocarcinoma	MAL2	28.7	Overweight	No	No	Moderately differentiated -Low grade	n/a	0	0	0	0	0	0	0	0	0	0	2.14737	0	0	0	0	0	0	0	0	0	0	0	0	0	0	0	0	0	0	0	0	0
S039N	S039	normal	49	Female	Chinese	n/a	n/a	n/a	No	n/a	MAL2	25.4	Overweight	No	No	n/a	n/a	0	0	0.0736842	0	0	0	0	0	0	0	0.0736842	0	0	0	0	0	0	0	0.0736842	0	0	0	0	0	0	0	0	0	0	0	0	0
S039T	S039	tumor	49	Female	Chinese	Stage 4	Cecum	Right	Yes	Adenocarcinoma	MAL2	25.4	Overweight	No	No	Poorly differentiated -High grade	n/a	0	0	0	0	0	0	0	0	0	0	0	0	0	0	0	0	0	0	0	0	0	0	0	0	0	0	0	0	0	0	0	0
S040N	S040	normal	84	Female	Chinese	n/a	n/a	n/a	Yes	n/a	MAL2	16.6	Underweight	No	No	n/a	n/a	0	0	0	0	0	0	0	0	0	0	0.0105263	0	0	0	0	0	0	0	0.0105263	0	0	0	0	0	0	0	0	0	0	0	0	0
S040T	S040	tumor	84	Female	Chinese	Stage 1	Sigmoid	Left	Yes	Adenocarcinoma	MAL2	16.6	Underweight	No	No	Moderately differentiated -Low grade	n/a	0	0	0	0	0	0	0	0	0	0	0	0	0	0	0	0	0	0	0	0	0	0	0	0	0	0	0	0	0	0	0	0
S041N	S041	normal	50	Male	Malay	n/a	n/a	n/a	Yes	n/a	MAL2	24.1	Normal Weight	Yes	No	n/a	n/a	0	0	0.0631579	0.0105263	0	0	0	0	0	0	0	0	0	0	0	0	0	0	0	0	0	0	0	0	0	0	0	0.0105263	0	0	0	0
S041T	S041	tumor	50	Male	Malay	Stage 3	Rectosigmoid	Left	Yes	Adenocarcinoma	MAL2	24.1	Normal Weight	Yes	No	Moderately differentiated -Low grade	n/a	0	0	0.536842	0	0	0	0	0.105263	0	0	0	0	0	0	0	0	0	0	0	0	0	0	0	0	0	0.0105263	0	0.0526316	0	0	0	0
S042N	S042	normal	58	Male	Chinese	n/a	n/a	n/a	Yes	n/a	MAL3	25.8	Overweight	Yes	No	n/a	n/a	0	0	0	0	0	0	0	0	0	0.0315789	0	0	0	0	0	0	0	0	0	0	0	0	0	0	0	0	0	0	0	0	0	0
S042T	S042	tumor	58	Male	Chinese	Stage 3	Cecum	Right	Yes	Adenocarcinoma	MAL2, MAL3	25.8	Overweight	Yes	No	n/a	n/a	0	0	0.0105263	0	0	0	0	0	0	0.810526	0.2	0	0	0	0	0	0	0	0.0105263	0	0	0	0	0	0	0	0	0	0	0	0	0
S043N	S043	normal	52	Female	Malay	n/a	n/a	n/a	No	n/a	MAL2	21.1	Normal Weight	No	No	n/a	n/a	0	0	0.231579	0.0631579	0	0.0736842	0	0.0210526	0	0	0	0	0	0	0	0.0210526	0	0	0.0947368	0	0	0	0	0	0	0	0	0.0631579	0	0	0	0
S043T	S043	tumor	52	Female	Malay	Stage 2	Sigmoid	Left	No	Adenocarcinoma	MAL2, MAL3	21.1	Normal Weight	No	No	Moderately differentiated -Low grade	n/a	0	0	0	0	0	0	0	0	0	0	0.0210526	0	0	0	0	0	0	0	0	0	0	0	0	0	0	0	0	0	0	0	0	0
S044N	S044	normal	41	Male	Indian	n/a	n/a	n/a	No	n/a	MAL2	24.5	Normal Weight	No	Yes	n/a	n/a	0	0	0.0947368	0	0	0	0	0.157895	0	0.0842105	0.147368	0	0	0	0	0	0	0	0.168421	0	0	0	0	0	0	0	0	0	0	0	0	0
S044T	S044	tumor	41	Male	Indian	Stage 4	Cecum	Right	Yes	Adenocarcinoma	MAL2, MAL3	24.5	Normal Weight	No	Yes	Well differentiated -Low grade	n/a	0	0	0	0	0	0	0	0	0	0	0	0	0	0	0	0	0	0	0	0	0	0	0	0	0	0	0	0	0	0	0	0
S045N	S045	normal	49	Female	Chinese	n/a	n/a	n/a	Yes	n/a	MAL2	21.1	Normal Weight	No	No	n/a	n/a	0	0	0.0105263	0	0	0	0	0	0	3.61053	0	0	0	0	0	0	0	0	0	0	0	0	0	0	0	0	0	0	0	0	0	0
S045T	S045	tumor	49	Female	Chinese	Stage 1	Cecum	Right	Yes	Adenocarcinoma	MAL2	21.1	Normal Weight	No	No	n/a	n/a	0	0	0	0	0	0	0	0	0	5.04211	0	0	0	0	0	0	0	0	0.0526316	0	0	0	0	0	0	0	0	0	0	0	0	0
S046N	S046	normal	51	Female	Chinese	n/a	n/a	n/a	Yes	n/a	MAL2	27.6	Overweight	No	No	n/a	n/a	0	0	0	0	0	0	0	0	0	0	1.28421	0	0	0	0	0	0	0	0	0	0	0	0	0	0	0	0	0	0	0	0	0
S046T	S046	tumor	51	Female	Chinese	Stage 2	Sigmoid	Left	Yes	Adenocarcinoma	MAL2, MAL3	27.6	Overweight	No	No	n/a	Mucinous adenocarcinoma	0	0	0	0	0	0	0	0	0	0	0.757895	0	0	0	0	0	0	0	0	0	0	0	0	0	0	0	0	0	0	0	0	0
S047N	S047	normal	55	Male	Chinese	n/a	n/a	n/a	No	n/a	MAL2	19.7	Normal Weight	No	No	n/a	n/a	0	0	0.0105263	0	0	0	0	0	0	0.168421	0	0	0	0	0	0	0	0	0.0842105	0	0	0	0	0	0	0	0	0	0	0	0	0
S047T	S047	tumor	55	Male	Chinese	Stage 1	Descending	Left	No	Adenocarcinoma	MAL2, MAL3	19.7	Normal Weight	No	No	Moderately differentiated -Low grade	n/a	0	0	0	0	0	0	0	0	0	0.221053	0	0	0	0	0	0	0	0	0.0526316	0	0	0	0	0	0	0	0.0105263	0.0210526	0	0	0	0
S048N	S048	normal	74	Female	Malay	n/a	n/a	n/a	No	n/a	MAL2	37.7	Obese	No	No	n/a	n/a	0	0	0	0	0	0	0	0	0	0.168421	0.2	0	0	0	0	0	0	0	0.0210526	0	0	0	0	0	0	0	0	0	0	0	0	0
S048T	S048	tumor	74	Female	Malay	Stage 4	Rectum	Left	No	Adenocarcinoma	MAL2	37.7	Obese	No	No	Moderately differentiated -Low grade	n/a	0	0	0	0	0	0	0	0	0	0	0	0	0	0	0	0	0	0	0	0	0	0	0	0	0	0	0	0	0	0	0	0
S049N	S049	normal	52	Female	Chinese	n/a	n/a	n/a	Yes	n/a	MAL3	27.9	Overweight	No	No	n/a	n/a	0	0	0	0	0	0	0	0	0	0.0842105	0.0105263	0	0	0	0	0	0	0	0	0	0	0	0	0	0	0	0	0	0	0	0	0
S049T	S049	tumor	52	Female	Chinese	Stage 4	Rectum	Left	Yes	Adenocarcinoma	MAL3	27.9	Overweight	No	No	Moderately differentiated -Low grade	n/a	0	0	0	0	0	0	0	0	0	0.0526316	0	0	0	0	0	0	0	0	0	0	0	0	0	0	0	0	0	0	0	0.0210526	0	0
S050N	S050	normal	63	Male	Chinese	n/a	n/a	n/a	No	n/a	MAL2	21.6	Normal Weight	Yes	Yes	n/a	n/a	0	0	0	0	0	0	0	0	0	0	0.189474	0	0	0	0	0	0	0	0	0	0	0	0	0	0	0	0	0	0	0	0	0
S050T	S050	tumor	63	Male	Chinese	Stage 2	Splenic Flexure	Left	No	Adenocarcinoma	MAL2	21.6	Normal Weight	Yes	Yes	Poorly differentiated -High grade	n/a	0	0	0	0	0	0	0	0	0	0	0.0736842	0	0	0	0	0	0	0	0	0	0	0	0	0	0	0	0	0	0	0	0	0
S052N	S052	normal	83	Male	Malay	n/a	n/a	n/a	No	n/a	MAL3	21.3	Normal Weight	Yes	No	n/a	n/a	0	0	0	0	0	0	0	0	0	0	0	0	0	0	0	0	0	0	0	0	0	0	0	0	0	0	0	0	0	0	0	0
S052T	S052	tumor	83	Male	Malay	Stage 2	Sigmoid	Left	No	Adenocarcinoma	MAL2, MAL3	21.3	Normal Weight	Yes	No	Moderately differentiated -Low grade	n/a	0	0	0	0	0	0	0	0	0	0	0	0	0	0	0	0	0	0	0	0	0	0	0	0	0	0	0	0	0	0	0	0
S053N	S053	normal	53	Male	Chinese	n/a	n/a	n/a	No	n/a	MAL2	32.7	Overweight	No	No	n/a	n/a	0	0	0	0	0	0	0	0	0	0	0	0	0	0	0	0	0	0	0.568421	0.0105263	0	0	0	0	0	0	0	0	0	0	0	0
S053T	S053	tumor	53	Male	Chinese	Stage 1	Rectum	Left	No	Adenocarcinoma	MAL2	32.7	Overweight	No	No	Moderately differentiated -Low grade	n/a	0	0	0.0210526	0	0	0.0210526	0	0	0	0.547368	0.189474	0	0	0	0	0.0105263	0	0	0.126316	0	0	0	0	0	0	0	0	0	0	0	0	0
S056N	S056	normal	75	Male	Indian	n/a	n/a	n/a	Yes	n/a	MAL2	27.1	Overweight	Yes	No	n/a	n/a	0	0	0	0	0	0	0	0	0	0	0.178947	0	0	0	0	0	0	0	0	0	0	0	0	0	0	0	0	0	0	0	0	0
S056T	S056	tumor	75	Male	Indian	Stage 4	Ascending	Right	Yes	Adenocarcinoma	MAL2	27.1	Overweight	Yes	No	Moderately differentiated -Low grade	n/a	0	0	0	0	0	0	0	0	0	0	0.147368	0	0	0	0	0	0	0	0	0	0	0	0	0	0	0	0	0	0	0	0	0
S057N	S057	normal	72	Male	Chinese	n/a	n/a	n/a	No	n/a	MAL2	24	Normal Weight	No	No	n/a	n/a	0	0	0	0	0	0	0	0	0	0	0	0	0	0	0	0	0	0	0	0	0	0	0	0	0	0	0	0	0	0	0	0
S057T	S057	tumor	72	Male	Chinese	Stage 3	Descending	Left	No	Adenocarcinoma	MAL2	24	Normal Weight	No	No	Moderately differentiated -Low grade	n/a	0	0	0	0	0	0	0	0	0	0.0315789	0	0	0	0	0	0	0	0	0	0	0	0	0	0	0	0	0	0	0	0	0	0
S058N	S058	normal	67	Female	Chinese	n/a	n/a	n/a	No	n/a	MAL2	19.3	Normal Weight	No	No	n/a	n/a	0	0	0	0	0	0	0	0	0	0	0	0	0	0	0	0	0	0	0	0	0	0	0	0	0	0	0	0	0	0	0	0
S058T	S058	tumor	67	Female	Chinese	Stage 2	Sigmoid	Left	No	Adenocarcinoma	MAL2	19.3	Normal Weight	No	No	Moderately differentiated -Low grade	n/a	0	0	0	0	0	0	0	0	0	0	0	0	0	0	0	0	0	0	0	0	0	0	0	0	0	0	0	0	0	0	0	0
S059N	S059	normal	70	Female	Chinese	n/a	n/a	n/a	No	n/a	MAL3	25.1	Overweight	No	No	n/a	n/a	0	0	0	0	0	0	0	0	0	0.0421053	0	0	0	0	0	0	0	0	0	0	0	0	0	0	0	0	0	0	0	0	0	0
S059T	S059	tumor	70	Female	Chinese	Stage 1	Sigmoid	Left	No	Adenocarcinoma	MAL3	25.1	Overweight	No	No	Moderately differentiated -Low grade	n/a	0	0	0	0	0	0	0	0	0	0	0	0	0	0	0	0	0	0	0	0	0	0	0	0	0	0	0	0	0	0.0210526	0	0
S060N	S060	normal	71	Male	Chinese	n/a	n/a	n/a	Yes	n/a	MAL2	18.2	Underweight	Yes	Yes	n/a	n/a	0	0	0	0	0	0	0	0	0	0	0	0	0	0	0	0	0	0	0.0105263	0	0	0	0	0	0	0	0	0	0	0	0	0
S060T	S060	tumor	71	Male	Chinese	Stage 2	Hepatic Flexure	Right	Yes	Adenocarcinoma	MAL2	18.2	Underweight	Yes	Yes	Moderately differentiated -Low grade	n/a	0	0	0	0	0	0	0	0	0	0.505263	0.168421	0	0	0	0	0	0	0	0	0	0	0	0	0	0	0	0	0.0105263	0	0	0	0
S061N	S061	normal	39	Male	Other	n/a	n/a	n/a	Yes	n/a	MAL3	14.5	Underweight	No	No	n/a	n/a	0	0	0	0	0	0	0	0	0	0.0210526	0	0	0	0	0	0	0	0	0	0	0	0	0	0	0	0	0	0	0	0	0	0
S061T	S061	tumor	39	Male	Other	Stage 3	Cecum	Right	Yes	Adenocarcinoma	MAL3	14.5	Underweight	No	No	Poorly differentiated -High grade	n/a	0	0	0	0	0	0	0	0	0	0.0315789	0	0	0	0	0	0	0	0	0	0	0	0	0	0	0	0	0	0	0	0	0	0
S062N	S062	normal	68	Male	Chinese	n/a	n/a	n/a	No	n/a	MAL3	30	Obese	No	No	n/a	n/a	0	0	0	0	0	0	0	0	0	0	0	0	0	0	0	0	0	0	0	0	0.0105263	0	0	0	0	0	0	0	0	0.0210526	0	0
S062T	S062	tumor	68	Male	Chinese	Stage 1	Sigmoid	Left	No	Adenocarcinoma	MAL3	30	Obese	No	No	Moderately differentiated -Low grade	n/a	0	0	0	0	0	0	0	0	0	0	0.0105263	0	0	0	0	0	0	0	0	0	0	0	0	0	0	0	0	0	0	0	0	0
S063N	S063	normal	70	Male	Malay	n/a	n/a	n/a	No	n/a	MAL3	29.3	Overweight	Yes	No	n/a	n/a	0	0	0	0	0	0	0	0	0	0.0421053	0	0	0	0	0	0	0	0	0	0	0	0	0	0	0	0	0	0	0	0	0	0
S063T	S063	polyp	70	Male	Malay	n/a	Sigmoid	Left	No	Tubulovillus adenoma with moderate dysplasia	MAL3	29.3	Overweight	Yes	No	n/a	n/a	0	0	0	0	0	0	0.0105263	0	0	0	0.147368	0	0	0	0	0	0.0105263	0	0	0	0	0	0	0	0	0	0	0	0	0	0	0
S064N	S064	normal	56	Female	Malay	n/a	n/a	n/a	No	n/a	MAL3	21.5	Normal Weight	No	No	n/a	n/a	0	0	0	0	0	0	0.0315789	0	0	0	0.0210526	0	0	0	0	0	0	0	0	0	0	0	0	0	0	0	0	0	0	0.0210526	0	0
S064T	S064	tumor	56	Female	Malay	Stage 4	Rectum	Left	No	Adenocarcinoma	MAL3	21.5	Normal Weight	No	No	Moderately differentiated -Low grade	n/a	0	0	0	0	0	0	0	0	0	0	0	0	0	0	0	0	0	0	0	0	0	0	0	0	0	0	0	0	0	0	0	0
S065N	S065	normal	59	Male	Malay	n/a	n/a	n/a	Yes	n/a	MAL3	20.3	Normal Weight	No	No	n/a	n/a	0	0	0	0	0	0	0	0	0	0.0105263	0	0	0	0	0	0	0	0	0	0	0	0	0	0	0	0	0	0	0	0	0	0
S065T	S065	tumor	59	Male	Malay	Stage 3	Cecum	Right	Yes	Adenocarcinoma	MAL3	20.3	Normal Weight	No	No	Moderately differentiated -Low grade	n/a	0	0	0	0	0	0	0	0	0	0	0	0	0	0	0	0	0	0	0	0	0	0	0	0	0	0	0	0	0	0.0105263	0	0
S068N	S068	normal	34	Male	Malay	n/a	n/a	n/a	Yes	n/a	MAL3	22.1	Normal Weight	Yes	No	n/a	n/a	0	0	0	0	0	0	0	0	0	0	0.0105263	0	0	0	0	0	0	0	0	0	0	0	0	0	0	0	0	0	0	0	0	0
S068T	S068	tumor	34	Male	Malay	Stage 4	Hepatic Flexure	Right	Yes	Adenocarcinoma	MAL3	22.1	Normal Weight	Yes	No	Moderately differentiated -Low grade	Mucinous adenocarcinoma	0	0	0	0	0	0	0.0105263	0	0	0	0	0	0	0	0	0	0	0	0	0	0	0	0	0	0	0	0	0	0	0	0	0
S069N	S069	normal	77	Female	Indian	n/a	n/a	n/a	No	n/a	MAL3	31.2	Obese	No	No	n/a	n/a	0	0	0	0	0	0	0	0	0	0.0105263	0.147368	0	0	0	0	0	0	0	0	0	0	0	0	0	0	0	0	0	0	0	0	0
S069T	S069	tumor	77	Female	Indian	Stage 1	Rectum	Left	Yes	Adenocarcinoma	MAL3	31.2	Obese	No	No	Moderately differentiated -Low grade	n/a	0	0	0	0	0	0	0	0	0	0	0.273684	0	0	0	0	0	0	0	0	0	0	0	0	0	0	0	0	0	0	0	0	0
S070N	S070	normal	62	Male	Chinese	n/a	n/a	n/a	Yes	n/a	MAL3	24.7	Normal Weight	Yes	No	n/a	n/a	0	0	0	0	0	0	0	0	0	0.0105263	0	0	0	0	0	0	0	0	0	0	0	0	0	0	0	0	0	0	0	0	0	0
S070T	S070	tumor	62	Male	Chinese	Stage 3	Transverse	Left	Yes	Adenocarcinoma	MAL3	24.7	Normal Weight	Yes	No	Moderately differentiated -Low grade	Mucinous adenocarcinoma	0	0	0	0.0105263	0	0.0105263	0	0	0	0	0	0	0	0	0	0.0105263	0.0421053	0.0105263	0	0	0	0	0	0	0	0	0	0	0	0.0105263	0	0.0210526
S071N	S071	normal	73	Male	Chinese	n/a	n/a	n/a	Yes	n/a	MAL3	22.9	Normal Weight	Yes	Yes	n/a	n/a	0	0	0	0	0	0	0	0	0	0	0	0	0	0	0	0	0	0	0	0	0	0	0	0	0	0	0	0	0	0	0	0
S071T	S071	tumor	73	Male	Chinese	Stage 4	Cecum	Right	Yes	Adenocarcinoma	MAL3	22.9	Normal Weight	Yes	Yes	Moderately differentiated -Low grade	Mucinous adenocarcinoma	0	0	0	0	0	0	0	0	0	0	0	0	0	0	0	0	0	0	0	0	0	0	0	0	0	0	0	0	0	0	0	0
S072N	S072	normal	70	Male	Chinese	n/a	n/a	n/a	Yes	n/a	MAL3	20.7	Normal Weight	Yes	No	n/a	n/a	0	0	0	0	0	0	0	0	0	0	0	0	0	0	0	0	0	0	0	0	0	0	0	0	0	0	0	0	0	0	0	0
S072T	S072	tumor	70	Male	Chinese	Stage 4	Ascending	Right	Yes	Adenocarcinoma	MAL3	20.7	Normal Weight	Yes	No	Poorly differentiated -High grade	n/a	0	0	0	0	0	0	0	0	0	0	0	0	0	0	0	0	0	0	0	0	0	0	0	0	0	0	0	0	0	0	0	0
S073N	S073	normal	64	Female	Malay	n/a	n/a	n/a	Yes	n/a	MAL3	24.9	Normal Weight	No	No	n/a	n/a	0	0	0	0	0	0	0	0	0	0	0	0	0	0	0	0	0	0	0	0	0	0	0	0	0	0	0	0	0	0	0	0
S073T	S073	tumor	64	Female	Malay	Stage 3	Transverse	Left	Yes	Adenocarcinoma	MAL3	24.9	Normal Weight	No	No	Moderately differentiated -Low grade	n/a	0	0	0	0	0	0	0	0	0	0.0105263	0	0	0	0	0	0	0	0	0	0	0	0	0	0	0	0	0	0	0	0	0	0
S074N	S074	normal	58	Female	Chinese	n/a	n/a	n/a	Yes	n/a	MAL3	28.5	Overweight	No	No	n/a	n/a	0	0	0	0	0	0	0	0	0	0	0.0105263	0	0	0	0	0	0	0	0	0	0	0	0	0	0	0	0	0	0	0	0	0
S074T	S074	tumor	58	Female	Chinese	Stage 1	Rectum	Left	Yes	Adenocarcinoma	MAL3	28.5	Overweight	No	No	Moderately differentiated -Low grade	n/a	0	0	0	0	0	0	0	0	0	0	0	0	0	0	0	0	0	0	0	0	0	0	0	0	0.0105263	0	0	0	0	0	0	0
S075N	S075	normal	58	Male	Chinese	n/a	n/a	n/a	Yes	n/a	MAL3	20.4	Normal Weight	No	No	n/a	n/a	0	0	0	0	0	0	0	0	0	0	0.0210526	0	0	0	0	0	0	0	0	0	0	0	0	0	0	0	0	0	0	0	0	0
S075T	S075	polyp	58	Male	Chinese	n/a	Ascending	Right	No	polyp	MAL3	20.4	Normal Weight	No	No	n/a	n/a	0	0	0	0	0	0	0	0	0	0.0421053	0	0	0	0	0	0	0	0	0	0	0	0	0	0	0	0	0	0	0	0	0	0
S076N	S076	normal	69	Female	Chinese	n/a	n/a	n/a	No	n/a	MAL3	15.4	Underweight	No	No	n/a	n/a	0	0	0	0	0	0	0	0	0	0	0.0210526	0	0	0	0	0	0	0	0	0	0	0	0	0	0	0	0	0	0	0	0	0
S076T	S076	tumor	69	Female	Chinese	Stage 2	Cecum,Ascending	Right	No	Adenocarcinoma	MAL3	15.4	Underweight	No	No	Well differentiated -Low grade	n/a	0	0	0	0	0	0	0	0	0	0	0	0	0	0	0	0	0	0	0	0	0	0	0	0	0	0	0	0	0	0	0	0
S077N	S077	normal	84	Female	Chinese	n/a	n/a	n/a	Yes	n/a	MAL3	19.1	Normal Weight	No	No	n/a	n/a	0	0	0	0	0	0	0	0	0	0	0	0	0	0	0	0	0	0	0	0	0	0	0	0	0	0	0	0	0	0	0	0
S077T	S077	tumor	84	Female	Chinese	Stage 4	Transverse	Left	Yes	Adenocarcinoma	MAL3	19.1	Normal Weight	No	No	Moderately differentiated -Low grade	n/a	0	0	0	0	0	0	0	0	0	0	0	0	0	0	0	0	0	0	0	0	0	0	0	0	0	0	0	0	0	0	0	0
S078N	S078	normal	74	Male	Chinese	n/a	n/a	n/a	Yes	n/a	MAL3	20.7	Normal Weight	No	No	n/a	n/a	0	0	0	0	0	0	0	0	0	0	0	0	0	0	0	0	0	0	0	0	0	0	0	0	0	0	0	0	0	0.0105263	0	0
S078T	S078	tumor	74	Male	Chinese	Stage 2	Splenic Flexure	Left	Yes	Adenocarcinoma	MAL3	20.7	Normal Weight	No	No	Moderately differentiated -Low grade	n/a	0	0	0	0	0	0	0	0	0	0.0105263	0	0	0	0	0	0	0	0	0	0	0	0	0	0	0	0	0	0	0	0	0	0
S080N	S080	normal	73	Male	Chinese	n/a	n/a	n/a	Yes	n/a	MAL3	21.8	Normal Weight	No	No	n/a	n/a	0	0	0	0	0	0	0	0	0	0	0.0315789	0	0	0	0	0	0	0	0	0	0	0	0	0	0	0	0	0	0	0.0105263	0	0
S080T	S080	tumor	73	Male	Chinese	Stage 4	Sigmoid	Left	Yes	Adenocarcinoma	MAL3	21.8	Normal Weight	No	No	Moderately differentiated -Low grade	n/a	0	0	0	0	0	0	0	0	0	0	0	0	0	0	0	0	0	0	0	0	0	0	0	0	0	0	0	0	0	0	0	0
S082N	S082	normal	52	Male	Chinese	n/a	n/a	n/a	No	n/a	MAL3	26.9	Overweight	No	No	n/a	n/a	0	0	0	0	0	0	0	0	0	0	0.126316	0	0	0	0	0	0	0	0	0	0	0	0	0	0	0	0	0	0	0.0105263	0	0
S082T	S082	tumor	52	Male	Chinese	Stage 2	Hepatic Flexure	Right	Yes	Adenocarcinoma	MAL3	26.9	Overweight	No	No	Moderately differentiated -Low grade	n/a	0	0	0	0	0	0	0	0	0	0	0.0315789	0	0	0	0	0	0	0	0	0	0	0	0	0	0	0	0	0	0	0	0	0
S083N	S083	normal	58	Female	Chinese	n/a	n/a	n/a	Yes	n/a	MAL3	19.5	Normal Weight	No	No	n/a	n/a	0	0	0	0	0	0	0	0	0	0.0105263	1.47368	0	0	0	0	0	0	0	0	0	0	0	0	0	0	0	0	0	0	0	0	0
S083T	S083	tumor	58	Female	Chinese	Stage 1	Transverse	Left	Yes	Adenocarcinoma	MAL3	19.5	Normal Weight	No	No	Poorly differentiated -High grade	n/a	0	0	0	0	0	0	0	0	0	0.0210526	0	0	0	0	0	0	0	0	0	0	0	0	0	0	0	0	0	0	0	0	0	0
S084N	S084	normal	60	Female	Chinese	n/a	n/a	n/a	No	n/a	MAL3	27.5	Overweight	Yes	Yes	n/a	n/a	0	0	0	0	0	0	0	0	0	0.105263	0.115789	0	0	0	0	0	0	0	0	0	0	0	0	0	0	0	0	0	0	0	0	0
S084T	S084	tumor	60	Female	Chinese	Stage 4	Sigmoid	Left	Yes	Adenocarcinoma	MAL3	27.5	Overweight	Yes	Yes	Well differentiated -Low grade	n/a	0	0	0	0	0	0	0	0	0	0.0210526	0	0	0	0	0	0	0	0	0	0	0	0	0	0	0	0	0	0	0	0	0	0
S085N	S085	normal	66	Female	Chinese	n/a	n/a	n/a	No	n/a	MAL3	24.9	Normal Weight	No	No	n/a	n/a	0	0	0	0	0	0	0	0	0	0	0.0421053	0	0	0	0	0	0	0	0	0	0	0	0	0	0	0	0	0	0	0.0315789	0	0
S085T	S085	tumor	66	Female	Chinese	Stage 1	Sigmoid	Left	No	Adenocarcinoma	MAL3	24.9	Normal Weight	No	No	n/a	Mucinous adenocarcinoma	0	0	0	0	0	0	0	0	0	0	0	0	0.0105263	0	0	0	0	0	0	0	0	0	0	0	0	0	0	0	0	0	0	0
S086T	S086	tumor	60	Female	Chinese	Stage 1	Cecum	Right	Yes	Adenocarcinoma	MAL3	18.8	Normal Weight	No	No	Moderately differentiated -Low grade	n/a	0	0	0	0	0	0	0	0	0	0	0	0.0105263	0	0	0	0	0	0	0	0	0	0	0	0	0	0	0	0	0	0.0105263	0	0
S088N	S088	normal	76	Female	Chinese	n/a	n/a	n/a	No	n/a	MAL3	22.6	Normal Weight	No	No	n/a	n/a	0	0	0	0	0	0	0.0315789	0	0	0.0105263	0	0	0	0	0	0	0.0105263	0	0	0	0	0	0	0	0	0	0	0	0	0.0842105	0	0
S088T	S088	tumor	76	Female	Chinese	Stage 2	Rectosigmoid	Left	Yes	Adenocarcinoma	MAL3	22.6	Normal Weight	No	No	Moderately differentiated -Low grade	n/a	0	0	0	0	0.0105263	0	0	0	0	0.0105263	0.0105263	0	0	0	0	0	0	0	0	0	0	0	0	0	0	0	0	0	0	0	0	0
S089N	S089	normal	33	Female	Other	n/a	n/a	n/a	No	n/a	MAL3	17	Underweight	No	No	n/a	n/a	0	0	0	0	0	0	0	0	0	0	0.0315789	0	0	0	0	0	0	0	0.0105263	0	0	0	0	0	0	0	0	0	0	0	0	0
S089T	S089	tumor	33	Female	Other	unknown	Cecum	Right	No	unknown	MAL3	17	Underweight	No	No	unknown	unknown	0	0	0	0	0	0	0	0	0	0	0	0	0	0	0	0	0.0105263	0	0	0	0	0	0	0	0	0	0	0	0	0	0	0
S090N	S090	normal	75	Male	Chinese	n/a	n/a	n/a	No	n/a	MAL3	23.1	Normal Weight	No	Yes	n/a	n/a	0	0	0	0	0	0	0	0	0	0	0.0210526	0	0	0	0	0	0	0	0	0	0	0	0	0	0	0	0	0	0	0.0105263	0	0
S090T	S090	tumor	75	Male	Chinese	Stage 2	Rectum	Left	Yes	Adenocarcinoma	MAL3	23.1	Normal Weight	No	Yes	Moderately differentiated -Low grade	n/a	0	0	0	0	0	0	0	0	0	0	0.0105263	0	0	0	0	0	0	0	0	0	0	0	0	0	0	0	0	0	0	0	0	0
S091N	S091	normal	70	Male	Malay	n/a	n/a	n/a	Yes	n/a	MAL3	24.9	Normal Weight	Yes	No	n/a	n/a	0	0	0	0	0	0	0.0105263	0	0	0	0	0	0	0	0	0	0	0	0	0	0	0	0	0	0	0	0	0	0	0	0.0105263	0
S091T	S091	tumor	70	Male	Malay	Stage 1	Cecum	Right	Yes	Adenocarcinoma	MAL3	24.9	Normal Weight	Yes	No	Well differentiated -Low grade	n/a	0	0	0	0	0	0	0	0	0	0	0	0	0	0	0	0	0	0	0	0	0	0	0	0	0	0	0	0	0	0	0	0
S093N	S093	normal	65	Female	Indian	n/a	n/a	n/a	No	n/a	MAL3	26.8	Overweight	No	No	n/a	n/a	0	0	0	0	0	0	0	0	0	0.0210526	0.0105263	0	0	0	0	0	0	0	0	0	0	0	0	0	0	0	0	0	0	0	0	0
S093T	S093	tumor	65	Female	Indian	Stage 2	Cecum	Right	Yes	Adenocarcinoma	MAL3	26.8	Overweight	No	No	Moderately differentiated -Low grade	n/a	0	0	0	0	0	0	0	0	0	0	0	0	0	0	0	0	0	0	0	0	0	0	0	0	0	0	0	0	0	0.0526316	0	0
S094N	S094	normal	55	Female	Indian	n/a	n/a	n/a	Yes	n/a	MAL3	36.5	Obese	No	No	n/a	n/a	0	0	0	0	0	0	0.557895	0	0	0	0	0	0	0	0	0	0.0736842	0	0	0	0	0	0	0	0	0	0	0	0	0	0	0
S094T	S094	tumor	55	Female	Indian	Stage 2	Ascending	Right	Yes	Adenocarcinoma	MAL3	36.5	Obese	No	No	Moderately differentiated -Low grade	n/a	0	0	0	0	0	0	0	0	0	0	0.0210526	0	0	0	0	0	0	0	0	0	0	0	0	0	0	0	0	0	0	0.0105263	0	0
S095N	S095	normal	66	Female	Malay	n/a	n/a	n/a	No	n/a	MAL3	27.3	Overweight	No	No	n/a	n/a	0	0	0	0	0	0	0	0	0	0	0.178947	0	0	0	0	0	0	0	0	0	0	0	0	0	0	0	0	0	0	0.0105263	0	0
S095T	S095	tumor	66	Female	Malay	Stage 1	Rectum	Left	Yes	Adenocarcinoma	MAL3	27.3	Overweight	No	No	Moderately differentiated -Low grade	n/a	0	0	0	0	0	0	0	0	0	0	0.0421053	0	0	0	0	0	0	0	0	0	0	0	0	0	0	0	0	0	0	0	0	0
S096N	S096	normal	65	Male	Chinese	n/a	n/a	n/a	No	n/a	MAL3	27.3	Overweight	Yes	Yes	n/a	n/a	0	0	0	0	0	0	0	0	0	0.0105263	0.0210526	0	0	0	0	0	0	0	0	0	0	0	0	0	0	0	0	0	0	0	0	0
S096T	S096	tumor	65	Male	Chinese	Stage 1	Rectum	Left	Yes	Adenocarcinoma	MAL3	27.3	Overweight	Yes	Yes	Moderately differentiated -Low grade	n/a	0	0	0	0	0	0	0	0	0	0.0105263	0.0210526	0	0	0	0	0	0	0	0	0	0	0	0	0	0	0	0	0	0	0	0	0
S097N	S097	normal	60	Female	Malay	n/a	n/a	n/a	Yes	n/a	MAL3	29.3	Overweight	No	No	n/a	n/a	0	0	0	0	0	0	0	0	0	0.315789	0.0421053	0	0	0	0	0	0	0	0	0	0	0	0	0	0	0	0	0	0	0	0	0
S097T	S097	tumor	60	Female	Malay	Stage 3	Sigmoid	Left	Yes	Adenocarcinoma	MAL3	29.3	Overweight	No	No	Moderately differentiated -Low grade	n/a	0	0	0	0	0	0	0	0	0	0.168421	0	0	0	0	0	0	0	0	0	0	0	0	0	0	0	0	0	0	0	0	0	0
S098N	S098	normal	52	Female	Chinese	n/a	n/a	n/a	No	n/a	MAL3	37.7	Obese	No	No	n/a	n/a	0	0	0	0	0	0	0.0526316	0	0	0.0105263	0	0	0	0	0	0	0	0	0	0	0	0	0	0	0	0	0	0	0	0	0	0
S098T	S098	polyp	52	Female	Chinese	n/a	Transverse	Left	Yes	Tubulovillus adenoma	MAL3	37.7	Obese	No	No	n/a	n/a	0	0	0	0	0	0	0	0	0	0	0	0	0	0	0	0	0	0	0	0	0	0	0	0	0	0	0	0	0	0	0	0
S099N	S099	normal	63	Female	Malay	n/a	n/a	n/a	Yes	n/a	MAL3	30.4	Obese	No	No	n/a	n/a	0	0	0	0	0	0	0	0	0	0	0	0	0	0	0	0	0	0	0	0	0	0	0	0	0	0	0	0	0	0	0	0
S099T	S099	tumor	63	Female	Malay	Stage 1	Cecum	Right	Yes	Adenocarcinoma	MAL3	30.4	Obese	No	No	Moderately differentiated -Low grade	n/a	0	0	0	0	0	0	0	0.0105263	0	0	0.0105263	0	0	0	0	0	0	0	0	0	0	0	0	0	0	0	0	0	0	0	0	0
S100N	S100	normal	68	Female	Chinese	n/a	n/a	n/a	Yes	n/a	MAL3	20.7	Normal Weight	No	Yes	n/a	n/a	0	0	0	0	0	0	0	0	0	0.0210526	0.0210526	0	0	0	0.0210526	0	0	0	0.0105263	0	0.0210526	0	0	0	0	0	0	0	0.0105263	0	0	0
S100T	S100	tumor	68	Female	Chinese	Stage 2	Transverse	Left	Yes	Adenocarcinoma	MAL3	20.7	Normal Weight	No	Yes	Moderately differentiated -Low grade	n/a	0	0	0	0	0	0	0	0	0	0.0315789	0	0	0	0	0	0	0	0	0	0	0	0	0	0	0	0	0	0	0	0	0	0
S101N	S101	normal	56	Male	Chinese	n/a	n/a	n/a	Yes	n/a	MAL3	20.3	Normal Weight	No	No	n/a	n/a	0	0	0	0	0	0	0	0	0	0.0105263	0	0	0	0	0	0	0	0	0	0	0	0	0	0	0	0	0	0	0	0	0	0
S101T	S101	tumor	56	Male	Chinese	Stage 3	Cecum	Right	Yes	Adenocarcinoma	MAL3	20.3	Normal Weight	No	No	Moderately differentiated -Low grade	n/a	0	0	0	0	0	0	0	0	0	0	0	0	0	0	0	0	0	0	0	0	0	0	0	0	0	0	0	0	0	0	0	0
S102N	S102	normal	62	Female	Indian	n/a	n/a	n/a	Yes	n/a	MAL3	25.7	Overweight	No	No	n/a	n/a	0.0105263	0	0	0	0	0	0	0	0	0	0.0421053	0	0	0	0	0	0	0	0	0	0	0	0	0	0	0	0	0	0	0	0	0
S102T	S102	tumor	62	Female	Indian	Stage 3	Sigmoid	Left	Yes	Adenocarcinoma	MAL3	25.7	Overweight	No	No	Moderately differentiated -Low grade	n/a	0	0	0	0	0	0	0	0	0	0	0.0315789	0	0	0	0	0	0	0	0	0	0	0	0	0	0	0	0	0	0	0	0	0
S105N	S105	normal	49	Male	Malay	n/a	n/a	n/a	Yes	n/a	MAL3	27.5	Overweight	No	No	n/a	n/a	0	0	0	0	0	0	0	0	0	0	0.0210526	0	0	0	0	0	0	0	0	0	0	0	0	0	0	0	0	0	0	0	0	0
S105T	S105	tumor	49	Male	Malay	Stage 2	Sigmoid	Left	Yes	Adenocarcinoma	MAL3	27.5	Overweight	No	No	Moderately differentiated -Low grade	n/a	0	0	0	0	0	0	0	0	0	0	0.0105263	0	0	0	0	0	0	0	0	0	0	0	0	0	0	0	0	0	0	0	0	0
S106N	S106	normal	63	Male	Chinese	n/a	n/a	n/a	Yes	n/a	MAL3	16.2	Underweight	No	No	n/a	n/a	0	0	0	0	0	0	0	0	0	0	0	0	0	0	0	0	0	0	0	0	0	0	0	0	0	0	0	0	0	0.0210526	0	0
S106T	S106	tumor	63	Male	Chinese	Stage 2	Sigmoid	Left	Yes	Adenocarcinoma	MAL3	16.2	Underweight	No	No	Moderately differentiated -Low grade	n/a	0	0	0	0	0	0	0	0	0	0.0105263	0	0	0	0	0	0	0	0	0	0	0	0	0	0	0	0	0	0	0	0	0	0
S107N	S107	normal	88	Female	Chinese	n/a	n/a	n/a	Yes	n/a	MAL3	15.6	Underweight	No	No	n/a	n/a	0	0	0	0	0	0	0	0	0	0.0210526	0	0	0	0	0	0	0	0	0	0	0	0	0	0	0	0	0	0	0	0	0	0
S107T	S107	tumor	88	Female	Chinese	Stage 3	Cecum	Right	Yes	Adenocarcinoma	MAL3	15.6	Underweight	No	No	Moderately differentiated -Low grade	n/a	0	0.0105263	0	0	0	0	0	0	0	0	0	0	0	0	0	0	0	0	0	0	0	0	0	0	0	0	0	0	0	0	0	0
S109N	S109	normal	66	Female	Indian	n/a	n/a	n/a	Yes	n/a	MAL3	40.9	Obese	No	No	n/a	n/a	0	0	0	0	0	0	0	0	0	0	0	0	0	0.0105263	0	0	0	0	0	0	0	0	0	0	0	0	0	0	0	0.0631579	0	0
S109T	S109	tumor	66	Female	Indian	Stage 2	Splenic Flexure	Left	Yes	Adenocarcinoma	MAL3	40.9	Obese	No	No	Well differentiated -Low grade	n/a	0	0	0	0	0	0	0	0	0	0.0105263	0	0	0	0	0	0	0	0	0	0	0	0	0	0	0	0	0	0	0	0	0	0
S110N	S110	normal	76	Male	Chinese	n/a	n/a	n/a	Yes	n/a	MAL3	20.1	Normal Weight	No	No	n/a	n/a	0	0	0	0	0	0	0	0	0	0.0105263	0	0	0	0	0	0	0	0	0	0	0	0	0	0	0	0	0	0	0	0	0	0
S110T	S110	tumor	76	Male	Chinese	Stage 1	Descending	Left	Yes	Adenocarcinoma	MAL3	20.1	Normal Weight	No	No	Moderately differentiated -Low grade	n/a	0	0	0	0	0	0	0	0	0	0.0105263	0	0	0	0	0	0	0	0	0	0	0	0	0	0	0	0	0	0	0	0	0	0
S111N	S111	normal	67	Female	Chinese	n/a	n/a	n/a	Yes	n/a	MAL3	33.7	Obese	No	No	n/a	n/a	0	0	0	0	0	0	0	0	0	0	0.0736842	0	0	0	0	0	0	0	0	0	0	0	0	0	0	0	0	0	0	0	0	0
S111T	S111	tumor	67	Female	Chinese	Stage 2	Transverse	Left	Yes	Adenocarcinoma	MAL3	33.7	Obese	No	No	Moderately differentiated -Low grade	n/a	0	0	0	0	0	0	0	0	0	0	0.157895	0	0	0	0	0	0	0	0	0	0	0	0	0	0	0	0	0	0	0	0	0
S112N	S112	normal	60	Male	Indian	n/a	n/a	n/a	No	n/a	MAL3	24.6	Normal Weight	No	No	n/a	n/a	0	0	0	0	0	0	0	0	0	0	0.136842	0	0	0	0	0	0	0	0	0	0	0	0	0	0	0	0	0	0	0	0	0
S112T	S112	tumor	60	Male	Indian	Stage 3	Rectosigmoid	Left	No	Adenocarcinoma	MAL3	24.6	Normal Weight	No	No	Moderately differentiated -Low grade	n/a	0	0	0	0	0	0	0	0	0	0	0.242105	0	0	0	0	0	0	0	0	0	0	0	0	0	0	0	0	0	0	0	0	0
S114N	S114	normal	70	Male	Other	n/a	n/a	n/a	No	n/a	MAL3	19.2	Normal Weight	No	No	n/a	n/a	0	0	0	0	0	0	0	0	0	0.0210526	0	0	0	0	0	0	0	0	0	0	0	0	0	0	0	0	0	0	0	0	0	0
S114T	S114	tumor	70	Male	Other	n/a	Sigmoid	Left	No	Adenocarcinoma	MAL3	19.2	Normal Weight	No	No	Poorly differentiated -High grade	n/a	0	0	0	0	0	0	0	0	0	0	0	0	0	0	0	0	0	0	0	0	0	0	0	0	0	0	0	0	0	0	0	0
S115N	S115	normal	74	Female	Chinese	n/a	n/a	n/a	No	n/a	MAL3	20.5	Normal Weight	No	No	n/a	n/a	0	0	0	0	0	0	0	0	0	0	0	0	0	0	0	0	0	0	0	0	0	0	0	0	0	0	0	0	0	0	0	0
S115T	S115	tumor	74	Female	Chinese	unknown	Sigmoid	Left	Yes	Adenocarcinoma	MAL3	20.5	Normal Weight	No	No	Moderately differentiated -Low grade	n/a	0	0	0	0	0	0	0	0	0	0	0	0	0	0	0	0	0	0	0	0	0	0	0	0	0	0	0	0	0	0	0	0
S116N	S116	normal	48	Male	Chinese	n/a	n/a	n/a	Yes	n/a	MAL3	18.7	Normal Weight	Yes	No	n/a	n/a	0.0210526	0	0	0	0	0	0	0	0	0	0	0	0	0	0	0	0	0	0	0	0	0	0	0	0	0	0	0	0	0	0	0
S116T	S116	tumor	48	Male	Chinese	Stage 3	Rectum	Left	Yes	Adenocarcinoma	MAL3	18.7	Normal Weight	Yes	No	Moderately differentiated -Low grade	n/a	0	0	0	0	0	0	0	0	0	0	0	0	0	0	0	0	0	0	0	0	0	0	0	0	0	0	0	0	0	0	0	0
S117N	S117	normal	78	Male	Chinese	n/a	n/a	n/a	Yes	n/a	MAL3	17	Underweight	No	Yes	n/a	n/a	0	0	0	0	0	0	0	0	0	0.0210526	0	0	0	0	0	0	0	0	0	0	0	0	0	0	0	0	0	0	0	0	0	0
S117T	S117	tumor	78	Male	Chinese	Stage 4	Cecum	Right	Yes	Adenocarcinoma	MAL3	17	Underweight	No	Yes	Moderately differentiated -Low grade	n/a	0	0	0	0	0	0	0	0	0	0	0.0105263	0	0	0	0	0	0	0	0	0	0	0	0	0	0	0	0	0	0	0	0	0
S118N	S118	normal	67	Male	Chinese	n/a	n/a	n/a	Yes	n/a	MAL3	23.6	Normal Weight	No	Yes	n/a	n/a	0	0	0	0	0	0	0	0	0	0.210526	0	0	0	0	0	0	0	0	0	0	0	0	0	0	0	0	0	0	0	0	0	0
S118T	S118	tumor	67	Male	Chinese	Stage 1	Hepatic Flexure	Right	Yes	Adenocarcinoma	MAL3	23.6	Normal Weight	No	Yes	Moderately differentiated -Low grade	n/a	0	0	0	0	0	0	0	0	0	0.0526316	0.0210526	0	0	0	0	0	0	0	0	0	0	0	0	0	0	0	0	0	0	0	0	0
S119N	S119	normal	79	Male	Chinese	n/a	n/a	n/a	Yes	n/a	MAL3	25.7	Overweight	Yes	No	n/a	n/a	0	0	0	0	0	0	0	0	0	0	0.0631579	0	0	0	0	0	0	0	0	0	0	0	0	0	0	0	0	0	0	0	0	0
S119T	S119	tumor	79	Male	Chinese	Stage 4	Transverse	Left	Yes	Adenocarcinoma	MAL3	25.7	Overweight	Yes	No	Poorly differentiated -High grade	n/a	0	0	0	0	0	0	0	0	0	0	0.0842105	0	0	0	0	0	0	0	0	0	0	0	0	0	0	0	0	0	0	0	0	0
S120N	S120	normal	62	Female	Indian	n/a	n/a	n/a	Yes	n/a	MAL3	24.3	Normal Weight	No	No	n/a	n/a	0	0	0	0	0	0	0	0	0	0	0	0	0	0	0	0	0	0	0	0	0	0	0	0	0	0	0	0	0	0	0	0
S120T	S120	tumor	62	Female	Indian	Stage 3	Ascending	Right	Yes	Adenocarcinoma	MAL3	24.3	Normal Weight	No	No	Poorly differentiated -High grade	n/a	0	0	0	0	0	0	0	0	0	0	0.0105263	0	0	0	0	0	0	0	0	0	0	0	0	0	0	0	0	0	0	0	0	0
S122N	S122	normal	90	Female	Chinese	n/a	n/a	n/a	Yes	n/a	MAL3	19.1	Normal Weight	No	No	n/a	n/a	0	0	0	0	0	0	0	0	0	0	0	0	0	0	0	0	0	0	0	0	0	0	0	0	0	0	0	0	0	0	0	0
S122T	S122	tumor	90	Female	Chinese	Stage 4	Hepatic Flexure	Right	Yes	Adenocarcinoma	MAL3	19.1	Normal Weight	No	No	n/a	Mucinous adenocarcinoma	0	0	0	0	0	0	0	0	0	0	0	0	0	0	0	0	0.0105263	0	0	0	0	0	0	0	0	0	0	0	0	0	0	0
S123N	S123	normal	74	Male	Chinese	n/a	n/a	n/a	Yes	n/a	MAL3	26.4	Overweight	Yes	No	n/a	n/a	0	0	0	0	0	0	0	0	0	0	0	0	0	0	0	0	0	0	0	0	0	0	0	0	0	0	0	0	0	0	0	0
S123T	S123	tumor	74	Male	Chinese	Stage 1	Ascending	Right	Yes	Adenocarcinoma	MAL3	26.4	Overweight	Yes	No	Moderately differentiated -Low grade	n/a	0	0	0	0	0	0	0	0	0	0	0	0	0	0	0	0	0	0	0	0	0	0	0	0	0	0	0	0	0	0	0	0
S124T	S124	tumor	43	Female	Chinese	Stage 2	Rectum	Left	Yes	Adenocarcinoma	MAL3	20.6	Normal Weight	No	No	Moderately differentiated -Low grade	n/a	0	0	0	0	0	0	0	0	0	0	0	0	0	0	0	0	0	0	0	0	0	0	0	0	0	0	0	0	0	0	0	0
S125N	S125	normal	78	Female	Chinese	n/a	n/a	n/a	Yes	n/a	MAL3	17.1	Underweight	No	No	n/a	n/a	0	0	0	0	0	0	0	0	0	0	0.0210526	0	0	0	0	0	0	0	0.0105263	0	0	0	0.0105263	0	0	0	0	0	0	0	0	0
S125T	S125	tumor	78	Female	Chinese	Stage 2	Cecum	Right	Yes	Adenocarcinoma	MAL3	17.1	Underweight	No	No	n/a	Mucinous adenocarcinoma	0	0	0	0	0	0	0	0	0	0	0	0	0	0	0	0	0.0105263	0	0	0	0	0	0	0	0	0	0	0	0	0	0	0
S126N	S126	normal	73	Male	Chinese	n/a	n/a	n/a	No	n/a	MAL3	23.9	Normal Weight	No	No	n/a	n/a	0	0	0	0	0	0	0	0	0	0	0	0	0	0	0	0	0	0	0	0	0	0	0	0	0	0	0	0	0	0	0	0
S126T	S126	tumor	73	Male	Chinese	Stage 3	Sigmoid	Left	No	Adenocarcinoma	MAL3	23.9	Normal Weight	No	No	Moderately differentiated -Low grade	unknown	0	0	0	0	0	0	0.0210526	0	0	0	0	0	0	0	0	0	0	0	0	0	0	0	0	0	0	0	0	0	0	0	0	0
S127N	S127	normal	31	Male	Malay	n/a	n/a	n/a	Yes	n/a	MAL3	19	Normal Weight	Yes	No	n/a	n/a	0	0	0	0	0	0	0	0	0	0	0	0	0	0	0	0	0	0	0	0	0	0	0	0	0	0	0	0	0	0	0	0
S127T	S127	tumor	31	Male	Malay	Stage 4	Sigmoid	Left	Yes	Adenocarcinoma	MAL3	19	Normal Weight	Yes	No	Poorly differentiated -High grade	n/a	0	0	0	0	0	0	0	0	0	0.0105263	0	0	0	0	0	0	0	0	0	0	0	0	0	0	0	0	0	0	0	0	0	0
S128N	S128	normal	76	Male	Chinese	n/a	n/a	n/a	No	n/a	MAL3	21.5	Normal Weight	No	No	n/a	n/a	0	0	0	0	0	0	0	0	0	0	0.0315789	0	0	0	0	0	0	0	0	0	0	0	0	0	0	0	0	0	0	0	0	0
S128T	S128	tumor	76	Male	Chinese	Stage 4	Sigmoid	Left	No	Adenocarcinoma	MAL3	21.5	Normal Weight	No	No	Moderately differentiated -Low grade	n/a	0	0	0	0	0	0	0	0	0	0	0	0	0	0	0	0	0	0	0	0	0	0	0	0	0	0	0	0	0	0	0	0
S129N	S129	normal	47	Male	Malay	n/a	n/a	n/a	Yes	n/a	MAL3	20.7	Normal Weight	No	No	n/a	n/a	0	0	0	0	0	0	0	0	0	0	0.0631579	0	0	0	0	0	0	0	0	0	0	0	0.0105263	0	0	0	0	0	0	0	0	0
S129T	S129	tumor	47	Male	Malay	Stage 2	Descending	Left	Yes	Adenocarcinoma	MAL3	20.7	Normal Weight	No	No	Moderately differentiated -Low grade	n/a	0	0	0	0	0	0	0	0	0	0	0	0	0	0	0	0	0	0	0	0	0	0	0	0	0	0	0	0	0	0	0	0
S130N	S130	normal	48	Female	Malay	n/a	n/a	n/a	Yes	n/a	MAL3	29.3	Overweight	No	No	n/a	n/a	0	0	0	0	0	0	0	0	0	0	0.0210526	0	0	0	0	0	0	0	0	0	0	0	0	0	0	0	0	0	0	0	0	0
S130T	S130	tumor	48	Female	Malay	Stage 3	Cecum	Right	Yes	Adenocarcinoma	MAL3	29.3	Overweight	No	No	Moderately differentiated -Low grade	n/a	0	0	0	0	0	0	0	0	0	0	0	0	0	0	0	0	0	0	0	0	0	0	0	0	0	0	0	0	0	0	0	0
S132T	S132	tumor	74	Male	Chinese	Stage 2	Rectum	Left	Yes	Adenocarcinoma	MAL3	21.6	Normal Weight	No	No	Moderately differentiated -Low grade	n/a	0	0	0	0	0	0	0	0	0	0	0	0	0	0	0	0	0	0	0	0	0	0	0	0	0	0	0	0	0	0	0	0
S133N	S133	normal	64	Female	Malay	n/a	n/a	n/a	No	n/a	MAL3	23.4	Normal Weight	No	No	n/a	n/a	0	0	0	0	0	0	0	0	0	0	0.336842	0	0	0	0	0	0	0	0	0	0	0	0	0	0	0	0	0	0	0	0	0
S133T	S133	tumor	64	Female	Malay	unknown	Sigmoid	Left	No	unknown	MAL3	23.4	Normal Weight	No	No	unknown	unknown	0	0	0	0	0	0	0	0	0	0	0	0	0	0	0	0	0	0	0	0	0	0	0	0	0	0	0	0	0	0.0105263	0	0
S134N	S134	normal	80	Female	Chinese	n/a	n/a	n/a	No	n/a	MAL3	20.9	Normal Weight	No	No	n/a	n/a	0	0	0	0	0	0	0	0	0	0	0.0105263	0	0	0	0	0	0	0	0	0	0	0	0	0	0	0	0	0	0	0	0	0
S134T	S134	tumor	80	Female	Chinese	unknown	Cecum	Right	No	unknown	MAL3	20.9	Normal Weight	No	No	unknown	unknown	0	0	0	0	0	0	0	0	0	0	0	0	0	0	0	0	0	0	0	0	0	0	0	0	0	0	0	0	0	0	0	0
[truncated: 5,000 more columns]

## Sheet: S2H | Fna Clades
SpecimenID	PID	Type	Age	Sex	Ethnicity	Tumor Stage	Tumor Site	Tumor Location	Biofilm Status	Tumor pathology	Sequencing Cohort	BMI	BMI category	Ever smoker	Alcohol Consumption	Tumor grade	Mucinous	Total Seqs	Fuso genus	C1	C2	C ambiguous	Subsampled to 9500 reads
																							Fn C1 9500	Fn C2 9500	Fn Camb 9500	Fn C1 (%) 9500	Fn C2 (%) 9500	Fn Camb (%) 9500
S002N	S002	normal	77	Female	Chinese	n/a	n/a	n/a	No	n/a	MAL1	21.9	Normal Weight	No	No	n/a	n/a	20978	85	0	9	0	0	3	0	0	0.0315789	0
S002T	S002	tumor	77	Female	Chinese	Stage 3	Sigmoid	Left	No	Adenocarcinoma	MAL1	21.9	Normal Weight	No	No	Moderately differentiated -Low grade	n/a	24401	98	0	66	0	0	22	0	0	0.231579	0
S003N	S003	normal	68	Female	Malay	n/a	n/a	n/a	Yes	n/a	MAL1, MAL2	19.6	Normal Weight	No	No	n/a	n/a	16824	136	22	13	2	10	10	1	0.105263	0.105263	0.0105263
S003T	S003	tumor	68	Female	Malay	Stage 2	Cecum,Ascending	Right	Yes	Adenocarcinoma	MAL1 , MAL2	19.6	Normal Weight	No	No	Well differentiated -Low grade	n/a	18292	2044	0	90	1	0	47	1	0	0.494737	0.0105263
S004N	S004	normal	59	Male	Chinese	n/a	n/a	n/a	Yes	n/a	MAL3	21.8	Normal Weight	No	Yes	n/a	n/a	20651	18	5	5	0	2	1	0	0.0210526	0.0105263	0
S004T	S004	tumor	59	Male	Chinese	Stage 4	Cecum	Right	unknown	Adenocarcinoma	MAL3	21.8	Normal Weight	No	Yes	Moderately differentiated -Low grade	Mucinous adenocarcinoma	16096	227	4	142	4	4	77	2	0.0421053	0.810526	0.0210526
S005T	S005	tumor	60	Female	Malay	n/a	n/a	n/a	Yes	n/a	MAL1, MAL2	26.7	Overweight	No	No	n/a	n/a	64496	303	29	183	4	15	108	4	0.157895	1.13684	0.0421053
S005N	S005	normal	60	Female	Malay	Stage 3	Cecum	Right	Yes	Adenocarcinoma	MAL1 , MAL2, MAL3	26.7	Overweight	No	No	Moderately differentiated -Low grade	n/a	15088	1285	100	97	2	12	14	0	0.126316	0.147368	0
S006N	S006	normal	79	Male	Indian	n/a	n/a	n/a	No	n/a	MAL1	20.4	Normal Weight	Yes	Yes	n/a	n/a	28965	1246	0	494	2	0	166	1	0	1.74737	0.0105263
S006T	S006	tumor	79	Male	Indian	Stage 2	Sigmoid	Left	No	Adenocarcinoma	MAL1	20.4	Normal Weight	Yes	Yes	Moderately differentiated -Low grade	n/a	15218	229	2	120	20	0	82	13	0	0.863158	0.136842
S007N	S007	normal	71	Male	Chinese	n/a	n/a	n/a	No	n/a	MAL1	23.2	Normal Weight	No	Yes	n/a	n/a	19589	17	0	13	0	0	5	0	0	0.0526316	0
S007T	S007	tumor	71	Male	Chinese	Stage 1	Rectum	Left	No	Adenocarcinoma	MAL1	23.2	Normal Weight	No	Yes	Moderately differentiated -Low grade	n/a	19723	0	0	0	0	0	0	0	0	0	0
S008N	S008	normal	72	Male	Malay	n/a	n/a	n/a	Yes	n/a	MAL1, MAL2	22.4	Normal Weight	Yes	No	n/a	n/a	14366	0	0	0	0	0	0	0	0	0	0
S008T	S008	tumor	72	Male	Malay	Stage 4	Rectum	Left	Yes	Adenocarcinoma	MAL1, MAL2, MAL3	22.4	Normal Weight	Yes	No	Moderately differentiated -Low grade	n/a	16549	1	0	0	0	0	0	0	0	0	0
S009N	S009	normal	58	Female	Chinese	n/a	n/a	n/a	Yes	n/a	MAL1	20.4	Normal Weight	No	No	n/a	n/a	17478	74	0	18	6	0	11	3	0	0.115789	0.0315789
S009T	S009	tumor	58	Female	Chinese	Stage 4	Splenic Flexure	Left	Yes	Adenocarcinoma	MAL1	20.4	Normal Weight	No	No	Moderately differentiated -Low grade	n/a	19372	150	0	34	14	0	20	6	0	0.210526	0.0631579
S010N	S010	normal	58	Female	Malay	n/a	n/a	n/a	Yes	n/a	MAL1	27.9	Overweight	No	No	n/a	n/a	32500	4149	8	2394	23	2	716	7	0.0210526	7.53684	0.0736842
S010T	S010	tumor	58	Female	Malay	Stage 2	Rectum	Left	Yes	Adenocarcinoma	MAL1, MAL3	27.9	Overweight	No	No	Well differentiated -Low grade	n/a	30792	4700	12	3025	23	1	951	10	0.0105263	10.0105	0.105263
S011N	S011	normal	67	Male	Chinese	n/a	n/a	n/a	Yes	n/a	MAL1	29.1	Overweight	No	No	n/a	n/a	19397	501	0	1	0	0	0	0	0	0	0
S011T	S011	tumor	67	Male	Chinese	Stage 2	Sigmoid	Left	Yes	Adenocarcinoma	MAL1	29.1	Overweight	No	No	Moderately differentiated -Low grade	n/a	20150	285	0	44	1	0	21	0	0	0.221053	0
S012N	S012	normal	77	Male	Indian	n/a	n/a	n/a	No	n/a	MAL1	27.2	Overweight	No	No	n/a	n/a	25739	225	1	73	0	0	29	0	0	0.305263	0
S012T	S012	tumor	77	Male	Indian	Stage 2	Rectosigmoid	Left	No	Adenocarcinoma	MAL1	27.2	Overweight	No	No	Moderately differentiated -Low grade	n/a	29239	107	0	14	0	0	5	0	0	0.0526316	0
S013N	S013	normal	59	Female	Malay	n/a	n/a	n/a	No	n/a	MAL1	23.2	Normal Weight	No	No	n/a	n/a	18014	822	0	771	0	0	395	0	0	4.15789	0
S013T	S013	tumor	59	Female	Malay	Stage 3	Sigmoid	Left	No	Adenocarcinoma	MAL1	23.2	Normal Weight	No	No	unknown	unknown	25885	931	1	790	1	1	295	1	0.0105263	3.10526	0.0105263
S014N	S014	normal	70	Female	Chinese	n/a	n/a	n/a	No	n/a	MAL1	16.4	Underweight	No	No	n/a	n/a	13192	9	8	0	1	4	0	0	0.0421053	0	0
S014T	S014	tumor	70	Female	Chinese	Stage 3	Sigmoid	Left	No	Adenocarcinoma	MAL1	16.4	Underweight	No	No	Moderately differentiated -Low grade	n/a	20812	4649	4550	1	3	2112	0	1	22.2316	0	0.0105263
S015N	S015	normal	72	Female	Indian	n/a	n/a	n/a	No	n/a	MAL1	28.3	Overweight	No	No	n/a	n/a	12869	3	0	1	0	0	1	0	0	0.0105263	0
S015T	S015	polyp	72	Female	Indian	n/a	n/a	n/a	Yes	Tubulovillus adenoma	MAL1	28.3	Overweight	No	No	n/a	n/a	16444	10	0	0	0	0	0	0	0	0	0
S016N	S016	normal	78	Male	Chinese	n/a	n/a	n/a	Yes	n/a	MAL1	21.2	Normal Weight	Yes	Yes	n/a	n/a	32209	376	0	90	0	0	30	0	0	0.315789	0
S016T	S016	tumor	78	Male	Chinese	Stage 4	Cecum	Right	Yes	Adenocarcinoma	MAL1	21.2	Normal Weight	Yes	Yes	n/a	n/a	24052	639	0	220	2	0	95	1	0	1	0.0105263
S018N	S018	normal	73	Female	Chinese	n/a	n/a	n/a	Yes	n/a	MAL1	24.2	Normal Weight	No	No	n/a	n/a	21788	453	0	231	1	0	110	0	0	1.15789	0
S018T	S018	tumor	73	Female	Chinese	Stage 4	Hepatic Flexure	Right	Yes	Adenocarcinoma	MAL1	24.2	Normal Weight	No	No	Moderately differentiated -Low grade	n/a	22020	1611	0	1390	5	0	575	1	0	6.05263	0.0105263
S019N	S019	normal	54	Female	Other	n/a	n/a	n/a	Yes	n/a	MAL1	41.3	Obese	No	No	n/a	n/a	26002	114	1	106	1	1	36	0	0.0105263	0.378947	0
S019T	S019	tumor	54	Female	Other	Stage 4	Hepatic Flexure	Right	Yes	Adenocarcinoma	MAL1	41.3	Obese	No	No	Moderately differentiated -Low grade	n/a	14406	621	0	585	0	0	380	0	0	4	0
S020N	S020	normal	76	Male	Chinese	n/a	n/a	n/a	No	n/a	MAL1	20.3	Normal Weight	Yes	No	n/a	n/a	22281	134	1	89	0	0	39	0	0	0.410526	0
S020T	S020	tumor	76	Male	Chinese	Stage 2	Rectosigmoid	Left	Yes	Adenocarcinoma	MAL1	20.3	Normal Weight	Yes	No	Moderately differentiated -Low grade	n/a	31975	7333	7	4832	1	3	1391	0	0.0315789	14.6421	0
S021T	S021	tumor	57	Female	Malay	Stage 3	Splenic Flexure	Left	No	Adenocarcinoma	MAL1	22	Normal Weight	No	No	Moderately differentiated -Low grade	n/a	13411	5	0	0	0	0	0	0	0	0	0
S022N	S022	normal	48	Male	Malay	n/a	n/a	n/a	Yes	n/a	MAL3	24.9	Normal Weight	Yes	No	n/a	n/a	19092	824	13	762	7	8	394	3	0.0842105	4.14737	0.0315789
S022T	S022	tumor	48	Male	Malay	Stage 3	Sigmoid,Rectum	Left	Yes	Adenocarcinoma	MAL3	24.9	Normal Weight	Yes	No	Moderately differentiated -Low grade	n/a	18443	1622	48	1430	37	29	727	18	0.305263	7.65263	0.189474
S023N	S023	normal	85	Female	Chinese	n/a	n/a	n/a	No	n/a	MAL1	24.5	Normal Weight	No	No	n/a	n/a	17538	2818	0	0	0	0	0	0	0	0	0
S023T	S023	tumor	85	Female	Chinese	Stage 4	Rectum	Left	No	Adenocarcinoma	MAL1	24.5	Normal Weight	No	No	Moderately differentiated -Low grade	n/a	25862	25	0	0	0	0	0	0	0	0	0
S024N	S024	normal	77	Male	Malay	n/a	n/a	n/a	No	n/a	MAL1	19.9	Normal Weight	Yes	No	n/a	n/a	14383	2	0	1	0	0	0	0	0	0	0
S024T	S024	tumor	77	Male	Malay	Stage 4	Rectum	Left	No	Adenocarcinoma	MAL1	19.9	Normal Weight	Yes	No	Moderately differentiated -Low grade	n/a	9738	0	0	0	0	0	0	0	0	0	0
S025N	S025	normal	54	Female	Malay	n/a	n/a	n/a	No	n/a	MAL1	18.7	Normal Weight	No	No	n/a	n/a	23817	582	0	452	3	0	188	2	0	1.97895	0.0210526
S025T	S025	tumor	54	Female	Malay	Stage 4	Transverse	Left	No	Adenocarcinoma	MAL1	18.7	Normal Weight	No	No	Moderately differentiated -Low grade	n/a	20686	2	0	2	0	0	1	0	0	0.0105263	0
S026N	S026	normal	78	Female	Chinese	n/a	n/a	n/a	No	n/a	MAL1	28.1	Overweight	No	No	n/a	n/a	21759	0	0	0	0	0	0	0	0	0	0
S026T	S026	tumor	78	Female	Chinese	Stage 2	Sigmoid	Left	No	Adenocarcinoma	MAL1	28.1	Overweight	No	No	Moderately differentiated -Low grade	n/a	15398	0	0	0	0	0	0	0	0	0	0
S027N	S027	normal	56	Male	Other	n/a	n/a	n/a	unknown	n/a	MAL3	29.3	Overweight	Yes	Yes	n/a	n/a	19784	3482	12	68	0	6	32	0	0.0631579	0.336842	0
S027T	S027	tumor	56	Male	Other	Stage 3	Sigmoid	Left	Yes	Adenocarcinoma	MAL3	29.3	Overweight	Yes	Yes	Moderately differentiated -Low grade	n/a	19696	2419	55	157	1	23	71	0	0.242105	0.747368	0
S028N	S028	normal	74	Male	Indian	n/a	n/a	n/a	Yes	n/a	MAL3	31.6	Obese	Yes	Yes	n/a	n/a	21146	2968	8	2857	1	4	1291	0	0.0421053	13.5895	0
S028T	S028	tumor	74	Male	Indian	Stage 4	Rectum	Left	Yes	Adenocarcinoma	MAL3	31.6	Obese	Yes	Yes	Moderately differentiated -Low grade	n/a	19960	8306	228	7667	8	111	3709	4	1.16842	39.0421	0.0421053
S029N	S029	normal	66	Male	Malay	n/a	n/a	n/a	Yes	n/a	MAL3	27.3	Overweight	No	No	n/a	n/a	18632	50	4	30	0	2	19	0	0.0210526	0.2	0
S029T	S029	tumor	66	Male	Malay	Stage 2	Sigmoid	Left	Yes	Adenocarcinoma	MAL3	27.3	Overweight	No	No	Moderately differentiated -Low grade	n/a	21233	726	109	434	3	49	190	2	0.515789	2	0.0210526
S030N	S030	normal	71	Male	Chinese	n/a	n/a	n/a	Yes	n/a	MAL3	17.3	Underweight	Yes	Yes	n/a	n/a	20307	40	6	15	2	4	10	1	0.0421053	0.105263	0.0105263
S030T	S030	tumor	71	Male	Chinese	Stage 4	Cecum	Right	Yes	Adenocarcinoma	MAL3	17.3	Underweight	Yes	Yes	n/a	Mucinous adenocarcinoma	20387	89	38	33	1	15	15	1	0.157895	0.157895	0.0105263
S031N	S031	normal	78	Male	Malay	n/a	n/a	n/a	Yes	n/a	MAL3	29.7	Overweight	Yes	No	n/a	n/a	18979	441	29	68	1	16	27	0	0.168421	0.284211	0
S031T	S031	tumor	78	Male	Malay	Stage 4	Cecum	Right	Yes	Adenocarcinoma	MAL3	29.7	Overweight	Yes	No	Moderately differentiated -Low grade	n/a	16485	619	409	72	8	216	42	4	2.27368	0.442105	0.0421053
S032N	S032	normal	65	Male	Indian	n/a	n/a	n/a	No	n/a	MAL3	25.8	Overweight	No	No	n/a	n/a	16702	879	8	562	1	4	316	0	0.0421053	3.32632	0
S032T	S032	tumor	65	Male	Indian	Stage 4	Rectum	Left	No	Adenocarcinoma	MAL3	25.8	Overweight	No	No	Moderately differentiated -Low grade	n/a	17243	905	16	523	0	9	258	0	0.0947368	2.71579	0
S034N	S034	normal	57	Female	Chinese	n/a	n/a	n/a	No	n/a	MAL2	30.5	Overweight	No	No	n/a	n/a	210446	3183	1292	1323	101	52	63	4	0.547368	0.663158	0.0421053
S034T	S034	tumor	57	Female	Chinese	Stage 2	Sigmoid	Left	Yes	Adenocarcinoma	MAL2	30.5	Overweight	No	No	Moderately differentiated -Low grade	n/a	92927	14263	0	12721	6	0	1342	2	0	14.1263	0.0210526
S035N	S035	normal	74	Male	Indian	n/a	n/a	n/a	No	n/a	MAL2	22.7	Normal Weight	No	No	n/a	n/a	121891	9	1	4	0	0	0	0	0	0	0
S035T	S035	tumor	74	Male	Indian	Stage 3	Rectosigmoid	Left	No	Adenocarcinoma	MAL2	22.7	Normal Weight	No	No	Moderately differentiated -Low grade	n/a	228802	23	0	1	0	0	0	0	0	0	0
S036N	S036	normal	49	Female	Chinese	n/a	n/a	n/a	No	n/a	MAL2	21	Normal Weight	No	No	n/a	n/a	214327	5557	1350	3149	363	70	127	19	0.736842	1.33684	0.2
S036T	S036	tumor	49	Female	Chinese	Stage 4	Sigmoid	Left	No	Adenocarcinoma	MAL2	21	Normal Weight	No	No	Moderately differentiated -Low grade	n/a	156631	5306	3	2576	1387	0	144	87	0	1.51579	0.915789
S037N	S037	normal	57	Female	Chinese	n/a	n/a	n/a	Yes	n/a	MAL2	24.5	Normal Weight	No	No	n/a	n/a	208852	4	0	2	0	0	0	0	0	0	0
S037T	S037	tumor	57	Female	Chinese	Stage 3	Sigmoid	Left	Yes	Adenocarcinoma	MAL2	24.5	Normal Weight	No	No	Moderately differentiated -Low grade	n/a	149052	82	1	30	0	0	3	0	0	0.0315789	0
S038N	S038	normal	49	Male	Malay	n/a	n/a	n/a	Yes	n/a	MAL2	28.7	Overweight	No	No	n/a	n/a	114589	86	20	39	0	0	3	0	0	0.0315789	0
S038T	S038	tumor	49	Male	Malay	Stage 3	Splenic Flexure	Left	Yes	Adenocarcinoma	MAL2	28.7	Overweight	No	No	Moderately differentiated -Low grade	n/a	111138	19814	6000	11272	534	485	972	46	5.10526	10.2316	0.484211
S039N	S039	normal	49	Female	Chinese	n/a	n/a	n/a	No	n/a	MAL2	25.4	Overweight	No	No	n/a	n/a	232430	2351	1555	665	5	65	28	0	0.684211	0.294737	0
S039T	S039	tumor	49	Female	Chinese	Stage 4	Cecum	Right	Yes	Adenocarcinoma	MAL2	25.4	Overweight	No	No	Poorly differentiated -High grade	n/a	92215	801	0	792	0	0	74	0	0	0.778947	0
S040N	S040	normal	84	Female	Chinese	n/a	n/a	n/a	Yes	n/a	MAL2	16.6	Underweight	No	No	n/a	n/a	86811	1437	17	583	2	4	67	0	0.0421053	0.705263	0
S040T	S040	tumor	84	Female	Chinese	Stage 1	Sigmoid	Left	Yes	Adenocarcinoma	MAL2	16.6	Underweight	No	No	Moderately differentiated -Low grade	n/a	192473	3610	0	1604	0	0	67	0	0	0.705263	0
S041N	S041	normal	50	Male	Malay	n/a	n/a	n/a	Yes	n/a	MAL2	24.1	Normal Weight	Yes	No	n/a	n/a	175427	73	0	63	0	0	1	0	0	0.0105263	0
S041T	S041	tumor	50	Male	Malay	Stage 3	Rectosigmoid	Left	Yes	Adenocarcinoma	MAL2	24.1	Normal Weight	Yes	No	Moderately differentiated -Low grade	n/a	149344	548	1	432	0	0	20	0	0	0.210526	0
S042N	S042	normal	58	Male	Chinese	n/a	n/a	n/a	Yes	n/a	MAL3	25.8	Overweight	Yes	No	n/a	n/a	21276	0	0	0	0	0	0	0	0	0	0
S042T	S042	tumor	58	Male	Chinese	Stage 3	Cecum	Right	Yes	Adenocarcinoma	MAL2, MAL3	25.8	Overweight	Yes	No	n/a	n/a	127533	3085	552	1893	159	41	139	16	0.431579	1.46316	0.168421
S043N	S043	normal	52	Female	Malay	n/a	n/a	n/a	No	n/a	MAL2	21.1	Normal Weight	No	No	n/a	n/a	171143	7453	181	5943	1	11	364	0	0.115789	3.83158	0
S043T	S043	tumor	52	Female	Malay	Stage 2	Sigmoid	Left	No	Adenocarcinoma	MAL2, MAL3	21.1	Normal Weight	No	No	Moderately differentiated -Low grade	n/a	226884	96436	1344	79300	1466	62	3340	66	0.652632	35.1579	0.694737
S044N	S044	normal	41	Male	Indian	n/a	n/a	n/a	No	n/a	MAL2	24.5	Normal Weight	No	Yes	n/a	n/a	185861	2560	1713	459	142	92	25	10	0.968421	0.263158	0.105263
S044T	S044	tumor	41	Male	Indian	Stage 4	Cecum	Right	Yes	Adenocarcinoma	MAL2, MAL3	24.5	Normal Weight	No	Yes	Well differentiated -Low grade	n/a	126655	739	0	637	5	0	53	0	0	0.557895	0
S045N	S045	normal	49	Female	Chinese	n/a	n/a	n/a	Yes	n/a	MAL2	21.1	Normal Weight	No	No	n/a	n/a	190944	320	198	77	0	10	2	0	0.105263	0.0210526	0
S045T	S045	tumor	49	Female	Chinese	Stage 1	Cecum	Right	Yes	Adenocarcinoma	MAL2	21.1	Normal Weight	No	No	n/a	n/a	122981	46	0	40	0	0	2	0	0	0.0210526	0
S046N	S046	normal	51	Female	Chinese	n/a	n/a	n/a	Yes	n/a	MAL2	27.6	Overweight	No	No	n/a	n/a	94864	208	0	3	0	0	0	0	0	0	0
S046T	S046	tumor	51	Female	Chinese	Stage 2	Sigmoid	Left	Yes	Adenocarcinoma	MAL2, MAL3	27.6	Overweight	No	No	n/a	Mucinous adenocarcinoma	98837	1142	0	195	0	0	13	0	0	0.136842	0
S047N	S047	normal	55	Male	Chinese	n/a	n/a	n/a	No	n/a	MAL2	19.7	Normal Weight	No	No	n/a	n/a	153134	1449	831	469	22	64	26	1	0.673684	0.273684	0.0105263
S047T	S047	tumor	55	Male	Chinese	Stage 1	Descending	Left	No	Adenocarcinoma	MAL2, MAL3	19.7	Normal Weight	No	No	Moderately differentiated -Low grade	n/a	209241	1471	922	390	49	34	23	2	0.357895	0.242105	0.0210526
S048N	S048	normal	74	Female	Malay	n/a	n/a	n/a	No	n/a	MAL2	37.7	Obese	No	No	n/a	n/a	179685	4611	3105	618	49	173	40	2	1.82105	0.421053	0.0210526
S048T	S048	tumor	74	Female	Malay	Stage 4	Rectum	Left	No	Adenocarcinoma	MAL2	37.7	Obese	No	No	Moderately differentiated -Low grade	n/a	138116	3914	0	0	0	0	0	0	0	0	0
S049N	S049	normal	52	Female	Chinese	n/a	n/a	n/a	Yes	n/a	MAL3	27.9	Overweight	No	No	n/a	n/a	18558	28	1	20	0	0	14	0	0	0.147368	0
S049T	S049	tumor	52	Female	Chinese	Stage 4	Rectum	Left	Yes	Adenocarcinoma	MAL3	27.9	Overweight	No	No	Moderately differentiated -Low grade	n/a	17497	58	9	37	0	7	18	0	0.0736842	0.189474	0
S050N	S050	normal	63	Male	Chinese	n/a	n/a	n/a	No	n/a	MAL2	21.6	Normal Weight	Yes	Yes	n/a	n/a	209299	1119	299	656	149	10	28	9	0.105263	0.294737	0.0947368
S050T	S050	tumor	63	Male	Chinese	Stage 2	Splenic Flexure	Left	No	Adenocarcinoma	MAL2	21.6	Normal Weight	Yes	Yes	Poorly differentiated -High grade	n/a	117447	21023	7115	10418	3194	549	830	273	5.77895	8.73684	2.87368
S052N	S052	normal	83	Male	Malay	n/a	n/a	n/a	No	n/a	MAL3	21.3	Normal Weight	Yes	No	n/a	n/a	21027	2008	1902	47	1	836	25	0	8.8	0.263158	0
S052T	S052	tumor	83	Male	Malay	Stage 2	Sigmoid	Left	No	Adenocarcinoma	MAL2, MAL3	21.3	Normal Weight	Yes	No	Moderately differentiated -Low grade	n/a	125614	2061	2023	1	1	159	0	0	1.67368	0	0
S053N	S053	normal	53	Male	Chinese	n/a	n/a	n/a	No	n/a	MAL2	32.7	Overweight	No	No	n/a	n/a	125852	47	43	1	0	3	0	0	0.0315789	0	0
S053T	S053	tumor	53	Male	Chinese	Stage 1	Rectum	Left	No	Adenocarcinoma	MAL2	32.7	Overweight	No	No	Moderately differentiated -Low grade	n/a	162528	4573	1045	2567	182	65	147	11	0.684211	1.54737	0.115789
S056N	S056	normal	75	Male	Indian	n/a	n/a	n/a	Yes	n/a	MAL2	27.1	Overweight	Yes	No	n/a	n/a	83673	221	1	206	0	0	25	0	0	0.263158	0
S056T	S056	tumor	75	Male	Indian	Stage 4	Ascending	Right	Yes	Adenocarcinoma	MAL2	27.1	Overweight	Yes	No	Moderately differentiated -Low grade	n/a	98774	1148	0	1140	0	0	130	0	0	1.36842	0
S057N	S057	normal	72	Male	Chinese	n/a	n/a	n/a	No	n/a	MAL2	24	Normal Weight	No	No	n/a	n/a	86153	2584	2559	0	1	293	0	0	3.08421	0	0
S057T	S057	tumor	72	Male	Chinese	Stage 3	Descending	Left	No	Adenocarcinoma	MAL2	24	Normal Weight	No	No	Moderately differentiated -Low grade	n/a	139380	4204	0	0	0	0	0	0	0	0	0
S058N	S058	normal	67	Female	Chinese	n/a	n/a	n/a	No	n/a	MAL2	19.3	Normal Weight	No	No	n/a	n/a	119934	209	191	0	1	20	0	0	0.210526	0	0
S058T	S058	tumor	67	Female	Chinese	Stage 2	Sigmoid	Left	No	Adenocarcinoma	MAL2	19.3	Normal Weight	No	No	Moderately differentiated -Low grade	n/a	132111	5371	247	0	0	31	0	0	0.326316	0	0
S059N	S059	normal	70	Female	Chinese	n/a	n/a	n/a	No	n/a	MAL3	25.1	Overweight	No	No	n/a	n/a	16446	146	11	75	0	6	44	0	0.0631579	0.463158	0
S059T	S059	tumor	70	Female	Chinese	Stage 1	Sigmoid	Left	No	Adenocarcinoma	MAL3	25.1	Overweight	No	No	Moderately differentiated -Low grade	n/a	16808	117	16	12	0	10	7	0	0.105263	0.0736842	0
S060N	S060	normal	71	Male	Chinese	n/a	n/a	n/a	Yes	n/a	MAL2	18.2	Underweight	Yes	Yes	n/a	n/a	79257	492	0	310	7	0	39	0	0	0.410526	0
S060T	S060	tumor	71	Male	Chinese	Stage 2	Hepatic Flexure	Right	Yes	Adenocarcinoma	MAL2	18.2	Underweight	Yes	Yes	Moderately differentiated -Low grade	n/a	126996	3562	675	2004	223	43	152	13	0.452632	1.6	0.136842
S061N	S061	normal	39	Male	Other	n/a	n/a	n/a	Yes	n/a	MAL3	14.5	Underweight	No	No	n/a	n/a	21481	529	0	526	0	0	230	0	0	2.42105	0
S061T	S061	tumor	39	Male	Other	Stage 3	Cecum	Right	Yes	Adenocarcinoma	MAL3	14.5	Underweight	No	No	Poorly differentiated -High grade	n/a	19095	441	43	353	1	23	161	1	0.242105	1.69474	0.0105263
S062N	S062	normal	68	Male	Chinese	n/a	n/a	n/a	No	n/a	MAL3	30	Obese	No	No	n/a	n/a	18948	89	0	45	7	0	32	5	0	0.336842	0.0526316
S062T	S062	tumor	68	Male	Chinese	Stage 1	Sigmoid	Left	No	Adenocarcinoma	MAL3	30	Obese	No	No	Moderately differentiated -Low grade	n/a	16965	90	1	15	0	1	10	0	0.0105263	0.105263	0
S063N	S063	normal	70	Male	Malay	n/a	n/a	n/a	No	n/a	MAL3	29.3	Overweight	Yes	No	n/a	n/a	19102	97	12	67	1	6	31	0	0.0631579	0.326316	0
S063T	S063	polyp	70	Male	Malay	n/a	Sigmoid	Left	No	Tubulovillus adenoma with moderate dysplasia	MAL3	29.3	Overweight	Yes	No	n/a	n/a	12683	195	12	85	1	7	69	1	0.0736842	0.726316	0.0105263
S064N	S064	normal	56	Female	Malay	n/a	n/a	n/a	No	n/a	MAL3	21.5	Normal Weight	No	No	n/a	n/a	18045	325	22	52	1	9	26	1	0.0947368	0.273684	0.0105263
S064T	S064	tumor	56	Female	Malay	Stage 4	Rectum	Left	No	Adenocarcinoma	MAL3	21.5	Normal Weight	No	No	Moderately differentiated -Low grade	n/a	18936	4283	0	121	1	0	59	1	0	0.621053	0.0105263
S065N	S065	normal	59	Male	Malay	n/a	n/a	n/a	Yes	n/a	MAL3	20.3	Normal Weight	No	No	n/a	n/a	20781	93	8	35	0	4	20	0	0.0421053	0.210526	0
S065T	S065	tumor	59	Male	Malay	Stage 3	Cecum	Right	Yes	Adenocarcinoma	MAL3	20.3	Normal Weight	No	No	Moderately differentiated -Low grade	n/a	19470	40	2	12	0	0	4	0	0	0.0421053	0
S068N	S068	normal	34	Male	Malay	n/a	n/a	n/a	Yes	n/a	MAL3	22.1	Normal Weight	Yes	No	n/a	n/a	19071	217	17	125	66	9	62	27	0.0947368	0.652632	0.284211
S068T	S068	tumor	34	Male	Malay	Stage 4	Hepatic Flexure	Right	Yes	Adenocarcinoma	MAL3	22.1	Normal Weight	Yes	No	Moderately differentiated -Low grade	Mucinous adenocarcinoma	18843	1341	45	902	382	21	481	184	0.221053	5.06316	1.93684
S069N	S069	normal	77	Female	Indian	n/a	n/a	n/a	No	n/a	MAL3	31.2	Obese	No	No	n/a	n/a	17994	70	3	58	1	2	31	1	0.0210526	0.326316	0.0105263
S069T	S069	tumor	77	Female	Indian	Stage 1	Rectum	Left	Yes	Adenocarcinoma	MAL3	31.2	Obese	No	No	Moderately differentiated -Low grade	n/a	17382	84	8	70	0	4	41	0	0.0421053	0.431579	0
S070N	S070	normal	62	Male	Chinese	n/a	n/a	n/a	Yes	n/a	MAL3	24.7	Normal Weight	Yes	No	n/a	n/a	18324	23	3	15	1	2	12	0	0.0210526	0.126316	0
S070T	S070	tumor	62	Male	Chinese	Stage 3	Transverse	Left	Yes	Adenocarcinoma	MAL3	24.7	Normal Weight	Yes	No	Moderately differentiated -Low grade	Mucinous adenocarcinoma	18858	134	26	66	8	12	35	4	0.126316	0.368421	0.0421053
S071N	S071	normal	73	Male	Chinese	n/a	n/a	n/a	Yes	n/a	MAL3	22.9	Normal Weight	Yes	Yes	n/a	n/a	19265	64	1	15	0	1	4	0	0.0105263	0.0421053	0
S071T	S071	tumor	73	Male	Chinese	Stage 4	Cecum	Right	Yes	Adenocarcinoma	MAL3	22.9	Normal Weight	Yes	Yes	Moderately differentiated -Low grade	Mucinous adenocarcinoma	19045	49	3	11	3	1	5	1	0.0105263	0.0526316	0.0105263
S072N	S072	normal	70	Male	Chinese	n/a	n/a	n/a	Yes	n/a	MAL3	20.7	Normal Weight	Yes	No	n/a	n/a	20113	55	1	41	1	1	20	1	0.0105263	0.210526	0.0105263
S072T	S072	tumor	70	Male	Chinese	Stage 4	Ascending	Right	Yes	Adenocarcinoma	MAL3	20.7	Normal Weight	Yes	No	Poorly differentiated -High grade	n/a	18524	6269	11	6091	6	7	3135	3	0.0736842	33	0.0315789
S073N	S073	normal	64	Female	Malay	n/a	n/a	n/a	Yes	n/a	MAL3	24.9	Normal Weight	No	No	n/a	n/a	19438	12	0	5	1	0	1	0	0	0.0105263	0
S073T	S073	tumor	64	Female	Malay	Stage 3	Transverse	Left	Yes	Adenocarcinoma	MAL3	24.9	Normal Weight	No	No	Moderately differentiated -Low grade	n/a	17430	387	164	167	4	84	90	1	0.884211	0.947368	0.0105263
S074N	S074	normal	58	Female	Chinese	n/a	n/a	n/a	Yes	n/a	MAL3	28.5	Overweight	No	No	n/a	n/a	16927	69	5	8	1	1	4	1	0.0105263	0.0421053	0.0105263
S074T	S074	tumor	58	Female	Chinese	Stage 1	Rectum	Left	Yes	Adenocarcinoma	MAL3	28.5	Overweight	No	No	Moderately differentiated -Low grade	n/a	16178	161	7	16	2	3	8	1	0.0315789	0.0842105	0.0105263
S075N	S075	normal	58	Male	Chinese	n/a	n/a	n/a	Yes	n/a	MAL3	20.4	Normal Weight	No	No	n/a	n/a	18568	263	2	22	2	1	8	1	0.0105263	0.0842105	0.0105263
S075T	S075	polyp	58	Male	Chinese	n/a	Ascending	Right	No	polyp	MAL3	20.4	Normal Weight	No	No	n/a	n/a	18218	311	50	71	3	32	33	0	0.336842	0.347368	0
S076N	S076	normal	69	Female	Chinese	n/a	n/a	n/a	No	n/a	MAL3	15.4	Underweight	No	No	n/a	n/a	19856	43	0	21	1	0	10	1	0	0.105263	0.0105263
S076T	S076	tumor	69	Female	Chinese	Stage 2	Cecum,Ascending	Right	No	Adenocarcinoma	MAL3	15.4	Underweight	No	No	Well differentiated -Low grade	n/a	18947	35	1	22	2	1	14	2	0.0105263	0.147368	0.0210526
S077N	S077	normal	84	Female	Chinese	n/a	n/a	n/a	Yes	n/a	MAL3	19.1	Normal Weight	No	No	n/a	n/a	20114	241	188	33	3	94	16	1	0.989474	0.168421	0.0105263
S077T	S077	tumor	84	Female	Chinese	Stage 4	Transverse	Left	Yes	Adenocarcinoma	MAL3	19.1	Normal Weight	No	No	Moderately differentiated -Low grade	n/a	18162	223	138	64	3	71	35	3	0.747368	0.368421	0.0315789
S078N	S078	normal	74	Male	Chinese	n/a	n/a	n/a	Yes	n/a	MAL3	20.7	Normal Weight	No	No	n/a	n/a	18394	242	1	15	0	1	8	0	0.0105263	0.0842105	0
S078T	S078	tumor	74	Male	Chinese	Stage 2	Splenic Flexure	Left	Yes	Adenocarcinoma	MAL3	20.7	Normal Weight	No	No	Moderately differentiated -Low grade	n/a	18042	893	34	635	1	17	345	1	0.178947	3.63158	0.0105263
S080N	S080	normal	73	Male	Chinese	n/a	n/a	n/a	Yes	n/a	MAL3	21.8	Normal Weight	No	No	n/a	n/a	19372	2881	5	66	11	2	36	3	0.0210526	0.378947	0.0315789
S080T	S080	tumor	73	Male	Chinese	Stage 4	Sigmoid	Left	Yes	Adenocarcinoma	MAL3	21.8	Normal Weight	No	No	Moderately differentiated -Low grade	n/a	19388	2717	4	235	47	3	116	25	0.0315789	1.22105	0.263158
S082N	S082	normal	52	Male	Chinese	n/a	n/a	n/a	No	n/a	MAL3	26.9	Overweight	No	No	n/a	n/a	13997	128	4	42	9	4	28	7	0.0421053	0.294737	0.0736842
S082T	S082	tumor	52	Male	Chinese	Stage 2	Hepatic Flexure	Right	Yes	Adenocarcinoma	MAL3	26.9	Overweight	No	No	Moderately differentiated -Low grade	n/a	22281	253	5	188	1	3	81	0	0.0315789	0.852632	0
S083N	S083	normal	58	Female	Chinese	n/a	n/a	n/a	Yes	n/a	MAL3	19.5	Normal Weight	No	No	n/a	n/a	19755	112	0	10	0	0	4	0	0	0.0421053	0
S083T	S083	tumor	58	Female	Chinese	Stage 1	Transverse	Left	Yes	Adenocarcinoma	MAL3	19.5	Normal Weight	No	No	Poorly differentiated -High grade	n/a	22067	6873	4	5523	2	1	2345	1	0.0105263	24.6842	0.0105263
S084N	S084	normal	60	Female	Chinese	n/a	n/a	n/a	No	n/a	MAL3	27.5	Overweight	Yes	Yes	n/a	n/a	15813	342	58	60	1	40	42	0	0.421053	0.442105	0
S084T	S084	tumor	60	Female	Chinese	Stage 4	Sigmoid	Left	Yes	Adenocarcinoma	MAL3	27.5	Overweight	Yes	Yes	Well differentiated -Low grade	n/a	19531	572	160	144	4	68	70	1	0.715789	0.736842	0.0105263
S085N	S085	normal	66	Female	Chinese	n/a	n/a	n/a	No	n/a	MAL3	24.9	Normal Weight	No	No	n/a	n/a	11157	186	2	7	0	2	6	0	0.0210526	0.0631579	0
S085T	S085	tumor	66	Female	Chinese	Stage 1	Sigmoid	Left	No	Adenocarcinoma	MAL3	24.9	Normal Weight	No	No	n/a	Mucinous adenocarcinoma	14912	235	1	134	3	1	90	1	0.0105263	0.947368	0.0105263
S086T	S086	tumor	60	Female	Chinese	Stage 1	Cecum	Right	Yes	Adenocarcinoma	MAL3	18.8	Normal Weight	No	No	Moderately differentiated -Low grade	n/a	19086	5403	12	4839	3	5	2404	0	0.0526316	25.3053	0
S088N	S088	normal	76	Female	Chinese	n/a	n/a	n/a	No	n/a	MAL3	22.6	Normal Weight	No	No	n/a	n/a	15683	128	0	45	3	0	26	2	0	0.273684	0.0210526
S088T	S088	tumor	76	Female	Chinese	Stage 2	Rectosigmoid	Left	Yes	Adenocarcinoma	MAL3	22.6	Normal Weight	No	No	Moderately differentiated -Low grade	n/a	19779	184	2	124	3	2	60	1	0.0210526	0.631579	0.0105263
S089N	S089	normal	33	Female	Other	n/a	n/a	n/a	No	n/a	MAL3	17	Underweight	No	No	n/a	n/a	16474	285	1	217	0	1	120	0	0.0105263	1.26316	0
S089T	S089	tumor	33	Female	Other	unknown	Cecum	Right	No	unknown	MAL3	17	Underweight	No	No	unknown	unknown	18245	702	32	592	11	17	324	5	0.178947	3.41053	0.0526316
S090N	S090	normal	75	Male	Chinese	n/a	n/a	n/a	No	n/a	MAL3	23.1	Normal Weight	No	Yes	n/a	n/a	16562	425	101	228	8	58	123	6	0.610526	1.29474	0.0631579
S090T	S090	tumor	75	Male	Chinese	Stage 2	Rectum	Left	Yes	Adenocarcinoma	MAL3	23.1	Normal Weight	No	Yes	Moderately differentiated -Low grade	n/a	20984	631	181	371	7	79	160	1	0.831579	1.68421	0.0105263
S091N	S091	normal	70	Male	Malay	n/a	n/a	n/a	Yes	n/a	MAL3	24.9	Normal Weight	Yes	No	n/a	n/a	20485	10	0	7	1	0	3	0	0	0.0315789	0
S091T	S091	tumor	70	Male	Malay	Stage 1	Cecum	Right	Yes	Adenocarcinoma	MAL3	24.9	Normal Weight	Yes	No	Well differentiated -Low grade	n/a	20621	452	3	288	3	2	136	1	0.0210526	1.43158	0.0105263
S093N	S093	normal	65	Female	Indian	n/a	n/a	n/a	No	n/a	MAL3	26.8	Overweight	No	No	n/a	n/a	18701	6661	4	154	0	1	78	0	0.0105263	0.821053	0
S093T	S093	tumor	65	Female	Indian	Stage 2	Cecum	Right	Yes	Adenocarcinoma	MAL3	26.8	Overweight	No	No	Moderately differentiated -Low grade	n/a	21209	264	0	46	1	0	25	1	0	0.263158	0.0105263
S094N	S094	normal	55	Female	Indian	n/a	n/a	n/a	Yes	n/a	MAL3	36.5	Obese	No	No	n/a	n/a	20675	10	0	2	0	0	2	0	0	0.0210526	0
S094T	S094	tumor	55	Female	Indian	Stage 2	Ascending	Right	Yes	Adenocarcinoma	MAL3	36.5	Obese	No	No	Moderately differentiated -Low grade	n/a	18537	459	22	345	2	10	176	2	0.105263	1.85263	0.0210526
S095N	S095	normal	66	Female	Malay	n/a	n/a	n/a	No	n/a	MAL3	27.3	Overweight	No	No	n/a	n/a	16902	206	20	90	0	14	50	0	0.147368	0.526316	0
S095T	S095	tumor	66	Female	Malay	Stage 1	Rectum	Left	Yes	Adenocarcinoma	MAL3	27.3	Overweight	No	No	Moderately differentiated -Low grade	n/a	20017	3365	637	2617	13	280	1228	7	2.94737	12.9263	0.0736842
S096N	S096	normal	65	Male	Chinese	n/a	n/a	n/a	No	n/a	MAL3	27.3	Overweight	Yes	Yes	n/a	n/a	12207	71	21	8	0	17	6	0	0.178947	0.0631579	0
S096T	S096	tumor	65	Male	Chinese	Stage 1	Rectum	Left	Yes	Adenocarcinoma	MAL3	27.3	Overweight	Yes	Yes	Moderately differentiated -Low grade	n/a	17040	60	2	30	1	1	11	0	0.0105263	0.115789	0
S097N	S097	normal	60	Female	Malay	n/a	n/a	n/a	Yes	n/a	MAL3	29.3	Overweight	No	No	n/a	n/a	18201	116	5	28	0	4	19	0	0.0421053	0.2	0
S097T	S097	tumor	60	Female	Malay	Stage 3	Sigmoid	Left	Yes	Adenocarcinoma	MAL3	29.3	Overweight	No	No	Moderately differentiated -Low grade	n/a	18993	176	0	121	1	0	59	1	0	0.621053	0.0105263
S098N	S098	normal	52	Female	Chinese	n/a	n/a	n/a	No	n/a	MAL3	37.7	Obese	No	No	n/a	n/a	20113	17	2	2	1	1	2	0	0.0105263	0.0210526	0
S098T	S098	polyp	52	Female	Chinese	n/a	Transverse	Left	Yes	Tubulovillus adenoma	MAL3	37.7	Obese	No	No	n/a	n/a	12378	4	0	2	0	0	2	0	0	0.0210526	0
S099N	S099	normal	63	Female	Malay	n/a	n/a	n/a	Yes	n/a	MAL3	30.4	Obese	No	No	n/a	n/a	16936	11	0	10	0	0	5	0	0	0.0526316	0
S099T	S099	tumor	63	Female	Malay	Stage 1	Cecum	Right	Yes	Adenocarcinoma	MAL3	30.4	Obese	No	No	Moderately differentiated -Low grade	n/a	16581	42	0	26	0	0	16	0	0	0.168421	0
S100N	S100	normal	68	Female	Chinese	n/a	n/a	n/a	Yes	n/a	MAL3	20.7	Normal Weight	No	Yes	n/a	n/a	18224	36	4	12	0	1	6	0	0.0105263	0.0631579	0
S100T	S100	tumor	68	Female	Chinese	Stage 2	Transverse	Left	Yes	Adenocarcinoma	MAL3	20.7	Normal Weight	No	Yes	Moderately differentiated -Low grade	n/a	18355	274	94	131	9	51	68	4	0.536842	0.715789	0.0421053
S101N	S101	normal	56	Male	Chinese	n/a	n/a	n/a	Yes	n/a	MAL3	20.3	Normal Weight	No	No	n/a	n/a	19936	273	3	165	2	3	79	1	0.0315789	0.831579	0.0105263
S101T	S101	tumor	56	Male	Chinese	Stage 3	Cecum	Right	Yes	Adenocarcinoma	MAL3	20.3	Normal Weight	No	No	Moderately differentiated -Low grade	n/a	18436	185	2	82	11	2	37	7	0.0210526	0.389474	0.0736842
S102N	S102	normal	62	Female	Indian	n/a	n/a	n/a	Yes	n/a	MAL3	25.7	Overweight	No	No	n/a	n/a	19154	64	28	10	1	15	6	1	0.157895	0.0631579	0.0105263
S102T	S102	tumor	62	Female	Indian	Stage 3	Sigmoid	Left	Yes	Adenocarcinoma	MAL3	25.7	Overweight	No	No	Moderately differentiated -Low grade	n/a	17654	35	0	15	0	0	8	0	0	0.0842105	0
S105N	S105	normal	49	Male	Malay	n/a	n/a	n/a	Yes	n/a	MAL3	27.5	Overweight	No	No	n/a	n/a	19025	119	2	18	2	0	13	1	0	0.136842	0.0105263
S105T	S105	tumor	49	Male	Malay	Stage 2	Sigmoid	Left	Yes	Adenocarcinoma	MAL3	27.5	Overweight	No	No	Moderately differentiated -Low grade	n/a	19198	408	8	262	43	2	132	25	0.0210526	1.38947	0.263158
S106N	S106	normal	63	Male	Chinese	n/a	n/a	n/a	Yes	n/a	MAL3	16.2	Underweight	No	No	n/a	n/a	19348	157	0	17	0	0	4	0	0	0.0421053	0
S106T	S106	tumor	63	Male	Chinese	Stage 2	Sigmoid	Left	Yes	Adenocarcinoma	MAL3	16.2	Underweight	No	No	Moderately differentiated -Low grade	n/a	19122	152	0	20	0	0	10	0	0	0.105263	0
S107N	S107	normal	88	Female	Chinese	n/a	n/a	n/a	Yes	n/a	MAL3	15.6	Underweight	No	No	n/a	n/a	18378	1227	0	22	0	0	10	0	0	0.105263	0
S107T	S107	tumor	88	Female	Chinese	Stage 3	Cecum	Right	Yes	Adenocarcinoma	MAL3	15.6	Underweight	No	No	Moderately differentiated -Low grade	n/a	19842	1165	1	155	1	0	74	1	0	0.778947	0.0105263
S109N	S109	normal	66	Female	Indian	n/a	n/a	n/a	Yes	n/a	MAL3	40.9	Obese	No	No	n/a	n/a	19072	88	5	29	4	1	15	3	0.0105263	0.157895	0.0315789
S109T	S109	tumor	66	Female	Indian	Stage 2	Splenic Flexure	Left	Yes	Adenocarcinoma	MAL3	40.9	Obese	No	No	Well differentiated -Low grade	n/a	18787	316	3	181	34	1	88	17	0.0105263	0.926316	0.178947
S110N	S110	normal	76	Male	Chinese	n/a	n/a	n/a	Yes	n/a	MAL3	20.1	Normal Weight	No	No	n/a	n/a	19089	39	0	14	0	0	5	0	0	0.0526316	0
S110T	S110	tumor	76	Male	Chinese	Stage 1	Descending	Left	Yes	Adenocarcinoma	MAL3	20.1	Normal Weight	No	No	Moderately differentiated -Low grade	n/a	21028	187	0	60	0	0	29	0	0	0.305263	0
S111N	S111	normal	67	Female	Chinese	n/a	n/a	n/a	Yes	n/a	MAL3	33.7	Obese	No	No	n/a	n/a	17953	34	0	27	0	0	15	0	0	0.157895	0
S111T	S111	tumor	67	Female	Chinese	Stage 2	Transverse	Left	Yes	Adenocarcinoma	MAL3	33.7	Obese	No	No	Moderately differentiated -Low grade	n/a	18105	101	2	77	6	0	45	3	0	0.473684	0.0315789
S112N	S112	normal	60	Male	Indian	n/a	n/a	n/a	No	n/a	MAL3	24.6	Normal Weight	No	No	n/a	n/a	15399	18	0	9	1	0	7	1	0	0.0736842	0.0105263
S112T	S112	tumor	60	Male	Indian	Stage 3	Rectosigmoid	Left	No	Adenocarcinoma	MAL3	24.6	Normal Weight	No	No	Moderately differentiated -Low grade	n/a	19600	22	0	17	0	0	8	0	0	0.0842105	0
S114N	S114	normal	70	Male	Other	n/a	n/a	n/a	No	n/a	MAL3	19.2	Normal Weight	No	No	n/a	n/a	16158	32	2	8	0	2	3	0	0.0210526	0.0315789	0
S114T	S114	tumor	70	Male	Other	n/a	Sigmoid	Left	No	Adenocarcinoma	MAL3	19.2	Normal Weight	No	No	Poorly differentiated -High grade	n/a	20313	204	9	190	0	3	87	0	0.0315789	0.915789	0
S115N	S115	normal	74	Female	Chinese	n/a	n/a	n/a	No	n/a	MAL3	20.5	Normal Weight	No	No	n/a	n/a	18774	37	2	8	0	2	5	0	0.0210526	0.0526316	0
S115T	S115	tumor	74	Female	Chinese	unknown	Sigmoid	Left	Yes	Adenocarcinoma	MAL3	20.5	Normal Weight	No	No	Moderately differentiated -Low grade	n/a	15464	174	3	114	4	2	74	3	0.0210526	0.778947	0.0315789
S116N	S116	normal	48	Male	Chinese	n/a	n/a	n/a	Yes	n/a	MAL3	18.7	Normal Weight	Yes	No	n/a	n/a	19341	1444	163	710	10	72	378	7	0.757895	3.97895	0.0736842
S116T	S116	tumor	48	Male	Chinese	Stage 3	Rectum	Left	Yes	Adenocarcinoma	MAL3	18.7	Normal Weight	Yes	No	Moderately differentiated -Low grade	n/a	18595	2207	328	1596	28	169	818	15	1.77895	8.61053	0.157895
S117N	S117	normal	78	Male	Chinese	n/a	n/a	n/a	Yes	n/a	MAL3	17	Underweight	No	Yes	n/a	n/a	19200	246	0	43	0	0	27	0	0	0.284211	0
S117T	S117	tumor	78	Male	Chinese	Stage 4	Cecum	Right	Yes	Adenocarcinoma	MAL3	17	Underweight	No	Yes	Moderately differentiated -Low grade	n/a	18164	1240	0	1212	2	0	607	1	0	6.38947	0.0105263
S118N	S118	normal	67	Male	Chinese	n/a	n/a	n/a	Yes	n/a	MAL3	23.6	Normal Weight	No	Yes	n/a	n/a	21095	145	2	6	0	1	1	0	0.0105263	0.0105263	0
S118T	S118	tumor	67	Male	Chinese	Stage 1	Hepatic Flexure	Right	Yes	Adenocarcinoma	MAL3	23.6	Normal Weight	No	Yes	Moderately differentiated -Low grade	n/a	20790	369	0	306	2	0	146	2	0	1.53684	0.0210526
S119N	S119	normal	79	Male	Chinese	n/a	n/a	n/a	Yes	n/a	MAL3	25.7	Overweight	Yes	No	n/a	n/a	19601	15	1	4	1	1	3	1	0.0105263	0.0315789	0.0105263
S119T	S119	tumor	79	Male	Chinese	Stage 4	Transverse	Left	Yes	Adenocarcinoma	MAL3	25.7	Overweight	Yes	No	Poorly differentiated -High grade	n/a	20375	180	7	132	12	4	63	6	0.0421053	0.663158	0.0631579
S120N	S120	normal	62	Female	Indian	n/a	n/a	n/a	Yes	n/a	MAL3	24.3	Normal Weight	No	No	n/a	n/a	19401	1164	4	1057	2	1	513	1	0.0105263	5.4	0.0105263
S120T	S120	tumor	62	Female	Indian	Stage 3	Ascending	Right	Yes	Adenocarcinoma	MAL3	24.3	Normal Weight	No	No	Poorly differentiated -High grade	n/a	21185	8083	6	7715	37	4	3505	17	0.0421053	36.8947	0.178947
S122N	S122	normal	90	Female	Chinese	n/a	n/a	n/a	Yes	n/a	MAL3	19.1	Normal Weight	No	No	n/a	n/a	20814	7	0	7	0	0	2	0	0	0.0210526	0
S122T	S122	tumor	90	Female	Chinese	Stage 4	Hepatic Flexure	Right	Yes	Adenocarcinoma	MAL3	19.1	Normal Weight	No	No	n/a	Mucinous adenocarcinoma	20306	244	4	216	1	2	100	1	0.0210526	1.05263	0.0105263
S123N	S123	normal	74	Male	Chinese	n/a	n/a	n/a	Yes	n/a	MAL3	26.4	Overweight	Yes	No	n/a	n/a	20232	111	18	42	5	10	21	3	0.105263	0.221053	0.0315789
S123T	S123	tumor	74	Male	Chinese	Stage 1	Ascending	Right	Yes	Adenocarcinoma	MAL3	26.4	Overweight	Yes	No	Moderately differentiated -Low grade	n/a	20096	63	10	40	1	5	17	1	0.0526316	0.178947	0.0105263
S124T	S124	tumor	43	Female	Chinese	Stage 2	Rectum	Left	Yes	Adenocarcinoma	MAL3	20.6	Normal Weight	No	No	Moderately differentiated -Low grade	n/a	19820	411	375	2	2	169	2	0	1.77895	0.0210526	0
S125N	S125	normal	78	Female	Chinese	n/a	n/a	n/a	Yes	n/a	MAL3	17.1	Underweight	No	No	n/a	n/a	18327	560	314	132	7	156	75	4	1.64211	0.789474	0.0421053
S125T	S125	tumor	78	Female	Chinese	Stage 2	Cecum	Right	Yes	Adenocarcinoma	MAL3	17.1	Underweight	No	No	n/a	Mucinous adenocarcinoma	16974	1583	542	675	36	320	367	26	3.36842	3.86316	0.273684
S126N	S126	normal	73	Male	Chinese	n/a	n/a	n/a	No	n/a	MAL3	23.9	Normal Weight	No	No	n/a	n/a	18424	4433	23	4039	0	9	2059	0	0.0947368	21.6737	0
S126T	S126	tumor	73	Male	Chinese	Stage 3	Sigmoid	Left	No	Adenocarcinoma	MAL3	23.9	Normal Weight	No	No	Moderately differentiated -Low grade	unknown	18392	7869	65	7002	2	33	3570	1	0.347368	37.5789	0.0105263
S127N	S127	normal	31	Male	Malay	n/a	n/a	n/a	Yes	n/a	MAL3	19	Normal Weight	Yes	No	n/a	n/a	18961	48	11	28	1	6	15	1	0.0631579	0.157895	0.0105263
S127T	S127	tumor	31	Male	Malay	Stage 4	Sigmoid	Left	Yes	Adenocarcinoma	MAL3	19	Normal Weight	Yes	No	Poorly differentiated -High grade	n/a	18976	22	16	4	0	8	0	0	0.0842105	0	0
S128N	S128	normal	76	Male	Chinese	n/a	n/a	n/a	No	n/a	MAL3	21.5	Normal Weight	No	No	n/a	n/a	13257	2137	1746	91	1	1241	68	1	13.0632	0.715789	0.0105263
S128T	S128	tumor	76	Male	Chinese	Stage 4	Sigmoid	Left	No	Adenocarcinoma	MAL3	21.5	Normal Weight	No	No	Moderately differentiated -Low grade	n/a	15463	3715	2834	433	15	1717	278	10	18.0737	2.92632	0.105263
S129N	S129	normal	47	Male	Malay	n/a	n/a	n/a	Yes	n/a	MAL3	20.7	Normal Weight	No	No	n/a	n/a	18837	53	4	35	3	3	20	2	0.0315789	0.210526	0.0210526
S129T	S129	tumor	47	Male	Malay	Stage 2	Descending	Left	Yes	Adenocarcinoma	MAL3	20.7	Normal Weight	No	No	Moderately differentiated -Low grade	n/a	23037	46	0	37	0	0	15	0	0	0.157895	0
S130N	S130	normal	48	Female	Malay	n/a	n/a	n/a	Yes	n/a	MAL3	29.3	Overweight	No	No	n/a	n/a	18956	2276	11	48	0	7	20	0	0.0736842	0.210526	0
S130T	S130	tumor	48	Female	Malay	Stage 3	Cecum	Right	Yes	Adenocarcinoma	MAL3	29.3	Overweight	No	No	Moderately differentiated -Low grade	n/a	17399	6967	0	66	0	0	36	0	0	0.378947	0
S132T	S132	tumor	74	Male	Chinese	Stage 2	Rectum	Left	Yes	Adenocarcinoma	MAL3	21.6	Normal Weight	No	No	Moderately differentiated -Low grade	n/a	22806	2526	7	2352	2	2	947	1	0.0210526	9.96842	0.0105263
S133N	S133	normal	64	Female	Malay	n/a	n/a	n/a	No	n/a	MAL3	23.4	Normal Weight	No	No	n/a	n/a	14622	106	18	71	0	12	46	0	0.126316	0.484211	0
S133T	S133	tumor	64	Female	Malay	unknown	Sigmoid	Left	No	unknown	MAL3	23.4	Normal Weight	No	No	unknown	unknown	15426	1486	59	1206	7	46	698	5	0.484211	7.34737	0.0526316
S134N	S134	normal	80	Female	Chinese	n/a	n/a	n/a	No	n/a	MAL3	20.9	Normal Weight	No	No	n/a	n/a	20090	43	4	19	0	2	6	0	0.0210526	0.0631579	0
S134T	S134	tumor	80	Female	Chinese	unknown	Cecum	Right	No	unknown	MAL3	20.9	Normal Weight	No	No	unknown	unknown	17533	436	4	273	0	1	154	0	0.0105263	1.62105	0

## Sheet: S2I | picrust2 pwy
SpecimenID	PID	Type	Age	Sex	Ethnicity	Tumor Stage	Tumor Site	Tumor Location	Biofilm Status	Tumor pathology	Sequencing Cohort	BMI	BMI category	Ever smoker	Alcohol Consumption	Tumor grade	Mucinous	Fn C2 Lev	1CMET2_PWY	3_HYDROXYPHENYLACETATE_DEGRADATION_PWY	AEROBACTINSYN_PWY	ALL_CHORISMATE_PWY	ANAEROFRUCAT_PWY	ANAGLYCOLYSIS_PWY	ARG+POLYAMINE_SYN	ARGDEG_PWY	ARGORNPROST_PWY	ARGSYN_PWY	ARGSYNBSUB_PWY	ARO_PWY	ASPASN_PWY	AST_PWY	BIOTIN_BIOSYNTHESIS_PWY	BRANCHED_CHAIN_AA_SYN_PWY	CALVIN_PWY	CATECHOL_ORTHO_CLEAVAGE_PWY	CENTBENZCOA_PWY	CENTFERM_PWY	CHLOROPHYLL_SYN	COA_PWY	COBALSYN_PWY	CODH_PWY	COLANSYN_PWY	COMPLETE_ARO_PWY	CRNFORCAT_PWY	DAPLYSINESYN_PWY	DENITRIFICATION_PWY	DENOVOPURINE2_PWY	DHGLUCONATE_PYR_CAT_PWY
S002N	S002	normal	77	Female	Chinese	n/a	n/a	n/a	No	n/a	MAL1	21.9	Normal Weight	No	No	n/a	n/a	[0.0%, 0.1%)	6574.01	53.5	39.6662	645.665	7587.16	8562.71	2943.78	112.336	1377.31	5835.96	5812.08	7399.73	6262.56	73.4866	2836.15	7497.94	8923.82	140.795	0	1236.69	0	7239.75	5503.53	564.664	3649.69	7693.4	0	6032.67	0	6974.03	8.65733
S002T	S002	tumor	77	Female	Chinese	Stage 3	Sigmoid	Left	No	Adenocarcinoma	MAL1	21.9	Normal Weight	No	No	Moderately differentiated -Low grade	n/a	[0.1%, 1.0%)	6655.7	40.7173	13.4734	498.832	7932.46	8685.33	2912.82	64.4048	1433.31	6064.17	6053.26	7536.48	6324.32	45.8939	2629.82	7504.94	9179.47	134.633	0	1131.41	0	7459.7	5423.34	753.703	3064.42	7841	0	6376.55	0	7203.55	4.04548
S003N	S003	normal	68	Female	Malay	n/a	n/a	n/a	Yes	n/a	MAL1, MAL2	19.6	Normal Weight	No	No	n/a	n/a	[0.1%, 1.0%)	4013.09	563.553	1228.62	2875.44	4310.23	5187.92	3014.8	2127.37	800.61	3688.92	3787.28	4814.99	3713.91	2001.34	3763.26	4733.13	5489.31	454.689	0	1138.1	0	3957.88	3468.74	173.797	3334.81	4999.56	0	4162.32	3.93758	4206.25	69.5134
S003T	S003	tumor	68	Female	Malay	Stage 2	Cecum,Ascending	Right	Yes	Adenocarcinoma	MAL1 , MAL2	19.6	Normal Weight	No	No	Well differentiated -Low grade	n/a	[0.1%, 1.0%)	6654.15	38.3351	11.2564	446.274	6733.83	7726.62	3881.88	71.0788	512.111	6108.29	6037.5	7153.51	5161.53	466.2	3328.38	6256.32	8704.89	24.3224	0	616.042	0	7344.47	6158.68	406.808	2141.05	7430.73	0	6124.32	14.5154	5978.67	0
S004N	S004	normal	59	Male	Chinese	n/a	n/a	n/a	Yes	n/a	MAL3	21.8	Normal Weight	No	Yes	n/a	n/a	[0.0%, 0.1%)	5312.48	38.8478	1002.78	2365.03	6281.87	6417.63	2178.74	1439.19	1209.18	4984.44	5130.8	5519.49	5005.35	1074.46	2302.29	5832.16	6799.3	26.548	0	131.004	0	5363.6	1266	31.1945	2137.42	5808.89	0	5883.2	2.00827	4891.75	1.19313
S004T	S004	tumor	59	Male	Chinese	Stage 4	Cecum	Right	unknown	Adenocarcinoma	MAL3	21.8	Normal Weight	No	Yes	Moderately differentiated -Low grade	Mucinous adenocarcinoma	[0.1%, 1.0%)	4717.03	160.923	1008.52	3034.63	6188.5	6210.81	2436.29	1617.19	1784.64	4098.75	4186.59	5562.49	4093.56	1220.49	3234.98	5122.31	7009.25	121.434	0	706.781	6.98024	5028.86	2086.95	126.906	2939.61	5743.18	2.95056	5066.21	93.503	5457.27	4.29436
S005T	S005	tumor	60	Female	Malay	n/a	n/a	n/a	Yes	n/a	MAL1, MAL2	26.7	Overweight	No	No	n/a	n/a	[1.0%, 10.0%)	5664.07	30.9959	105.902	1047.01	6159.72	7583.34	2146.78	226.143	1211.04	5296.91	5230.63	6834.46	6088.02	280.046	3103.83	6834.36	7853.05	27.1685	0	1309.64	2.46527	6480.89	4961.21	564.014	3648.51	7074.36	2.93005	5432.57	19.2124	6251.08	2.9836
S005N	S005	normal	60	Female	Malay	Stage 3	Cecum	Right	Yes	Adenocarcinoma	MAL1 , MAL2, MAL3	26.7	Overweight	No	No	Moderately differentiated -Low grade	n/a	[0.1%, 1.0%)	6430.23	17.3593	17.3065	370.415	6147.53	8733.28	2005.54	60.7944	874.578	6035.22	5997.49	8072.77	6646.36	79.5295	3451.7	8424.94	8752.13	15.3261	0	602.184	0	7130.92	6615.69	258.649	3327.26	8417.13	0	6736.56	15.6055	5425.58	5.67621
S006N	S006	normal	79	Male	Indian	n/a	n/a	n/a	No	n/a	MAL1	20.4	Normal Weight	Yes	Yes	n/a	n/a	[1.0%, 10.0%)	7728.26	103.904	38.4864	572.7	7847.61	9685.36	1968.22	102.074	1039.1	4120.22	3583.74	7479.03	8302.03	84.112	7234.19	8335.37	9670.5	81.0474	0	1452.92	0	7882.93	7298.27	615.785	5678.3	7786.73	45.4706	4370.76	18.615	7781.66	31.3831
S006T	S006	tumor	79	Male	Indian	Stage 2	Sigmoid	Left	No	Adenocarcinoma	MAL1	20.4	Normal Weight	Yes	Yes	Moderately differentiated -Low grade	n/a	[0.1%, 1.0%)	6225.01	40.4317	170.223	1230.87	6531.28	7349.53	1233.37	324.82	1622.61	4301.58	3233.27	6748.11	6026.43	179.8	5827.17	6985.98	7994.07	20.377	0	927.001	0	6896.13	2449.85	247.896	3607.91	7069.94	0	5668.98	104.524	6857.89	0
S007N	S007	normal	71	Male	Chinese	n/a	n/a	n/a	No	n/a	MAL1	23.2	Normal Weight	No	Yes	n/a	n/a	[0.0%, 0.1%)	6569.25	1.41359	0.318182	82.9221	5393.44	8522.44	1317.83	2.1664	681.97	6046.72	6212.87	8271.06	5758.87	2.91	3317.98	7651.98	8989.44	1.58	0	273.469	0	6744.94	4847.29	372.328	3556.61	8591.3	0	6725.22	0	6471.69	0
S007T	S007	tumor	71	Male	Chinese	Stage 1	Rectum	Left	No	Adenocarcinoma	MAL1	23.2	Normal Weight	No	Yes	Moderately differentiated -Low grade	n/a	[0.0%, 0.1%)	6509.14	1.96262	1.37931	84.5709	5199.87	8476.36	1078.65	5.50225	874.015	6160.08	6291.09	8289.89	5589.26	3.66	2947.75	7657.35	8962.48	2.00733	0	339.729	0	6618.39	4882.71	221.722	3368.74	8610.63	0	7039.98	0	6082.38	0
S008N	S008	normal	72	Male	Malay	n/a	n/a	n/a	Yes	n/a	MAL1, MAL2	22.4	Normal Weight	Yes	No	n/a	n/a	[0.0%, 0.1%)	6145.26	49.047	0.971065	428.055	6823.96	7997.74	1200.99	66.525	1174.36	6108.22	6270.15	7074.86	3575.81	60.4974	2124	7743.8	7529.33	27.0732	0	745.461	0	6548.5	3906.46	40.8527	3572.06	7355.51	0	5172.66	0	5507.04	0
S008T	S008	tumor	72	Male	Malay	Stage 4	Rectum	Left	Yes	Adenocarcinoma	MAL1, MAL2, MAL3	22.4	Normal Weight	Yes	No	Moderately differentiated -Low grade	n/a	[0.0%, 0.1%)	6341.22	74.1148	0.973461	598.111	6901.61	8175.15	1664.11	93.2214	1210.97	5982.13	6070.68	7130.79	4292.49	91.17	3137.57	7803.52	7885.49	41.0424	0	847.379	0	6727.02	4526.35	128.552	4063.45	7434.45	0	5113.37	0	5877.05	0
S009N	S009	normal	58	Female	Chinese	n/a	n/a	n/a	Yes	n/a	MAL1	20.4	Normal Weight	No	No	n/a	n/a	[0.1%, 1.0%)	4249.53	19.0327	1034.78	2349.1	4571.54	5536.35	2422.7	1329.84	664.079	4092.91	4210.04	4938.61	3858.23	1053.29	3173.84	5082.45	5878.76	10.3646	0	1495.39	0	4303.83	3166.52	112.714	3401.68	5178.42	0	3967.87	1.80905	4382.26	2.18714
S009T	S009	tumor	58	Female	Chinese	Stage 4	Splenic Flexure	Left	Yes	Adenocarcinoma	MAL1	20.4	Normal Weight	No	No	Moderately differentiated -Low grade	n/a	[0.1%, 1.0%)	4193.03	299.369	845.833	2415.04	4647.92	5455.49	2504.52	1441.88	884.23	3957.19	4065.43	5065.28	3733.51	1270.52	3235.73	4956.62	6141.73	196.829	0	1336.2	0	4164.55	3043.38	141.162	3089.09	5263.66	0	4076.04	0	4416.86	0
S010N	S010	normal	58	Female	Malay	n/a	n/a	n/a	Yes	n/a	MAL1	27.9	Overweight	No	No	n/a	n/a	[1.0%, 10.0%)	6124.35	1.49626	1.85294	79.0357	6462.95	8092.77	1486.69	4.23495	824.982	2547.04	1813.39	5444.68	6793.71	3.25	5276.23	5818.97	8104.84	0.67	0	446.917	0	6574.06	5259.24	950.172	4660.59	5720.11	0	3984.72	0	6021.21	0
S010T	S010	tumor	58	Female	Malay	Stage 2	Rectum	Left	Yes	Adenocarcinoma	MAL1, MAL3	27.9	Overweight	No	No	Well differentiated -Low grade	n/a	[10.0%, 50.0%)	5171.7	0	2.25	79.1286	5692.05	7044.44	1084.69	5.00308	827.916	2056.32	1325	4356.35	5670.97	2.25	3933.86	4217.24	7125.76	0	0	562.772	0	5806.14	3828.61	1030.28	3990.17	4595.02	0	3985.94	2.56202	5020.4	0
S011N	S011	normal	67	Male	Chinese	n/a	n/a	n/a	Yes	n/a	MAL1	29.1	Overweight	No	No	n/a	n/a	[0.0%, 0.1%)	7002.22	0	1	36.0859	6936.2	8668.18	2938.8	2.31139	774.683	6105.04	6287.94	8014.55	5989.07	1	3268.97	8175.08	9681.95	3	0	299.673	0	7056	6678.34	318.128	3461.28	8333.91	0	6315.27	0	5620.25	0
S011T	S011	tumor	67	Male	Chinese	Stage 2	Sigmoid	Left	Yes	Adenocarcinoma	MAL1	29.1	Overweight	No	No	Moderately differentiated -Low grade	n/a	[0.1%, 1.0%)	6569.11	8.65277	5	257.049	7489.01	8130.97	2497.33	17.385	1536.18	6136.04	6260.46	7718.37	5300.53	10.16	3335.78	7971.91	8611.47	127.499	0	1051.97	0	6448.79	5232.89	450.586	3323.31	8013.81	0	5811.82	0	5812.29	0
S012N	S012	normal	77	Male	Indian	n/a	n/a	n/a	No	n/a	MAL1	27.2	Overweight	No	No	n/a	n/a	[0.1%, 1.0%)	6054.84	20.7483	546.874	2198.94	6927.61	7940.42	2506.39	939.619	982.548	4826.31	4726.44	7035.61	5302.33	565.636	4812.51	6608.06	8622.77	34.7842	0	1926.13	0	6524.02	4011.69	540.752	4630.13	7241.66	5.83131	5093.12	0	6756.24	2.39777
S012T	S012	tumor	77	Male	Indian	Stage 2	Rectosigmoid	Left	No	Adenocarcinoma	MAL1	27.2	Overweight	No	No	Moderately differentiated -Low grade	n/a	[0.0%, 0.1%)	5532.26	8.24453	739.072	2949.28	7322.44	7771.46	2573.81	1243.87	780.219	3718.83	3101.68	6681.36	4928.14	744.89	5160.6	5286.41	9476.92	35.7937	0	1746.95	0	6591.57	2413.45	636.881	4933.37	6735.73	0	4349.79	1.99824	7366.36	1.21943
S013N	S013	normal	59	Female	Malay	n/a	n/a	n/a	No	n/a	MAL1	23.2	Normal Weight	No	No	n/a	n/a	[1.0%, 10.0%)	4328.52	760.717	130.519	1796.05	5818.26	6216.99	2024.23	1095.61	1430.86	3569	3478.16	5470.77	4359.43	1335.34	2295.61	4651.54	6257.64	613.836	0	1850.11	0	5209.01	3083.89	785.824	2238.19	5655.25	0	4318.14	0	4607.6	4.01621
S013T	S013	tumor	59	Female	Malay	Stage 3	Sigmoid	Left	No	Adenocarcinoma	MAL1	23.2	Normal Weight	No	No	unknown	unknown	[1.0%, 10.0%)	4226.15	1208.79	421.648	2525.23	5331.91	5698.1	2776.23	1869	934.745	3510.78	3338.39	5363.68	4013.1	2399.78	2998.81	4821.3	5616.3	989.427	0	894.963	0	4397.42	2533.04	327.934	1957.55	5524.69	2.88085	4128.45	3.36716	4843.92	0
[truncated: 204 more rows]
[truncated: 385 more columns]
