# Supplementary material for: Fusobacterium nucleatum is enriched in invasive biofilms in colorectal cancer
Source: bioRxiv. 2025 Jan 1:2024.12.30.630810. Preprint. [Version 1] doi: 10.1101/2024.12.30.630810 (PMC11722383; doi:10.1101/2024.12.30.630810)
Supplement: Supplement 4 [file media-4.xlsx]

## Sheet: S3 | Strains
Strain	Species/subspecies
S010-1A	F. nucleatum ssp vincentii
S018-4	F. mortiferum
S023-1	F. varium
S040-1	F. varium
S043-1	F. nucleatum ssp polymorphum
S043-4	F. varium
S046-3	F. varium
S050-1	F. nucleatum ssp animalis
S050-4	F. nucleatum ssp vincentii
S056-1	F. nucleatum ssp animalis
S062-1	F. nucleatum ssp animalis
S080-1	F. mortiferum
S128-2	F. varium
